# Supplementary material for: Experimental verification of field-enhanced molecular vibrational scattering at single infrared antennas
Source: Nat Commun. 2024 Aug 8;15:6760. doi: 10.1038/s41467-024-50869-x (PMC11310513; doi:10.1038/s41467-024-50869-x)
Supplement: Supplementary file 3 — Source Data [file 41467_2024_50869_MOESM3_ESM.xlsx]

## Sheet: Fig1
		Panel (b)								Panel (c)
	wavenumber	sigma_ext	sigma_sca	sigma_abs	sigma_ext_bkg	sigma_sca_bkg	sigma_abs_bkg		wavenumber	FDTD_ext	FDTD_sca	FDTD_abs	Model_ext	Model_sca	Model_abs
	892.857	1.55804e-12	9.91577e-13	5.66466e-13	1.55721e-12	9.91054e-13	5.66157e-13		892.857	8.3252e-16	5.23472e-16	3.09048e-16	8.09143e-16	5.2371e-16	2.85433e-16
	895.076	1.58795e-12	1.01041e-12	5.77544e-13	1.58709e-12	1.00986e-12	5.77227e-13		895.076	8.65148e-16	5.47676e-16	3.17472e-16	8.3122e-16	5.38002e-16	2.93218e-16
	897.295	1.61839e-12	1.0296e-12	5.88781e-13	1.61749e-12	1.02904e-12	5.8845e-13		897.295	8.9743e-16	5.66235e-16	3.31195e-16	8.54007e-16	5.52646e-16	3.01362e-16
	899.513	1.64933e-12	1.04916e-12	6.00168e-13	1.64842e-12	1.04859e-12	5.99829e-13		899.513	9.10605e-16	5.71001e-16	3.39604e-16	8.77253e-16	5.6766e-16	3.09593e-16
	901.732	1.68082e-12	1.06911e-12	6.11708e-13	1.67989e-12	1.06853e-12	6.11364e-13		901.732	9.28255e-16	5.84343e-16	3.43911e-16	9.01063e-16	5.83162e-16	3.17901e-16
	903.951	1.71289e-12	1.08948e-12	6.23416e-13	1.71193e-12	1.08886e-12	6.23061e-13		903.951	9.65855e-16	6.11268e-16	3.54587e-16	9.25683e-16	5.99173e-16	3.2651e-16
	906.169	1.74552e-12	1.11023e-12	6.35289e-13	1.74453e-12	1.10961e-12	6.3492e-13		906.169	9.97696e-16	6.28646e-16	3.6905e-16	9.51077e-16	6.15626e-16	3.35451e-16
	908.388	1.77871e-12	1.13139e-12	6.4732e-13	1.7777e-12	1.13076e-12	6.46942e-13		908.388	1.01196e-15	6.34798e-16	3.7716e-16	9.77097e-16	6.32534e-16	3.44564e-16
	910.607	1.8125e-12	1.15299e-12	6.59515e-13	1.81147e-12	1.15233e-12	6.59132e-13		910.607	1.03605e-15	6.53203e-16	3.82845e-16	1.00383e-15	6.49972e-16	3.53856e-16
	912.826	1.84692e-12	1.17503e-12	6.71888e-13	1.84584e-12	1.17435e-12	6.71493e-13		912.826	1.07801e-15	6.82218e-16	3.95789e-16	1.0314e-15	6.67942e-16	3.63457e-16
	915.044	1.88194e-12	1.1975e-12	6.84437e-13	1.88083e-12	1.1968e-12	6.84026e-13		915.044	1.10937e-15	6.98544e-16	4.10831e-16	1.05971e-15	6.8641e-16	3.73299e-16
	917.263	1.91757e-12	1.22042e-12	6.97153e-13	1.91645e-12	1.21971e-12	6.96734e-13		917.263	1.12615e-15	7.07207e-16	4.18942e-16	1.0887e-15	7.05449e-16	3.83255e-16
	919.482	1.95386e-12	1.24382e-12	7.10047e-13	1.95271e-12	1.24309e-12	7.09621e-13		919.482	1.15738e-15	7.30922e-16	4.26454e-16	1.11862e-15	7.25151e-16	3.93468e-16
	921.701	1.99083e-12	1.2677e-12	7.23133e-13	1.98963e-12	1.26694e-12	7.22691e-13		921.701	1.20302e-15	7.61429e-16	4.41593e-16	1.14962e-15	7.4547e-16	4.04146e-16
	923.919	2.02846e-12	1.29205e-12	7.36404e-13	2.02722e-12	1.29127e-12	7.35947e-13		923.919	1.23412e-15	7.77139e-16	4.56978e-16	1.1815e-15	7.66322e-16	4.15181e-16
	926.138	2.06675e-12	1.3169e-12	7.49856e-13	2.0655e-12	1.31611e-12	7.49391e-13		926.138	1.25486e-15	7.895e-16	4.65363e-16	1.21413e-15	7.87781e-16	4.2635e-16
	928.357	2.10577e-12	1.34227e-12	7.63504e-13	2.10448e-12	1.34145e-12	7.63029e-13		928.357	1.29374e-15	8.1862e-16	4.75122e-16	1.24771e-15	8.0997e-16	4.37741e-16
	930.575	2.14553e-12	1.36817e-12	7.77356e-13	2.14419e-12	1.36732e-12	7.76864e-13		930.575	1.34261e-15	8.50153e-16	4.92458e-16	1.28243e-15	8.32875e-16	4.49556e-16
	932.794	2.186e-12	1.39459e-12	7.91407e-13	2.18462e-12	1.39373e-12	7.90899e-13		932.794	1.37416e-15	8.65974e-16	5.08188e-16	1.31817e-15	8.56439e-16	4.61732e-16
	935.013	2.22721e-12	1.42156e-12	8.05656e-13	2.22581e-12	1.42067e-12	8.05138e-13		935.013	1.40045e-15	8.83156e-16	5.17292e-16	1.35487e-15	8.80736e-16	4.74135e-16
	937.232	2.26922e-12	1.4491e-12	8.20118e-13	2.26777e-12	1.44818e-12	8.19588e-13		937.232	1.4472e-15	9.17547e-16	5.2965e-16	1.39275e-15	9.05856e-16	4.86891e-16
	939.45	2.31202e-12	1.47722e-12	8.34801e-13	2.31052e-12	1.47627e-12	8.34252e-13		939.45	1.49882e-15	9.49762e-16	5.49059e-16	1.4319e-15	9.3175e-16	5.00146e-16
	941.669	2.35561e-12	1.50591e-12	8.49698e-13	2.35408e-12	1.50494e-12	8.49133e-13		941.669	1.53183e-15	9.66686e-16	5.65143e-16	1.47213e-15	9.58372e-16	5.1376e-16
	943.888	2.40002e-12	1.5352e-12	8.64811e-13	2.39845e-12	1.53421e-12	8.64236e-13		943.888	1.56522e-15	9.8976e-16	5.75457e-16	1.51343e-15	9.85836e-16	5.2759e-16
	946.106	2.44529e-12	1.56513e-12	8.80159e-13	2.44367e-12	1.5641e-12	8.79568e-13		946.106	1.6199e-15	1.02917e-15	5.90739e-16	1.55603e-15	1.01425e-15	5.41786e-16
	948.325	2.49143e-12	1.59569e-12	8.95745e-13	2.48976e-12	1.59463e-12	8.95133e-13		948.325	1.67397e-15	1.0619e-15	6.12066e-16	1.60005e-15	1.04356e-15	5.56493e-16
	950.544	2.53844e-12	1.62688e-12	9.11563e-13	2.53673e-12	1.62579e-12	9.10935e-13		950.544	1.70961e-15	1.08108e-15	6.28522e-16	1.64536e-15	1.07376e-15	5.71599e-16
	952.763	2.58635e-12	1.65873e-12	9.2762e-13	2.5846e-12	1.65762e-12	9.26979e-13		952.763	1.75145e-15	1.11097e-15	6.4048e-16	1.692e-15	1.10495e-15	5.87048e-16
	954.981	2.63522e-12	1.69128e-12	9.43932e-13	2.6334e-12	1.69013e-12	9.43273e-13		954.981	1.81406e-15	1.15512e-15	6.58937e-16	1.74017e-15	1.13718e-15	6.02998e-16
	957.2	2.68502e-12	1.72452e-12	9.60503e-13	2.68315e-12	1.72333e-12	9.59821e-13		957.2	1.87082e-15	1.18864e-15	6.82173e-16	1.78983e-15	1.17037e-15	6.19456e-16
	959.419	2.73578e-12	1.75845e-12	9.77327e-13	2.73387e-12	1.75724e-12	9.76627e-13		959.419	1.91091e-15	1.21154e-15	6.99375e-16	1.84082e-15	1.20461e-15	6.36205e-16
	961.638	2.78754e-12	1.79313e-12	9.94413e-13	2.78558e-12	1.79188e-12	9.93699e-13		961.638	1.96267e-15	1.249e-15	7.13677e-16	1.89341e-15	1.2401e-15	6.53304e-16
	963.856	2.84034e-12	1.82856e-12	1.01178e-12	2.83831e-12	1.82726e-12	1.01104e-12		963.856	2.0331e-15	1.29751e-15	7.3559e-16	1.94799e-15	1.27686e-15	6.71123e-16
	966.075	2.89417e-12	1.86474e-12	1.02943e-12	2.89208e-12	1.86341e-12	1.02866e-12		966.075	2.09293e-15	1.33227e-15	7.60658e-16	2.00441e-15	1.3147e-15	6.89706e-16
	968.294	2.94905e-12	1.9017e-12	1.04735e-12	2.94691e-12	1.90034e-12	1.04657e-12		968.294	2.13933e-15	1.36044e-15	7.78887e-16	2.06231e-15	1.35363e-15	7.08682e-16
	970.512	3.00503e-12	1.93947e-12	1.06556e-12	3.00283e-12	1.93807e-12	1.06476e-12		970.512	2.20221e-15	1.40615e-15	7.96055e-16	2.12189e-15	1.39392e-15	7.27974e-16
	972.731	3.06216e-12	1.97808e-12	1.08408e-12	3.05988e-12	1.97662e-12	1.08326e-12		972.731	2.28034e-15	1.45879e-15	8.21544e-16	2.18362e-15	1.43568e-15	7.47942e-16
	974.95	3.12041e-12	2.01751e-12	1.1029e-12	3.11806e-12	2.01601e-12	1.10205e-12		974.95	2.34404e-15	1.49562e-15	8.4842e-16	2.24744e-15	1.47873e-15	7.68704e-16
	977.169	3.17982e-12	2.05779e-12	1.12202e-12	3.17742e-12	2.05626e-12	1.12115e-12		977.169	2.39887e-15	1.53068e-15	8.68189e-16	2.31305e-15	1.52309e-15	7.89955e-16
	979.387	3.24044e-12	2.09898e-12	1.14146e-12	3.23797e-12	2.09739e-12	1.14058e-12		979.387	2.47407e-15	1.58509e-15	8.88979e-16	2.38065e-15	1.56902e-15	8.11622e-16
	981.606	3.30231e-12	2.14107e-12	1.16124e-12	3.29975e-12	2.13943e-12	1.16032e-12		981.606	2.56013e-15	1.64176e-15	9.18365e-16	2.45066e-15	1.61663e-15	8.34025e-16
	983.825	3.36542e-12	2.18408e-12	1.18135e-12	3.36279e-12	2.18239e-12	1.1804e-12		983.825	2.62909e-15	1.68189e-15	9.47208e-16	2.52309e-15	1.6658e-15	8.57292e-16
	986.044	3.42981e-12	2.22802e-12	1.20178e-12	3.42711e-12	2.2263e-12	1.20081e-12		986.044	2.69458e-15	1.72555e-15	9.69036e-16	2.59778e-15	1.71654e-15	8.81242e-16
	988.262	3.49553e-12	2.27296e-12	1.22257e-12	3.49275e-12	2.27117e-12	1.22158e-12		988.262	2.78298e-15	1.78903e-15	9.93948e-16	2.67492e-15	1.76902e-15	9.05902e-16
	990.481	3.56262e-12	2.3189e-12	1.24372e-12	3.55974e-12	2.31705e-12	1.24269e-12		990.481	2.87714e-15	1.84983e-15	1.0273e-15	2.75467e-15	1.82322e-15	9.3145e-16
	992.7	3.63106e-12	2.36583e-12	1.26523e-12	3.62811e-12	2.36394e-12	1.26417e-12		992.7	2.95312e-15	1.89481e-15	1.05831e-15	2.83676e-15	1.87906e-15	9.57707e-16
	994.918	3.70091e-12	2.41381e-12	1.2871e-12	3.69788e-12	2.41186e-12	1.28602e-12		994.918	3.03169e-15	1.94875e-15	1.08294e-15	2.92118e-15	1.93681e-15	9.84376e-16
	997.137	3.77224e-12	2.46288e-12	1.30936e-12	3.76911e-12	2.46086e-12	1.30825e-12		997.137	3.13422e-15	2.02158e-15	1.11265e-15	3.00856e-15	1.99684e-15	1.01171e-15
	999.356	3.84505e-12	2.51304e-12	1.33201e-12	3.84181e-12	2.51095e-12	1.33086e-12		999.356	3.23707e-15	2.08691e-15	1.15015e-15	3.09933e-15	2.05909e-15	1.04023e-15
	1001.57	3.91935e-12	2.5643e-12	1.35505e-12	3.91603e-12	2.56216e-12	1.35387e-12		1001.57	3.32225e-15	2.13861e-15	1.18364e-15	3.19316e-15	2.12328e-15	1.06989e-15
	1003.79	3.99521e-12	2.61672e-12	1.37849e-12	3.99179e-12	2.61451e-12	1.37728e-12		1003.79	3.41634e-15	2.20445e-15	1.21189e-15	3.28981e-15	2.18952e-15	1.10028e-15
	1006.01	4.07268e-12	2.67033e-12	1.40235e-12	4.06914e-12	2.66804e-12	1.4011e-12		1006.01	3.53399e-15	2.28691e-15	1.24707e-15	3.38971e-15	2.25822e-15	1.13148e-15
	1008.23	4.15177e-12	2.72513e-12	1.42663e-12	4.14812e-12	2.72277e-12	1.42535e-12		1008.23	3.64664e-15	2.35762e-15	1.28902e-15	3.49328e-15	2.32938e-15	1.1639e-15
	1010.45	4.23249e-12	2.78115e-12	1.45134e-12	4.22875e-12	2.77873e-12	1.45002e-12		1010.45	3.74376e-15	2.41825e-15	1.32551e-15	3.60027e-15	2.40278e-15	1.1975e-15
	1012.67	4.31494e-12	2.83845e-12	1.47649e-12	4.31108e-12	2.83595e-12	1.47513e-12		1012.67	3.85586e-15	2.49757e-15	1.35829e-15	3.71052e-15	2.47857e-15	1.23195e-15
	1014.89	4.39914e-12	2.89705e-12	1.50209e-12	4.39515e-12	2.89446e-12	1.50069e-12		1014.89	3.98956e-15	2.59e-15	1.39956e-15	3.82445e-15	2.55713e-15	1.26732e-15
	1017.11	4.48512e-12	2.95696e-12	1.52816e-12	4.481e-12	2.95429e-12	1.52671e-12		1017.11	4.11351e-15	2.66734e-15	1.44617e-15	3.94239e-15	2.63848e-15	1.30391e-15
	1019.32	4.57289e-12	3.01821e-12	1.55469e-12	4.56867e-12	3.01547e-12	1.5532e-12		1019.32	4.22571e-15	2.73945e-15	1.48627e-15	4.06421e-15	2.72255e-15	1.34167e-15
	1021.54	4.66255e-12	3.08086e-12	1.58169e-12	4.65819e-12	3.07803e-12	1.58016e-12		1021.54	4.35844e-15	2.83382e-15	1.52461e-15	4.19001e-15	2.8096e-15	1.38041e-15
	1023.76	4.75413e-12	3.14494e-12	1.60919e-12	4.74962e-12	3.14201e-12	1.60762e-12		1023.76	4.50948e-15	2.93676e-15	1.57272e-15	4.32033e-15	2.89995e-15	1.42038e-15
	1025.98	4.84765e-12	3.21046e-12	1.63719e-12	4.843e-12	3.20743e-12	1.63556e-12		1025.98	4.6469e-15	3.02247e-15	1.62443e-15	4.45544e-15	2.9935e-15	1.46194e-15
	1028.2	4.94313e-12	3.27745e-12	1.66569e-12	4.93836e-12	3.27434e-12	1.66402e-12		1028.2	4.77765e-15	3.10875e-15	1.66889e-15	4.59504e-15	3.09008e-15	1.50497e-15
	1030.42	5.04068e-12	3.34598e-12	1.6947e-12	5.03575e-12	3.34276e-12	1.69299e-12		1030.42	4.93338e-15	3.21961e-15	1.71378e-15	4.73912e-15	3.18993e-15	1.54919e-15
	1032.64	5.14033e-12	3.41607e-12	1.72426e-12	5.13522e-12	3.41274e-12	1.72249e-12		1032.64	5.10305e-15	3.33377e-15	1.76928e-15	4.88816e-15	3.29343e-15	1.59473e-15
	1034.86	5.24208e-12	3.48773e-12	1.75435e-12	5.23682e-12	3.4843e-12	1.75252e-12		1034.86	5.25662e-15	3.43006e-15	1.82655e-15	5.04247e-15	3.4006e-15	1.64187e-15
	1037.07	5.34599e-12	3.56101e-12	1.78498e-12	5.34058e-12	3.55747e-12	1.78311e-12		1037.07	5.40986e-15	3.53341e-15	1.87645e-15	5.20196e-15	3.5114e-15	1.69056e-15
	1039.29	5.45215e-12	3.63597e-12	1.81618e-12	5.44656e-12	3.63231e-12	1.81425e-12		1039.29	5.59137e-15	3.66218e-15	1.92919e-15	5.36678e-15	3.62609e-15	1.74069e-15
	1041.51	5.56058e-12	3.71264e-12	1.84795e-12	5.5548e-12	3.70885e-12	1.84596e-12		1041.51	5.78164e-15	3.78867e-15	1.99297e-15	5.53735e-15	3.74492e-15	1.79243e-15
	1043.73	5.67131e-12	3.79101e-12	1.8803e-12	5.66536e-12	3.78711e-12	1.87824e-12		1043.73	5.95486e-15	3.89832e-15	2.05654e-15	5.7138e-15	3.86789e-15	1.84591e-15
	1045.95	5.7844e-12	3.87117e-12	1.91323e-12	5.77827e-12	3.86715e-12	1.91112e-12		1045.95	6.13476e-15	4.02175e-15	2.11301e-15	5.89616e-15	3.99514e-15	1.90102e-15
	1048.17	5.89993e-12	3.95316e-12	1.94677e-12	5.89359e-12	3.94899e-12	1.9446e-12		1048.17	6.34463e-15	4.16985e-15	2.17478e-15	6.08488e-15	4.1271e-15	1.95778e-15
	1050.39	6.01793e-12	4.03699e-12	1.98093e-12	6.01137e-12	4.03268e-12	1.97869e-12		1050.39	6.5577e-15	4.31017e-15	2.24753e-15	6.28053e-15	4.26395e-15	2.01658e-15
	1052.61	6.13841e-12	4.1227e-12	2.01571e-12	6.13166e-12	4.11826e-12	2.01339e-12		1052.61	6.75461e-15	4.43646e-15	2.31816e-15	6.48306e-15	4.40544e-15	2.07763e-15
	1054.82	6.26146e-12	4.21035e-12	2.05111e-12	6.2545e-12	4.20576e-12	2.04873e-12		1054.82	6.96568e-15	4.58311e-15	2.38257e-15	6.69223e-15	4.55154e-15	2.14069e-15
	1057.04	6.38715e-12	4.29999e-12	2.08717e-12	6.37995e-12	4.29523e-12	2.08471e-12		1057.04	7.20678e-15	4.75204e-15	2.45474e-15	6.9083e-15	4.70272e-15	2.20558e-15
	1059.26	6.5155e-12	4.39162e-12	2.12388e-12	6.50806e-12	4.38671e-12	2.12134e-12		1059.26	7.44551e-15	4.90818e-15	2.53733e-15	7.13189e-15	4.85936e-15	2.27253e-15
	1061.48	6.64654e-12	4.48529e-12	2.16125e-12	6.63887e-12	4.48023e-12	2.15864e-12		1061.48	7.6708e-15	5.05481e-15	2.61598e-15	7.36322e-15	5.02146e-15	2.34176e-15
	1063.7	6.78036e-12	4.58107e-12	2.19929e-12	6.77244e-12	4.57584e-12	2.1966e-12		1063.7	7.91762e-15	5.22778e-15	2.68984e-15	7.6023e-15	5.18908e-15	2.41322e-15
	1065.92	6.91701e-12	4.679e-12	2.23802e-12	6.90882e-12	4.67358e-12	2.23524e-12		1065.92	8.19299e-15	5.41913e-15	2.77385e-15	7.84944e-15	5.36259e-15	2.48685e-15
	1068.14	7.05652e-12	4.77908e-12	2.27745e-12	7.04806e-12	4.77348e-12	2.27458e-12		1068.14	8.46102e-15	5.59365e-15	2.86738e-15	8.10516e-15	5.54233e-15	2.56283e-15
	1070.36	7.19892e-12	4.88136e-12	2.31757e-12	7.1902e-12	4.87559e-12	2.31461e-12		1070.36	8.72016e-15	5.76473e-15	2.95543e-15	8.36984e-15	5.72847e-15	2.64137e-15
	1072.57	7.34431e-12	4.98591e-12	2.35839e-12	7.3353e-12	4.97995e-12	2.35535e-12		1072.57	9.00761e-15	5.96705e-15	3.04056e-15	8.64365e-15	5.92101e-15	2.72263e-15
	1074.79	7.49273e-12	5.09278e-12	2.39995e-12	7.48341e-12	5.08659e-12	2.39681e-12		1074.79	9.32038e-15	6.18245e-15	3.13793e-15	8.92665e-15	6.11997e-15	2.80667e-15
	1077.01	7.64419e-12	5.20195e-12	2.44224e-12	7.63456e-12	5.19557e-12	2.439e-12		1077.01	9.62171e-15	6.37834e-15	3.24337e-15	9.21884e-15	6.32548e-15	2.89337e-15
	1079.23	7.79874e-12	5.31348e-12	2.48526e-12	7.78882e-12	5.3069e-12	2.48191e-12		1079.23	9.92038e-15	6.57827e-15	3.34212e-15	9.52068e-15	6.5381e-15	2.98258e-15
	1081.45	7.95646e-12	5.42746e-12	2.52901e-12	7.94621e-12	5.42064e-12	2.52557e-12		1081.45	1.02533e-14	6.81291e-15	3.44035e-15	9.83309e-15	6.75849e-15	3.0746e-15
	1083.67	8.11741e-12	5.54388e-12	2.57352e-12	8.1068e-12	5.53683e-12	2.56997e-12		1083.67	1.06069e-14	7.05425e-15	3.55269e-15	1.01565e-14	6.98654e-15	3.17e-15
	1085.89	8.28156e-12	5.66276e-12	2.6188e-12	8.27062e-12	5.65549e-12	2.61513e-12		1085.89	1.09464e-14	7.27506e-15	3.67137e-15	1.04905e-14	7.22159e-15	3.26888e-15
	1088.1	8.44899e-12	5.78417e-12	2.66482e-12	8.4377e-12	5.77666e-12	2.66104e-12		1088.1	1.12908e-14	7.5083e-15	3.7825e-15	1.08345e-14	7.46377e-15	3.37075e-15
	1090.32	8.61977e-12	5.90816e-12	2.71161e-12	8.60809e-12	5.90038e-12	2.70771e-12		1090.32	1.16737e-14	7.77792e-15	3.89582e-15	1.11896e-14	7.7142e-15	3.47541e-15
	1092.54	8.79391e-12	6.03473e-12	2.75918e-12	8.78184e-12	6.02669e-12	2.75515e-12		1092.54	1.20717e-14	8.04711e-15	4.02464e-15	1.15569e-14	7.97348e-15	3.58338e-15
	1094.76	8.97142e-12	6.1639e-12	2.80752e-12	8.95896e-12	6.1556e-12	2.80336e-12		1094.76	1.24545e-14	8.29669e-15	4.15776e-15	1.19362e-14	8.24104e-15	3.69517e-15
	1096.98	9.15235e-12	6.29572e-12	2.85663e-12	9.1395e-12	6.28715e-12	2.85234e-12		1096.98	1.28507e-14	8.5676e-15	4.28305e-15	1.2327e-14	8.51652e-15	3.81052e-15
	1099.2	9.33676e-12	6.43025e-12	2.90651e-12	9.32348e-12	6.42138e-12	2.9021e-12		1099.2	1.3288e-14	8.87442e-15	4.4136e-15	1.27299e-14	8.8008e-15	3.92908e-15
	1101.42	9.52466e-12	6.56747e-12	2.95718e-12	9.51092e-12	6.5583e-12	2.95262e-12		1101.42	1.3734e-14	9.17332e-15	4.56066e-15	1.31459e-14	9.09479e-15	4.05114e-15
	1103.64	9.71602e-12	6.70739e-12	3.00863e-12	9.70185e-12	6.69794e-12	3.00392e-12		1103.64	1.41654e-14	9.45557e-15	4.70978e-15	1.35756e-14	9.3983e-15	4.17729e-15
	1105.85	9.91091e-12	6.85007e-12	3.06083e-12	9.89629e-12	6.8403e-12	3.05598e-12		1105.85	1.46192e-14	9.76796e-15	4.85126e-15	1.40184e-14	9.71071e-15	4.30764e-15
	1108.07	1.01094e-11	6.99554e-12	3.11381e-12	1.00942e-11	6.98543e-12	3.10881e-12		1108.07	1.51146e-14	1.01135e-14	5.00118e-15	1.44742e-14	1.00322e-14	4.44197e-15
	1110.29	1.03113e-11	7.14377e-12	3.16757e-12	1.02957e-11	7.13333e-12	3.1624e-12		1110.29	1.56116e-14	1.04436e-14	5.16801e-15	1.49436e-14	1.03633e-14	4.58029e-15
	1112.51	1.05168e-11	7.29476e-12	3.22208e-12	1.05007e-11	7.284e-12	3.21674e-12		1112.51	1.60967e-14	1.07622e-14	5.33453e-15	1.5427e-14	1.07041e-14	4.72285e-15
	1114.73	1.07259e-11	7.44857e-12	3.27732e-12	1.07093e-11	7.43745e-12	3.27183e-12		1114.73	1.66132e-14	1.1119e-14	5.49422e-15	1.59243e-14	1.10545e-14	4.86976e-15
	1116.95	1.09385e-11	7.60519e-12	3.33331e-12	1.09213e-11	7.59369e-12	3.32764e-12		1116.95	1.71693e-14	1.15036e-14	5.66573e-15	1.64356e-14	1.14146e-14	5.02099e-15
	1119.17	1.11546e-11	7.76458e-12	3.39004e-12	1.11369e-11	7.75272e-12	3.38418e-12		1119.17	1.77199e-14	1.18659e-14	5.85399e-15	1.69612e-14	1.17846e-14	5.17654e-15
	1121.39	1.13742e-11	7.92674e-12	3.44747e-12	1.13559e-11	7.91452e-12	3.44143e-12		1121.39	1.82631e-14	1.22236e-14	6.03949e-15	1.75015e-14	1.21649e-14	5.33657e-15
	1123.6	1.15973e-11	8.09171e-12	3.50558e-12	1.15784e-11	8.07908e-12	3.49936e-12		1123.6	1.88456e-14	1.26261e-14	6.21952e-15	1.80568e-14	1.25555e-14	5.50132e-15
	1125.82	1.18238e-11	8.25944e-12	3.56439e-12	1.18044e-11	8.24639e-12	3.55797e-12		1125.82	1.94632e-14	1.30485e-14	6.41469e-15	1.86271e-14	1.29561e-14	5.67102e-15
	1128.04	1.20537e-11	8.42987e-12	3.62386e-12	1.20337e-11	8.41643e-12	3.61723e-12		1128.04	2.00684e-14	1.34426e-14	6.62585e-15	1.92116e-14	1.33658e-14	5.84581e-15
	1130.26	1.22869e-11	8.60299e-12	3.68395e-12	1.22663e-11	8.58915e-12	3.67712e-12		1130.26	2.06723e-14	1.38404e-14	6.83187e-15	1.98101e-14	1.37845e-14	6.02559e-15
	1132.48	1.25235e-11	8.77882e-12	3.74464e-12	1.25021e-11	8.76453e-12	3.7376e-12		1132.48	2.1322e-14	1.42876e-14	7.03437e-15	2.04224e-14	1.42122e-14	6.21017e-15
	1134.7	1.27632e-11	8.95726e-12	3.80592e-12	1.27412e-11	8.94252e-12	3.79866e-12		1134.7	2.19993e-14	1.47441e-14	7.25523e-15	2.10491e-14	1.46496e-14	6.39959e-15
	1136.92	1.3006e-11	9.13823e-12	3.86776e-12	1.29833e-11	9.12307e-12	3.86027e-12		1136.92	2.26579e-14	1.51673e-14	7.49064e-15	2.16907e-14	1.50966e-14	6.59412e-15
	1139.14	1.32518e-11	9.32171e-12	3.93009e-12	1.32285e-11	9.30611e-12	3.92238e-12		1139.14	2.33222e-14	1.56037e-14	7.71859e-15	2.23465e-14	1.55524e-14	6.79415e-15
	1141.35	1.35006e-11	9.50767e-12	3.9929e-12	1.34765e-11	9.49158e-12	3.98495e-12		1141.35	2.40362e-14	1.60907e-14	7.94555e-15	2.30153e-14	1.60155e-14	6.99987e-15
	1143.57	1.37521e-11	9.69598e-12	4.05616e-12	1.37274e-11	9.67941e-12	4.04796e-12		1143.57	2.47677e-14	1.65738e-14	8.19386e-15	2.36958e-14	1.64847e-14	7.21105e-15
	1145.79	1.40063e-11	9.88652e-12	4.11981e-12	1.39809e-11	9.8695e-12	4.11136e-12		1145.79	2.54747e-14	1.702e-14	8.45471e-15	2.4388e-14	1.69607e-14	7.42732e-15
	1148.01	1.4263e-11	1.00793e-11	4.1838e-12	1.42369e-11	1.00618e-11	4.17509e-12		1148.01	2.61952e-14	1.74891e-14	8.70608e-15	2.50932e-14	1.74445e-14	7.64877e-15
	1150.23	1.45222e-11	1.02741e-11	4.24807e-12	1.44952e-11	1.02561e-11	4.23911e-12		1150.23	2.69658e-14	1.80062e-14	8.95961e-15	2.58111e-14	1.79352e-14	7.87599e-15
	1152.45	1.47835e-11	1.04709e-11	4.3126e-12	1.47557e-11	1.04524e-11	4.30337e-12		1152.45	2.77405e-14	1.85034e-14	9.23714e-15	2.65394e-14	1.843e-14	8.10942e-15
	1154.67	1.50468e-11	1.06694e-11	4.37733e-12	1.50183e-11	1.06505e-11	4.3678e-12		1154.67	2.84858e-14	1.89613e-14	9.52454e-15	2.72759e-14	1.8927e-14	8.34891e-15
	1156.89	1.53119e-11	1.08697e-11	4.44215e-12	1.52826e-11	1.08503e-11	4.43235e-12		1156.89	2.92519e-14	1.9451e-14	9.80081e-15	2.80203e-14	1.9426e-14	8.59424e-15
	1159.1	1.55786e-11	1.10716e-11	4.50704e-12	1.55486e-11	1.10516e-11	4.49696e-12		1159.1	3.0064e-14	1.99809e-14	1.00831e-14	2.87722e-14	1.99266e-14	8.84561e-15
	1161.32	1.58467e-11	1.12748e-11	4.57194e-12	1.58159e-11	1.12543e-11	4.56154e-12		1161.32	3.0864e-14	2.04721e-14	1.03919e-14	2.95298e-14	2.04264e-14	9.10337e-15
	1163.54	1.61159e-11	1.14792e-11	4.63676e-12	1.60843e-11	1.14583e-11	4.62605e-12		1163.54	3.16302e-14	2.09227e-14	1.07074e-14	3.02909e-14	2.09233e-14	9.36756e-15
	1165.76	1.6386e-11	1.16846e-11	4.7014e-12	1.63536e-11	1.16632e-11	4.69039e-12		1165.76	3.24227e-14	2.14119e-14	1.10108e-14	3.10548e-14	2.14166e-14	9.6382e-15
	1167.98	1.66568e-11	1.18909e-11	4.76582e-12	1.66235e-11	1.1869e-11	4.75449e-12		1167.98	3.32517e-14	2.1927e-14	1.13248e-14	3.18206e-14	2.1905e-14	9.91566e-15
	1170.2	1.69278e-11	1.20978e-11	4.82994e-12	1.68937e-11	1.20755e-11	4.81828e-12		1170.2	3.40489e-14	2.23814e-14	1.16675e-14	3.25848e-14	2.23843e-14	1.02005e-14
	1172.42	1.71988e-11	1.23051e-11	4.89367e-12	1.7164e-11	1.22823e-11	4.88165e-12		1172.42	3.48081e-14	2.27943e-14	1.20138e-14	3.33435e-14	2.28506e-14	1.04929e-14
	1174.63	1.74695e-11	1.25126e-11	4.95689e-12	1.74339e-11	1.24893e-11	4.94454e-12		1174.63	3.55966e-14	2.32485e-14	1.23481e-14	3.40954e-14	2.33024e-14	1.07929e-14
	1176.85	1.77396e-11	1.272e-11	5.01954e-12	1.77032e-11	1.26963e-11	5.00684e-12		1176.85	3.64054e-14	2.37062e-14	1.26992e-14	3.48396e-14	2.37386e-14	1.1101e-14
	1179.07	1.80087e-11	1.29271e-11	5.08155e-12	1.79715e-11	1.2903e-11	5.06847e-12		1179.07	3.71589e-14	2.40774e-14	1.30816e-14	3.55734e-14	2.41554e-14	1.1418e-14
	1181.29	1.82764e-11	1.31336e-11	5.14278e-12	1.82385e-11	1.31092e-11	5.12932e-12		1181.29	3.78698e-14	2.4405e-14	1.34648e-14	3.62917e-14	2.4547e-14	1.17446e-14
	1183.51	1.85424e-11	1.33392e-11	5.20314e-12	1.85038e-11	1.33145e-11	5.1893e-12		1183.51	3.86078e-14	2.47697e-14	1.38381e-14	3.69895e-14	2.49078e-14	1.20816e-14
	1185.73	1.88063e-11	1.35438e-11	5.26255e-12	1.8767e-11	1.35187e-11	5.24831e-12		1185.73	3.93411e-14	2.51047e-14	1.42364e-14	3.7663e-14	2.52332e-14	1.24298e-14
	1187.95	1.90678e-11	1.37468e-11	5.32092e-12	1.90278e-11	1.37215e-11	5.30625e-12		1187.95	3.99908e-14	2.53211e-14	1.46697e-14	3.83093e-14	2.5519e-14	1.27903e-14
	1190.17	1.93263e-11	1.39481e-11	5.37811e-12	1.92857e-11	1.39227e-11	5.36301e-12		1190.17	4.05907e-14	2.5488e-14	1.51027e-14	3.89243e-14	2.57597e-14	1.31646e-14
	1192.38	1.95815e-11	1.41475e-11	5.43402e-12	1.95403e-11	1.41218e-11	5.41849e-12		1192.38	4.12074e-14	2.5676e-14	1.55314e-14	3.95013e-14	2.59469e-14	1.35544e-14
	1194.6	1.98331e-11	1.43445e-11	5.48859e-12	1.97913e-11	1.43187e-11	5.47259e-12		1194.6	4.17821e-14	2.57848e-14	1.59973e-14	4.00324e-14	2.60708e-14	1.39616e-14
	1196.82	2.00804e-11	1.45387e-11	5.5417e-12	2.00381e-11	1.45129e-11	5.5252e-12		1196.82	4.22371e-14	2.57319e-14	1.65052e-14	4.05114e-14	2.61227e-14	1.43886e-14
	1199.04	2.03231e-11	1.47299e-11	5.59323e-12	2.02805e-11	1.47043e-11	5.57621e-12		1199.04	4.26287e-14	2.5613e-14	1.70158e-14	4.09325e-14	2.6094e-14	1.48385e-14
	1201.26	2.05609e-11	1.49179e-11	5.64306e-12	2.05179e-11	1.48924e-11	5.62553e-12		1201.26	4.3012e-14	2.54775e-14	1.75345e-14	4.12864e-14	2.59716e-14	1.53148e-14
	1203.48	2.07933e-11	1.51021e-11	5.69116e-12	2.075e-11	1.50769e-11	5.67305e-12		1203.48	4.32963e-14	2.51854e-14	1.81109e-14	4.15581e-14	2.57367e-14	1.58214e-14
	1205.7	2.10197e-11	1.52823e-11	5.73741e-12	2.09763e-11	1.52576e-11	5.71867e-12		1205.7	4.34091e-14	2.46656e-14	1.87435e-14	4.17332e-14	2.53701e-14	1.63631e-14
	1207.92	2.12398e-11	1.54581e-11	5.78168e-12	2.11964e-11	1.54341e-11	5.76229e-12		1207.92	4.34277e-14	2.40365e-14	1.93912e-14	4.18005e-14	2.48539e-14	1.69465e-14
	1210.13	2.14533e-11	1.56294e-11	5.82389e-12	2.14099e-11	1.56061e-11	5.80382e-12		1210.13	4.33827e-14	2.33086e-14	2.00741e-14	4.17469e-14	2.41672e-14	1.75797e-14
	1212.35	2.16595e-11	1.57955e-11	5.86401e-12	2.16164e-11	1.57732e-11	5.84316e-12		1212.35	4.31429e-14	2.2291e-14	2.08519e-14	4.15518e-14	2.32796e-14	1.82721e-14
	1214.57	2.18581e-11	1.59562e-11	5.90194e-12	2.18155e-11	1.59353e-11	5.88023e-12		1214.57	4.26426e-14	2.09241e-14	2.17186e-14	4.11873e-14	2.21524e-14	1.90349e-14
	1216.79	2.20488e-11	1.61112e-11	5.93757e-12	2.20068e-11	1.60919e-11	5.91494e-12		1216.79	4.19708e-14	1.93344e-14	2.26364e-14	4.06216e-14	2.07395e-14	1.98821e-14
	1219.01	2.22311e-11	1.62603e-11	5.97086e-12	2.219e-11	1.62428e-11	5.94721e-12		1219.01	4.11082e-14	1.74588e-14	2.36493e-14	3.98185e-14	1.89868e-14	2.08317e-14
	1221.23	2.24046e-11	1.64028e-11	6.00181e-12	2.23647e-11	1.63877e-11	5.97697e-12		1221.23	3.98628e-14	1.50271e-14	2.48356e-14	3.87338e-14	1.68272e-14	2.19067e-14
	1223.45	2.25687e-11	1.65384e-11	6.03035e-12	2.25306e-11	1.65264e-11	6.00416e-12		1223.45	3.81628e-14	1.19716e-14	2.61912e-14	3.73094e-14	1.41735e-14	2.3136e-14
	1225.67	2.27234e-11	1.6667e-11	6.0564e-12	2.26873e-11	1.66586e-11	6.0287e-12		1225.67	3.60759e-14	8.37886e-15	2.7697e-14	3.54659e-14	1.09104e-14	2.45556e-14
	1227.88	2.2868e-11	1.67881e-11	6.08e-12	2.28346e-11	1.6784e-11	6.05055e-12		1227.88	3.34693e-14	4.0232e-15	2.94461e-14	3.31014e-14	6.89033e-15	2.62111e-14
	1230.1	2.30022e-11	1.6901e-11	6.10122e-12	2.29722e-11	1.69025e-11	6.06966e-12		1230.1	3.00234e-14	-1.53682e-15	3.15602e-14	3.00911e-14	1.9273e-15	2.81638e-14
	1232.32	2.31254e-11	1.70054e-11	6.12004e-12	2.30998e-11	1.70139e-11	6.08598e-12		1232.32	2.559e-14	-8.4766e-15	3.40666e-14	2.6272e-14	-4.22474e-15	3.04967e-14
	1234.54	2.32374e-11	1.71009e-11	6.13649e-12	2.32173e-11	1.71179e-11	6.09948e-12		1234.54	2.00859e-14	-1.69309e-14	3.70168e-14	2.14127e-14	-1.19064e-14	3.33191e-14
	1236.76	2.33375e-11	1.71868e-11	6.15077e-12	2.33245e-11	1.72144e-11	6.11014e-12		1236.76	1.30531e-14	-2.75779e-14	4.0631e-14	1.519e-14	-2.15834e-14	3.67734e-14
	1238.98	2.34249e-11	1.72618e-11	6.1631e-12	2.34211e-11	1.73032e-11	6.11793e-12		1238.98	3.7873e-15	-4.13792e-14	4.51665e-14	7.17023e-15	-3.38828e-14	4.1053e-14
	1241.2	2.34989e-11	1.73252e-11	6.17365e-12	2.35071e-11	1.73843e-11	6.12285e-12		1241.2	-8.26495e-15	-5.90616e-14	5.07967e-14	-3.23938e-15	-4.96662e-14	4.64268e-14
	1243.42	2.35585e-11	1.73758e-11	6.18271e-12	2.35824e-11	1.74575e-11	6.12489e-12		1243.42	-2.38585e-14	-8.16776e-14	5.78191e-14	-1.68775e-14	-7.01396e-14	5.3262e-14
	1245.63	2.36023e-11	1.74114e-11	6.19087e-12	2.36468e-11	1.75227e-11	6.12407e-12		1245.63	-4.45098e-14	-1.11315e-13	6.6805e-14	-3.4913e-14	-9.6959e-14	6.2046e-14
	1247.85	2.36283e-11	1.74296e-11	6.19871e-12	2.37004e-11	1.758e-11	6.12039e-12		1247.85	-7.20627e-14	-1.50388e-13	7.83253e-14	-5.89022e-14	-1.32308e-13	7.34054e-14
	1250.07	2.36351e-11	1.74285e-11	6.20658e-12	2.37431e-11	1.76292e-11	6.11387e-12		1250.07	-1.08003e-13	-2.00719e-13	9.27164e-14	-9.07759e-14	-1.78852e-13	8.80765e-14
	1252.29	2.36214e-11	1.74067e-11	6.21467e-12	2.37749e-11	1.76704e-11	6.10454e-12		1252.29	-1.5351e-13	-2.63637e-13	1.10127e-13	-1.32493e-13	-2.3918e-13	1.06687e-13
	1254.51	2.35877e-11	1.73653e-11	6.22238e-12	2.37959e-11	1.77035e-11	6.09245e-12		1254.51	-2.08268e-13	-3.38193e-13	1.29926e-13	-1.84736e-13	-3.13848e-13	1.29112e-13
	1256.73	2.35398e-11	1.7313e-11	6.22681e-12	2.38062e-11	1.77286e-11	6.07763e-12		1256.73	-2.66409e-13	-4.15588e-13	1.49179e-13	-2.43963e-13	-3.97168e-13	1.53205e-13
	1258.95	2.34918e-11	1.72693e-11	6.22242e-12	2.38059e-11	1.77458e-11	6.06013e-12		1258.95	-3.14136e-13	-4.76418e-13	1.62283e-13	-2.98721e-13	-4.72164e-13	1.73443e-13
	1261.17	2.34596e-11	1.72558e-11	6.20379e-12	2.3795e-11	1.7755e-11	6.04002e-12		1261.17	-3.35478e-13	-4.99253e-13	1.63776e-13	-3.30829e-13	-5.12864e-13	1.82034e-13
	1263.38	2.34503e-11	1.72805e-11	6.16984e-12	2.37739e-11	1.77565e-11	6.01734e-12		1263.38	-3.23514e-13	-4.76011e-13	1.52496e-13	-3.27459e-13	-5.02004e-13	1.74545e-13
	1265.6	2.34569e-11	1.7332e-11	6.12484e-12	2.37425e-11	1.77503e-11	5.99218e-12		1265.6	-2.85622e-13	-4.18285e-13	1.32663e-13	-2.93176e-13	-4.47635e-13	1.54459e-13
	1267.82	2.34642e-11	1.7389e-11	6.0752e-12	2.37012e-11	1.77366e-11	5.9646e-12		1267.82	-2.36952e-13	-3.4755e-13	1.10598e-13	-2.44332e-13	-3.73987e-13	1.29655e-13
	1270.04	2.34604e-11	1.7435e-11	6.0254e-12	2.36502e-11	1.77155e-11	5.93469e-12		1270.04	-1.89792e-13	-2.80502e-13	9.07102e-14	-1.9517e-13	-3.01393e-13	1.06223e-13
	1272.26	2.34403e-11	1.74634e-11	5.97692e-12	2.35896e-11	1.76871e-11	5.90252e-12		1272.26	-1.49291e-13	-2.2369e-13	7.43999e-14	-1.52526e-13	-2.39189e-13	8.66622e-14
	1274.48	2.34038e-11	1.74741e-11	5.92968e-12	2.35199e-11	1.76517e-11	5.86819e-12		1274.48	-1.16147e-13	-1.77636e-13	6.14891e-14	-1.17966e-13	-1.89174e-13	7.12076e-14
	1276.7	2.33514e-11	1.74681e-11	5.88327e-12	2.34412e-11	1.76095e-11	5.83177e-12		1276.7	-8.9827e-14	-1.41324e-13	5.14969e-14	-9.07584e-14	-1.50009e-13	5.92502e-14
	1278.91	2.32847e-11	1.74475e-11	5.83721e-12	2.33539e-11	1.75605e-11	5.79337e-12		1278.91	-6.92525e-14	-1.13086e-13	4.38331e-14	-6.95194e-14	-1.19552e-13	5.00321e-14
	1281.13	2.32053e-11	1.74144e-11	5.79092e-12	2.32583e-11	1.75052e-11	5.75309e-12		1281.13	-5.29566e-14	-9.07852e-14	3.78286e-14	-5.28945e-14	-9.57704e-14	4.28759e-14
	1283.35	2.31148e-11	1.73708e-11	5.74403e-12	2.31546e-11	1.74436e-11	5.71101e-12		1283.35	-3.98526e-14	-7.28721e-14	3.30195e-14	-3.97926e-14	-7.70408e-14	3.72481e-14
	1285.57	2.30139e-11	1.73175e-11	5.69642e-12	2.30433e-11	1.73761e-11	5.66723e-12		1285.57	-2.94281e-14	-5.86225e-14	2.91944e-14	-2.93937e-14	-6.21544e-14	3.27608e-14
	1287.79	2.29035e-11	1.72555e-11	5.648e-12	2.29247e-11	1.73028e-11	5.62185e-12		1287.79	-2.11631e-14	-4.7311e-14	2.61479e-14	-2.10755e-14	-5.02126e-14	2.91371e-14
	1290.01	2.27846e-11	1.7186e-11	5.59861e-12	2.2799e-11	1.7224e-11	5.57498e-12		1290.01	-1.44101e-14	-3.80362e-14	2.36261e-14	-1.43641e-14	-4.05365e-14	2.61724e-14
	1292.23	2.26579e-11	1.71097e-11	5.54821e-12	2.26667e-11	1.714e-11	5.52672e-12		1292.23	-8.81876e-15	-3.03122e-14	2.14934e-14	-8.91068e-15	-3.26234e-14	2.37128e-14
	1294.45	2.25239e-11	1.7027e-11	5.49687e-12	2.25282e-11	1.7051e-11	5.47715e-12		1294.45	-4.31088e-15	-2.40383e-14	1.97275e-14	-4.45772e-15	-2.6104e-14	2.16463e-14
	1296.66	2.2383e-11	1.69384e-11	5.44463e-12	2.23837e-11	1.69573e-11	5.42638e-12		1296.66	-6.73587e-16	-1.89304e-14	1.82568e-14	-8.03799e-16	-2.06955e-14	1.98917e-14
	1298.88	2.2236e-11	1.68445e-11	5.39147e-12	2.22336e-11	1.68591e-11	5.3745e-12		1298.88	2.39992e-15	-1.45648e-14	1.69647e-14	2.20845e-15	-1.61776e-14	1.8386e-14
	1301.1	2.20833e-11	1.67458e-11	5.33744e-12	2.20783e-11	1.67566e-11	5.32162e-12		1301.1	4.99285e-15	-1.0824e-14	1.58169e-14	4.69598e-15	-1.23836e-14	1.70796e-14
	1303.32	2.19251e-11	1.66425e-11	5.28266e-12	2.19181e-11	1.66502e-11	5.26782e-12		1303.32	7.06706e-15	-7.76913e-15	1.48362e-14	6.75008e-15	-9.18555e-15	1.59356e-14
	1305.54	2.17621e-11	1.65349e-11	5.22719e-12	2.17533e-11	1.65401e-11	5.2132e-12		1305.54	8.74685e-15	-5.2396e-15	1.39865e-14	8.44867e-15	-6.47808e-15	1.49267e-14
	1307.76	2.15946e-11	1.64235e-11	5.17105e-12	2.15844e-11	1.64265e-11	5.15785e-12		1307.76	1.0203e-14	-2.99807e-15	1.3201e-14	9.85333e-15	-4.17606e-15	1.40294e-14
	1309.98	2.1423e-11	1.63087e-11	5.11433e-12	2.14116e-11	1.63098e-11	5.10185e-12		1309.98	1.14235e-14	-1.05603e-15	1.24795e-14	1.10071e-14	-2.21651e-15	1.32236e-14
	1312.2	2.12476e-11	1.61905e-11	5.05715e-12	2.12353e-11	1.619e-11	5.04529e-12		1312.2	1.23555e-14	5.0468e-16	1.18509e-14	1.19452e-14	-5.49968e-16	1.24952e-14
	1314.41	2.10688e-11	1.60693e-11	4.99954e-12	2.10557e-11	1.60675e-11	4.98826e-12		1314.41	1.30984e-14	1.81069e-15	1.12877e-14	1.27032e-14	8.69136e-16	1.18341e-14
	1316.63	2.08871e-11	1.59455e-11	4.94156e-12	2.08733e-11	1.59425e-11	4.93082e-12		1316.63	1.37544e-14	3.0078e-15	1.07466e-14	1.3312e-14	2.08072e-15	1.12313e-14
	1318.85	2.07025e-11	1.58192e-11	4.88329e-12	2.06882e-11	1.58152e-11	4.87305e-12		1318.85	1.42749e-14	4.03467e-15	1.02402e-14	1.37924e-14	3.11433e-15	1.0678e-14
	1321.07	2.05155e-11	1.56907e-11	4.82483e-12	2.05009e-11	1.56858e-11	4.81503e-12		1321.07	1.46189e-14	4.82514e-15	9.79376e-15	1.41599e-14	3.99258e-15	1.01673e-14
	1323.29	2.03264e-11	1.55601e-11	4.76622e-12	2.03115e-11	1.55546e-11	4.75684e-12		1323.29	1.48758e-14	5.49341e-15	9.3824e-15	1.44312e-14	4.73684e-15	9.69432e-15
	1325.51	2.01354e-11	1.54279e-11	4.7075e-12	2.01203e-11	1.54218e-11	4.69852e-12		1325.51	1.51051e-14	6.12865e-15	8.97642e-15	1.46214e-14	5.36646e-15	9.25489e-15
	1327.73	1.99429e-11	1.52942e-11	4.64875e-12	1.99277e-11	1.52875e-11	4.64016e-12		1327.73	1.52444e-14	6.65058e-15	8.59383e-15	1.4741e-14	5.89609e-15	8.84489e-15
	1329.95	1.97491e-11	1.5159e-11	4.59005e-12	1.97338e-11	1.5152e-11	4.5818e-12		1329.95	1.52708e-14	7.01683e-15	8.254e-15	1.47984e-14	6.3375e-15	8.46095e-15
	1332.16	1.95542e-11	1.50227e-11	4.53144e-12	1.95389e-11	1.50154e-11	4.5235e-12		1332.16	1.5266e-14	7.33277e-15	7.93324e-15	1.48031e-14	6.70241e-15	8.10068e-15
	1334.38	1.93585e-11	1.48855e-11	4.47294e-12	1.93432e-11	1.48779e-11	4.46533e-12		1334.38	1.52589e-14	7.6475e-15	7.61136e-15	1.47636e-14	7.00162e-15	7.76196e-15
	1336.6	1.91622e-11	1.47475e-11	4.41463e-12	1.9147e-11	1.47397e-11	4.40732e-12		1336.6	1.51849e-14	7.87653e-15	7.30836e-15	1.46859e-14	7.24328e-15	7.44262e-15
	1338.82	1.89654e-11	1.46089e-11	4.35656e-12	1.89504e-11	1.46009e-11	4.34953e-12		1338.82	1.50387e-14	8.00094e-15	7.0378e-15	1.45746e-14	7.43379e-15	7.14078e-15
	1341.04	1.87685e-11	1.44698e-11	4.29877e-12	1.87536e-11	1.44617e-11	4.29199e-12		1341.04	1.48933e-14	8.11636e-15	6.77695e-15	1.44343e-14	7.57929e-15	6.85498e-15
	1343.26	1.85717e-11	1.43304e-11	4.24128e-12	1.85569e-11	1.43222e-11	4.23477e-12		1343.26	1.47546e-14	8.24181e-15	6.51282e-15	1.42696e-14	7.68563e-15	6.58397e-15
	1345.48	1.8375e-11	1.41908e-11	4.18414e-12	1.83604e-11	1.41825e-11	4.17788e-12		1345.48	1.45624e-14	8.29669e-15	6.26567e-15	1.40846e-14	7.75792e-15	6.32665e-15
	1347.7	1.81786e-11	1.40512e-11	4.12741e-12	1.81643e-11	1.40429e-11	4.12137e-12		1347.7	1.43264e-14	8.28248e-15	6.0439e-15	1.38827e-14	7.80069e-15	6.08202e-15
	1349.91	1.79828e-11	1.39117e-11	4.07109e-12	1.79687e-11	1.39034e-11	4.06527e-12		1349.91	1.41093e-14	8.28322e-15	5.82608e-15	1.36667e-14	7.81754e-15	5.84914e-15
	1352.13	1.77876e-11	1.37724e-11	4.01521e-12	1.77737e-11	1.37641e-11	4.00961e-12		1352.13	1.39e-14	8.29511e-15	5.60488e-15	1.34382e-14	7.81108e-15	5.62712e-15
	1354.35	1.75933e-11	1.36334e-11	3.95982e-12	1.75796e-11	1.36252e-11	3.95442e-12		1354.35	1.3646e-14	8.24621e-15	5.39977e-15	1.3199e-14	7.78382e-15	5.41522e-15
	1356.57	1.73998e-11	1.34948e-11	3.90493e-12	1.73864e-11	1.34867e-11	3.89972e-12		1356.57	1.33692e-14	8.15459e-15	5.21464e-15	1.2952e-14	7.73909e-15	5.21293e-15
	1358.79	1.72074e-11	1.33568e-11	3.85057e-12	1.71943e-11	1.33487e-11	3.84554e-12		1358.79	1.31209e-14	8.09117e-15	5.02975e-15	1.26999e-14	7.68018e-15	5.01972e-15
	1361.01	1.70162e-11	1.32194e-11	3.79675e-12	1.70033e-11	1.32114e-11	3.7919e-12		1361.01	1.28774e-14	8.03512e-15	4.8423e-15	1.2444e-14	7.60896e-15	4.835e-15
	1363.23	1.68262e-11	1.30827e-11	3.74349e-12	1.68136e-11	1.30748e-11	3.73882e-12		1363.23	1.25963e-14	7.926e-15	4.67031e-15	1.21844e-14	7.52624e-15	4.65819e-15
	1365.45	1.66375e-11	1.29467e-11	3.69083e-12	1.66252e-11	1.29389e-11	3.68632e-12		1365.45	1.23082e-14	7.79433e-15	4.51391e-15	1.19221e-14	7.43318e-15	4.48887e-15
	1367.66	1.64504e-11	1.28116e-11	3.63876e-12	1.64383e-11	1.28039e-11	3.6344e-12		1367.66	1.20523e-14	7.69699e-15	4.35533e-15	1.16584e-14	7.33169e-15	4.3267e-15
	1369.88	1.62647e-11	1.26774e-11	3.58729e-12	1.62529e-11	1.26698e-11	3.58309e-12		1369.88	1.17966e-14	7.60115e-15	4.19543e-15	1.13949e-14	7.22364e-15	4.17131e-15
	1372.1	1.60806e-11	1.25442e-11	3.53645e-12	1.60691e-11	1.25367e-11	3.5324e-12		1372.1	1.15097e-14	7.45933e-15	4.05033e-15	1.11326e-14	7.11031e-15	4.02234e-15
	1374.32	1.58982e-11	1.2412e-11	3.48625e-12	1.5887e-11	1.24046e-11	3.48233e-12		1374.32	1.12277e-14	7.31063e-15	3.9171e-15	1.0872e-14	6.99253e-15	3.87944e-15
	1376.54	1.57175e-11	1.22809e-11	3.43668e-12	1.57066e-11	1.22737e-11	3.4329e-12		1376.54	1.09777e-14	7.19756e-15	3.78017e-15	1.06132e-14	6.87085e-15	3.74231e-15
	1378.76	1.55386e-11	1.21509e-11	3.38775e-12	1.55279e-11	1.21438e-11	3.38411e-12		1378.76	1.0723e-14	7.07966e-15	3.64331e-15	1.03564e-14	6.74571e-15	3.61068e-15
	1380.98	1.53615e-11	1.2022e-11	3.33949e-12	1.53511e-11	1.20151e-11	3.33597e-12		1380.98	1.04434e-14	6.92289e-15	3.52048e-15	1.01021e-14	6.61779e-15	3.48431e-15
	1383.19	1.51863e-11	1.18944e-11	3.29189e-12	1.51761e-11	1.18876e-11	3.28848e-12		1383.19	1.01776e-14	6.77126e-15	3.40632e-15	9.85115e-15	6.48817e-15	3.36298e-15
	1385.41	1.5013e-11	1.1768e-11	3.24494e-12	1.5003e-11	1.17614e-11	3.24165e-12		1385.41	9.94087e-15	6.65324e-15	3.28762e-15	9.60429e-15	6.35785e-15	3.24643e-15
	1387.63	1.48416e-11	1.16429e-11	3.19864e-12	1.48319e-11	1.16364e-11	3.19547e-12		1387.63	9.69489e-15	6.52456e-15	3.17034e-15	9.3616e-15	6.22719e-15	3.13441e-15
	1389.85	1.46721e-11	1.15191e-11	3.15302e-12	1.46627e-11	1.15127e-11	3.14996e-12		1389.85	9.43039e-15	6.36428e-15	3.06611e-15	9.12275e-15	6.09602e-15	3.02673e-15
	1392.07	1.45047e-11	1.13966e-11	3.10807e-12	1.44955e-11	1.13904e-11	3.10511e-12		1392.07	9.18587e-15	6.21809e-15	2.96777e-15	8.88781e-15	5.96456e-15	2.92325e-15
	1394.29	1.43393e-11	1.12755e-11	3.06378e-12	1.43303e-11	1.12694e-11	3.06091e-12		1394.29	8.96588e-15	6.1013e-15	2.86458e-15	8.65738e-15	5.83359e-15	2.82379e-15
	1396.51	1.41758e-11	1.11557e-11	3.02014e-12	1.41671e-11	1.11497e-11	3.01738e-12		1396.51	8.73311e-15	5.96905e-15	2.76406e-15	8.43192e-15	5.7038e-15	2.72812e-15
	1398.73	1.40144e-11	1.10373e-11	2.97717e-12	1.40059e-11	1.10314e-11	2.9745e-12		1398.73	8.48808e-15	5.81261e-15	2.67547e-15	8.21125e-15	5.57518e-15	2.63607e-15
	1400.94	1.38551e-11	1.09202e-11	2.93486e-12	1.38468e-11	1.09145e-11	2.93227e-12		1400.94	8.26687e-15	5.67649e-15	2.59038e-15	7.99503e-15	5.44751e-15	2.54752e-15
	1403.16	1.36978e-11	1.08046e-11	2.8932e-12	1.36897e-11	1.0799e-11	2.8907e-12		1403.16	8.06464e-15	5.56417e-15	2.50047e-15	7.78343e-15	5.32108e-15	2.46235e-15
	1405.38	1.35426e-11	1.06904e-11	2.85219e-12	1.35347e-11	1.06849e-11	2.84977e-12		1405.38	7.8473e-15	5.43294e-15	2.41436e-15	7.57685e-15	5.19646e-15	2.38039e-15
	1407.6	1.33894e-11	1.05775e-11	2.81183e-12	1.33817e-11	1.05722e-11	2.80949e-12		1407.6	7.62383e-15	5.28491e-15	2.33892e-15	7.37524e-15	5.07377e-15	2.30147e-15
	1409.82	1.32382e-11	1.04661e-11	2.7721e-12	1.32308e-11	1.0461e-11	2.76984e-12		1409.82	7.42608e-15	5.16111e-15	2.26497e-15	7.17824e-15	4.95274e-15	2.22549e-15
	1412.04	1.30892e-11	1.03561e-11	2.73301e-12	1.30819e-11	1.03511e-11	2.73082e-12		1412.04	7.2414e-15	5.05482e-15	2.18658e-15	6.98581e-15	4.83342e-15	2.15238e-15
	1414.26	1.29421e-11	1.02475e-11	2.69455e-12	1.29351e-11	1.02426e-11	2.69243e-12		1414.26	7.04053e-15	4.92761e-15	2.11292e-15	6.7982e-15	4.7162e-15	2.08201e-15
	1416.48	1.27971e-11	1.01404e-11	2.65671e-12	1.27902e-11	1.01356e-11	2.65466e-12		1416.48	6.83925e-15	4.79069e-15	2.04857e-15	6.61542e-15	4.6012e-15	2.01422e-15
	1418.69	1.26541e-11	1.00346e-11	2.61949e-12	1.26474e-11	1.00299e-11	2.61751e-12		1418.69	6.66387e-15	4.67983e-15	1.98404e-15	6.43723e-15	4.48829e-15	1.94894e-15
	1420.91	1.25131e-11	9.93025e-12	2.58287e-12	1.25066e-11	9.92567e-12	2.58096e-12		1420.91	6.49569e-15	4.58004e-15	1.91566e-15	6.26373e-15	4.37765e-15	1.88608e-15
	1423.13	1.23741e-11	9.82728e-12	2.54686e-12	1.23678e-11	9.82282e-12	2.54501e-12		1423.13	6.31146e-15	4.45874e-15	1.85272e-15	6.09505e-15	4.26957e-15	1.82548e-15
	1425.35	1.22371e-11	9.72569e-12	2.51145e-12	1.2231e-11	9.72136e-12	2.50965e-12		1425.35	6.132e-15	4.33434e-15	1.79767e-15	5.9309e-15	4.16389e-15	1.76702e-15
	1427.57	1.21021e-11	9.62552e-12	2.47662e-12	1.20962e-11	9.62128e-12	2.47488e-12		1427.57	5.97715e-15	4.23606e-15	1.74109e-15	5.77077e-15	4.06008e-15	1.71068e-15
	1429.79	1.19691e-11	9.52672e-12	2.44236e-12	1.19633e-11	9.52257e-12	2.44068e-12		1429.79	5.82409e-15	4.14266e-15	1.68143e-15	5.61466e-15	3.95819e-15	1.65647e-15
	1432.01	1.18379e-11	9.42925e-12	2.40868e-12	1.18323e-11	9.42523e-12	2.40706e-12		1432.01	5.65622e-15	4.02849e-15	1.62773e-15	5.46298e-15	3.85872e-15	1.60425e-15
	1434.23	1.17087e-11	9.33315e-12	2.37557e-12	1.17032e-11	9.32923e-12	2.37399e-12		1434.23	5.4976e-15	3.91712e-15	1.58048e-15	5.31569e-15	3.76183e-15	1.55387e-15
	1436.44	1.15814e-11	9.23841e-12	2.34301e-12	1.15761e-11	9.23458e-12	2.34148e-12		1436.44	5.36118e-15	3.83048e-15	1.5307e-15	5.1724e-15	3.66714e-15	1.50526e-15
	1438.66	1.1456e-11	9.145e-12	2.311e-12	1.14508e-11	9.14126e-12	2.30952e-12		1438.66	5.22179e-15	3.7431e-15	1.4787e-15	5.03296e-15	3.57454e-15	1.45842e-15
	1440.88	1.13324e-11	9.05289e-12	2.27953e-12	1.13273e-11	9.04925e-12	2.27809e-12		1440.88	5.06977e-15	3.63682e-15	1.43296e-15	4.89755e-15	3.48431e-15	1.41325e-15
	1443.1	1.12107e-11	8.96208e-12	2.24859e-12	1.12057e-11	8.95855e-12	2.2472e-12		1443.1	4.93059e-15	3.53838e-15	1.39221e-15	4.76606e-15	3.39644e-15	1.36962e-15
	1445.32	1.10908e-11	8.87259e-12	2.21817e-12	1.1086e-11	8.86913e-12	2.21682e-12		1445.32	4.81031e-15	3.46207e-15	1.34824e-15	4.63807e-15	3.31055e-15	1.32752e-15
	1447.54	1.09726e-11	8.78437e-12	2.18826e-12	1.0968e-11	8.78099e-12	2.18696e-12		1447.54	4.68321e-15	3.38024e-15	1.30297e-15	4.51349e-15	3.22653e-15	1.28696e-15
	1449.76	1.08563e-11	8.6974e-12	2.15887e-12	1.08517e-11	8.69412e-12	2.1576e-12		1449.76	4.54634e-15	3.28228e-15	1.26406e-15	4.39255e-15	3.1447e-15	1.24786e-15
	1451.98	1.07417e-11	8.61169e-12	2.12997e-12	1.07372e-11	8.60849e-12	2.12874e-12		1451.98	4.42494e-15	3.1962e-15	1.22874e-15	4.27521e-15	3.06513e-15	1.21008e-15
	1454.19	1.06288e-11	8.52722e-12	2.10156e-12	1.06245e-11	8.52409e-12	2.10037e-12		1454.19	4.31856e-15	3.12881e-15	1.18975e-15	4.16111e-15	2.98752e-15	1.1736e-15
	1456.41	1.05176e-11	8.44397e-12	2.07363e-12	1.05134e-11	8.44091e-12	2.07248e-12		1456.41	4.20249e-15	3.05209e-15	1.1504e-15	4.05016e-15	2.91174e-15	1.13842e-15
	1458.63	1.04081e-11	8.3619e-12	2.04618e-12	1.0404e-11	8.35894e-12	2.04506e-12		1458.63	4.07999e-15	2.96271e-15	1.11728e-15	3.94252e-15	2.83804e-15	1.10448e-15
	1460.85	1.03002e-11	8.28104e-12	2.0192e-12	1.02963e-11	8.27815e-12	2.01811e-12		1460.85	3.97459e-15	2.88816e-15	1.08643e-15	3.8381e-15	2.76645e-15	1.07165e-15
	1463.07	1.0194e-11	8.20136e-12	1.99266e-12	1.01901e-11	8.19853e-12	1.99161e-12		1463.07	3.88004e-15	2.82826e-15	1.05178e-15	3.73656e-15	2.69664e-15	1.03992e-15
	1465.29	1.00894e-11	8.12282e-12	1.96658e-12	1.00856e-11	8.12007e-12	1.96556e-12		1465.29	3.77395e-15	2.75625e-15	1.0177e-15	3.63776e-15	2.62844e-15	1.00932e-15
	1467.51	9.98636e-12	8.04542e-12	1.94094e-12	9.98269e-12	8.04274e-12	1.93995e-12		1467.51	3.665e-15	2.67546e-15	9.89542e-16	3.54187e-15	2.56208e-15	9.79792e-16
	1469.73	9.88489e-12	7.96915e-12	1.91574e-12	9.88132e-12	7.96654e-12	1.91478e-12		1469.73	3.5738e-15	2.61137e-15	9.62435e-16	3.44888e-15	2.49765e-15	9.51229e-16
	1471.94	9.78497e-12	7.89401e-12	1.89096e-12	9.78148e-12	7.89145e-12	1.89003e-12		1471.94	3.48919e-15	2.55761e-15	9.31579e-16	3.35849e-15	2.43489e-15	9.23597e-16
	1474.16	9.68654e-12	7.81994e-12	1.8666e-12	9.68314e-12	7.81745e-12	1.86569e-12		1474.16	3.39223e-15	2.49008e-15	9.02141e-16	3.27053e-15	2.37359e-15	8.96936e-16
	1476.38	9.58959e-12	7.74694e-12	1.84265e-12	9.5863e-12	7.74453e-12	1.84177e-12		1476.38	3.29598e-15	2.4178e-15	8.78183e-16	3.18513e-15	2.31391e-15	8.71226e-16
	1478.6	9.49413e-12	7.67503e-12	1.8191e-12	9.49091e-12	7.67266e-12	1.81825e-12		1478.6	3.21719e-15	2.36301e-15	8.54181e-16	3.10238e-15	2.25603e-15	8.46354e-16
	1480.82	9.40011e-12	7.60416e-12	1.79595e-12	9.39697e-12	7.60185e-12	1.79512e-12		1480.82	3.14089e-15	2.31421e-15	8.26681e-16	3.02207e-15	2.19982e-15	8.22249e-16
	1483.04	9.3075e-12	7.53431e-12	1.77319e-12	9.30444e-12	7.53206e-12	1.77239e-12		1483.04	3.05237e-15	2.25102e-15	8.01342e-16	2.94395e-15	2.14502e-15	7.98925e-16
	1485.26	9.21628e-12	7.46547e-12	1.75081e-12	9.21331e-12	7.46328e-12	1.75003e-12		1485.26	2.9679e-15	2.18702e-15	7.8088e-16	2.86797e-15	2.09157e-15	7.764e-16
	1487.47	9.12645e-12	7.39765e-12	1.72881e-12	9.12355e-12	7.3955e-12	1.72805e-12		1487.47	2.89976e-15	2.14032e-15	7.59437e-16	2.79419e-15	2.03955e-15	7.54639e-16
	1489.69	9.03797e-12	7.33081e-12	1.70717e-12	9.03514e-12	7.32871e-12	1.70643e-12		1489.69	2.83037e-15	2.09545e-15	7.34914e-16	2.72255e-15	1.98897e-15	7.33586e-16
	1491.91	8.95081e-12	7.26492e-12	1.68589e-12	8.94806e-12	7.26288e-12	1.68518e-12		1491.91	2.74972e-15	2.03654e-15	7.13186e-16	2.65298e-15	1.93977e-15	7.1321e-16
	1494.13	8.86496e-12	7.19999e-12	1.66497e-12	8.86228e-12	7.19801e-12	1.66427e-12		1494.13	2.67612e-15	1.98048e-15	6.95639e-16	2.58537e-15	1.89187e-15	6.93495e-16
	1496.35	8.78041e-12	7.13601e-12	1.64439e-12	8.77779e-12	7.13407e-12	1.64372e-12		1496.35	2.61699e-15	1.94063e-15	6.76358e-16	2.51967e-15	1.84525e-15	6.74423e-16
	1498.57	8.69711e-12	7.07296e-12	1.62416e-12	8.69456e-12	7.07106e-12	1.6235e-12		1498.57	2.55339e-15	1.89883e-15	6.54565e-16	2.45585e-15	1.79988e-15	6.5597e-16
	1500.79	8.61505e-12	7.01079e-12	1.60426e-12	8.61257e-12	7.00895e-12	1.60362e-12		1500.79	2.48023e-15	1.84416e-15	6.36068e-16	2.39385e-15	1.75575e-15	6.38105e-16
	1503.01	8.53422e-12	6.94953e-12	1.58469e-12	8.5318e-12	6.94774e-12	1.58406e-12		1503.01	2.41655e-15	1.7956e-15	6.20956e-16	2.33359e-15	1.71278e-15	6.20811e-16
	1505.22	8.4546e-12	6.88916e-12	1.56544e-12	8.45223e-12	6.8874e-12	1.56483e-12		1505.22	2.36492e-15	1.76143e-15	6.03485e-16	2.27502e-15	1.67094e-15	6.0408e-16
	1507.44	8.37615e-12	6.82965e-12	1.5465e-12	8.37385e-12	6.82793e-12	1.54591e-12		1507.44	2.30621e-15	1.72209e-15	5.84126e-16	2.21812e-15	1.63023e-15	5.87895e-16
	1509.66	8.29886e-12	6.77098e-12	1.52787e-12	8.29662e-12	6.76931e-12	1.52731e-12		1509.66	2.24014e-15	1.67173e-15	5.68413e-16	2.1629e-15	1.5907e-15	5.72207e-16
	1511.88	8.22272e-12	6.71316e-12	1.50956e-12	8.22053e-12	6.71153e-12	1.509e-12		1511.88	2.1854e-15	1.63013e-15	5.55271e-16	2.10924e-15	1.55227e-15	5.56977e-16
	1514.1	8.1477e-12	6.65617e-12	1.49153e-12	8.14556e-12	6.65457e-12	1.49099e-12		1514.1	2.13988e-15	1.60053e-15	5.3935e-16	2.05701e-15	1.51479e-15	5.42217e-16
	1516.32	8.07378e-12	6.59998e-12	1.4738e-12	8.0717e-12	6.59842e-12	1.47328e-12		1516.32	2.08539e-15	1.56317e-15	5.22218e-16	2.00616e-15	1.47821e-15	5.27953e-16
	1518.54	8.00094e-12	6.54458e-12	1.45636e-12	7.99891e-12	6.54307e-12	1.45585e-12		1518.54	2.0261e-15	1.51718e-15	5.08917e-16	1.95678e-15	1.44262e-15	5.14158e-16
	1520.76	7.92918e-12	6.48998e-12	1.4392e-12	7.9272e-12	6.4885e-12	1.4387e-12		1520.76	1.97928e-15	1.48192e-15	4.97357e-16	1.90884e-15	1.40807e-15	5.00775e-16
	1522.97	7.85846e-12	6.43615e-12	1.42231e-12	7.85653e-12	6.4347e-12	1.42183e-12		1522.97	1.93866e-15	1.45587e-15	4.82791e-16	1.86221e-15	1.37442e-15	4.87788e-16
	1525.19	7.78877e-12	6.38307e-12	1.4057e-12	7.78688e-12	6.38165e-12	1.40523e-12		1525.19	1.88794e-15	1.42022e-15	4.67724e-16	1.81684e-15	1.34162e-15	4.75217e-16
	1527.41	7.72008e-12	6.33073e-12	1.38935e-12	7.71825e-12	6.32935e-12	1.38889e-12		1527.41	1.83516e-15	1.37865e-15	4.56513e-16	1.77276e-15	1.30972e-15	4.63047e-16
	1529.63	7.6524e-12	6.27914e-12	1.37326e-12	7.6506e-12	6.27779e-12	1.37282e-12		1529.63	1.79529e-15	1.34907e-15	4.46216e-16	1.72997e-15	1.27875e-15	4.51223e-16
	1531.85	7.5857e-12	6.22827e-12	1.35743e-12	7.58394e-12	6.22694e-12	1.357e-12		1531.85	1.75853e-15	1.32569e-15	4.32849e-16	1.68832e-15	1.2486e-15	4.39724e-16
	1534.07	7.51994e-12	6.1781e-12	1.34185e-12	7.51823e-12	6.1768e-12	1.34143e-12		1534.07	1.71127e-15	1.29159e-15	4.19683e-16	1.64773e-15	1.21915e-15	4.28587e-16
	1536.29	7.45513e-12	6.12862e-12	1.32651e-12	7.45347e-12	6.12736e-12	1.3261e-12		1536.29	1.6647e-15	1.25444e-15	4.10254e-16	1.60826e-15	1.19044e-15	4.1782e-16
	1538.51	7.39126e-12	6.07984e-12	1.31142e-12	7.38963e-12	6.07861e-12	1.31102e-12		1538.51	1.63078e-15	1.22982e-15	4.00959e-16	1.56993e-15	1.16256e-15	4.07372e-16
	1540.72	7.3283e-12	6.03173e-12	1.29656e-12	7.3267e-12	6.03053e-12	1.29617e-12		1540.72	1.59701e-15	1.20832e-15	3.88688e-16	1.53266e-15	1.13546e-15	3.97203e-16
	1542.94	7.26622e-12	5.98428e-12	1.28194e-12	7.26466e-12	5.98311e-12	1.28156e-12		1542.94	1.55304e-15	1.17576e-15	3.77274e-16	1.49633e-15	1.10899e-15	3.87334e-16
	1545.16	7.20502e-12	5.93748e-12	1.26754e-12	7.20351e-12	5.93634e-12	1.26717e-12		1545.16	1.51235e-15	1.14302e-15	3.69335e-16	1.46095e-15	1.08316e-15	3.7779e-16
	1547.38	7.1447e-12	5.89133e-12	1.25337e-12	7.14322e-12	5.89021e-12	1.25301e-12		1547.38	1.48344e-15	1.12263e-15	3.60809e-16	1.42659e-15	1.05805e-15	3.6854e-16
	1549.6	7.08522e-12	5.84581e-12	1.23941e-12	7.08377e-12	5.84471e-12	1.23906e-12		1549.6	1.45196e-15	1.10241e-15	3.49552e-16	1.3932e-15	1.03367e-15	3.59533e-16
	1551.82	7.02657e-12	5.8009e-12	1.22567e-12	7.02516e-12	5.79983e-12	1.22533e-12		1551.82	1.41122e-15	1.07146e-15	3.39765e-16	1.36066e-15	1.00989e-15	3.50769e-16
	1554.04	6.96875e-12	5.7566e-12	1.21215e-12	6.96737e-12	5.75555e-12	1.21182e-12		1554.04	1.37609e-15	1.043e-15	3.33087e-16	1.32894e-15	9.86661e-16	3.42281e-16
	1556.26	6.91174e-12	5.71291e-12	1.19883e-12	6.91039e-12	5.71188e-12	1.19851e-12		1556.26	1.3513e-15	1.02611e-15	3.25183e-16	1.29809e-15	9.64028e-16	3.34064e-16
	1558.47	6.85552e-12	5.6698e-12	1.18571e-12	6.85419e-12	5.6688e-12	1.1854e-12		1558.47	1.32158e-15	1.0067e-15	3.14878e-16	1.26812e-15	9.42044e-16	3.26073e-16
	1560.69	6.80006e-12	5.62727e-12	1.1728e-12	6.79878e-12	5.62629e-12	1.17249e-12		1560.69	1.28403e-15	9.77482e-16	3.06545e-16	1.23893e-15	9.20646e-16	3.18287e-16
	1562.91	6.74538e-12	5.5853e-12	1.16008e-12	6.74413e-12	5.58435e-12	1.15978e-12		1562.91	1.25401e-15	9.53142e-16	3.00868e-16	1.21047e-15	8.9975e-16	3.10724e-16
	1565.13	6.69146e-12	5.54391e-12	1.14755e-12	6.69023e-12	5.54297e-12	1.14726e-12		1565.13	1.2325e-15	9.39038e-16	2.93459e-16	1.18276e-15	8.79363e-16	3.03396e-16
	1567.35	6.63827e-12	5.50307e-12	1.13521e-12	6.63707e-12	5.50215e-12	1.13492e-12		1567.35	1.20418e-15	9.20088e-16	2.84095e-16	1.1558e-15	8.59526e-16	2.96278e-16
	1569.57	6.5858e-12	5.46275e-12	1.12305e-12	6.58463e-12	5.46186e-12	1.12278e-12		1569.57	1.16988e-15	8.92792e-16	2.77093e-16	1.12956e-15	8.4022e-16	2.89344e-16
	1571.79	6.53406e-12	5.42298e-12	1.11108e-12	6.53292e-12	5.4221e-12	1.11081e-12		1571.79	1.14455e-15	8.72347e-16	2.72202e-16	1.10398e-15	8.21375e-16	2.826e-16
	1574.01	6.48302e-12	5.38373e-12	1.09929e-12	6.4819e-12	5.38287e-12	1.09902e-12		1574.01	1.12554e-15	8.60355e-16	2.65187e-16	1.07904e-15	8.02974e-16	2.76062e-16
	1576.22	6.43267e-12	5.345e-12	1.08767e-12	6.43157e-12	5.34416e-12	1.08741e-12		1576.22	1.09839e-15	8.41659e-16	2.56732e-16	1.05477e-15	7.85057e-16	2.69715e-16
	1578.44	6.38298e-12	5.30676e-12	1.07622e-12	6.38191e-12	5.30594e-12	1.07597e-12		1578.44	1.06737e-15	8.16459e-16	2.50913e-16	1.03116e-15	7.67631e-16	2.63529e-16
	1580.66	6.33398e-12	5.26903e-12	1.06494e-12	6.33293e-12	5.26823e-12	1.0647e-12		1580.66	1.04621e-15	7.99604e-16	2.46609e-16	1.00813e-15	7.50634e-16	2.57499e-16
	1582.88	6.28563e-12	5.2318e-12	1.05383e-12	6.2846e-12	5.23101e-12	1.05359e-12		1582.88	1.02902e-15	7.89108e-16	2.39913e-16	9.85658e-16	7.34015e-16	2.51644e-16
	1585.1	6.23792e-12	5.19504e-12	1.04288e-12	6.23691e-12	5.19427e-12	1.04265e-12		1585.1	1.00291e-15	7.70574e-16	2.3234e-16	9.6376e-16	7.17791e-16	2.45969e-16
	1587.32	6.19083e-12	5.15874e-12	1.03209e-12	6.18986e-12	5.158e-12	1.03186e-12		1587.32	9.75201e-16	7.47639e-16	2.27562e-16	9.42453e-16	7.02001e-16	2.40452e-16
	1589.54	6.14439e-12	5.12293e-12	1.02146e-12	6.14343e-12	5.12219e-12	1.02123e-12		1589.54	9.57692e-16	7.34006e-16	2.23686e-16	9.21701e-16	6.86628e-16	2.35073e-16
	1591.75	6.09855e-12	5.08757e-12	1.01098e-12	6.09761e-12	5.08685e-12	1.01076e-12		1591.75	9.41738e-16	7.24451e-16	2.17288e-16	9.01457e-16	6.71625e-16	2.29832e-16
	1593.97	6.05331e-12	5.05266e-12	1.00064e-12	6.05239e-12	5.05196e-12	1.00043e-12		1593.97	9.16674e-16	7.06081e-16	2.10593e-16	8.81711e-16	6.56971e-16	2.24741e-16
	1596.19	6.00865e-12	5.01819e-12	9.90465e-13	6.00776e-12	5.0175e-12	9.90258e-13		1596.19	8.92273e-16	6.85547e-16	2.06726e-16	8.62473e-16	6.42681e-16	2.19792e-16
	1598.41	5.9646e-12	4.98416e-12	9.80432e-13	5.96372e-12	4.98349e-12	9.80229e-13		1598.41	8.77879e-16	6.74731e-16	2.03148e-16	8.43727e-16	6.28756e-16	2.14971e-16
	1600.63	5.92111e-12	4.95057e-12	9.70538e-13	5.92025e-12	4.9499e-12	9.70341e-13		1600.63	8.62702e-16	6.65653e-16	1.97049e-16	8.25443e-16	6.15168e-16	2.10275e-16
	1602.85	5.87817e-12	4.91739e-12	9.60785e-13	5.87733e-12	4.91674e-12	9.60594e-13		1602.85	8.38763e-16	6.47532e-16	1.91231e-16	8.07607e-16	6.01899e-16	2.05708e-16
	1605.07	5.83579e-12	4.88462e-12	9.51173e-13	5.83498e-12	4.88399e-12	9.50985e-13		1605.07	8.17633e-16	6.29486e-16	1.88148e-16	7.90225e-16	5.8896e-16	2.01265e-16
	1607.29	5.79397e-12	4.85227e-12	9.41696e-13	5.79316e-12	4.85165e-12	9.41512e-13		1607.29	8.05784e-16	6.21044e-16	1.84741e-16	7.73286e-16	5.76353e-16	1.96933e-16
	1609.5	5.75268e-12	4.82033e-12	9.3235e-13	5.75189e-12	4.81971e-12	9.32171e-13		1609.5	7.90981e-16	6.12081e-16	1.789e-16	7.56752e-16	5.64047e-16	1.92706e-16
	1611.72	5.7119e-12	4.78877e-12	9.23135e-13	5.71113e-12	4.78817e-12	9.22961e-13		1611.72	7.68258e-16	5.94379e-16	1.73879e-16	7.40606e-16	5.52013e-16	1.88593e-16
	1613.94	5.67165e-12	4.7576e-12	9.1405e-13	5.6709e-12	4.75702e-12	9.13879e-13		1613.94	7.50295e-16	5.78868e-16	1.71427e-16	7.24858e-16	5.40258e-16	1.846e-16
	1616.16	5.63191e-12	4.72682e-12	9.05092e-13	5.63117e-12	4.72625e-12	9.04924e-13		1616.16	7.40484e-16	5.72344e-16	1.68141e-16	7.09519e-16	5.28809e-16	1.8071e-16
	1618.38	5.59267e-12	4.69642e-12	8.96254e-13	5.59195e-12	4.69585e-12	8.96092e-13		1618.38	7.25851e-16	5.63213e-16	1.62638e-16	6.94561e-16	5.17653e-16	1.76909e-16
	1620.6	5.55392e-12	4.66638e-12	8.8754e-13	5.55321e-12	4.66583e-12	8.87381e-13		1620.6	7.04527e-16	5.4612e-16	1.58407e-16	6.79948e-16	5.06751e-16	1.73197e-16
	1622.82	5.51565e-12	4.6367e-12	8.78947e-13	5.51496e-12	4.63617e-12	8.78791e-13		1622.82	6.89546e-16	5.33112e-16	1.56434e-16	6.6567e-16	4.96084e-16	1.69587e-16
	1625.04	5.47787e-12	4.6074e-12	8.70471e-13	5.47719e-12	4.60687e-12	8.70318e-13		1625.04	6.81207e-16	5.28037e-16	1.5317e-16	6.51744e-16	4.85667e-16	1.66077e-16
	1627.25	5.44055e-12	4.57845e-12	8.62108e-13	5.43989e-12	4.57793e-12	8.6196e-13		1627.25	6.66563e-16	5.18547e-16	1.48016e-16	6.38165e-16	4.75512e-16	1.62654e-16
	1629.47	5.40369e-12	4.54983e-12	8.5386e-13	5.40304e-12	4.54933e-12	8.53715e-13		1629.47	6.46823e-16	5.02288e-16	1.44535e-16	6.24906e-16	4.65597e-16	1.59309e-16
	1631.69	5.36729e-12	4.52156e-12	8.45725e-13	5.36666e-12	4.52107e-12	8.45583e-13		1631.69	6.34629e-16	4.91707e-16	1.42922e-16	6.11949e-16	4.55899e-16	1.56051e-16
	1633.91	5.33134e-12	4.49364e-12	8.37699e-13	5.33071e-12	4.49316e-12	8.37559e-13		1633.91	6.27276e-16	4.87648e-16	1.39627e-16	5.99299e-16	4.46417e-16	1.52882e-16
	1636.13	5.29582e-12	4.46605e-12	8.29778e-13	5.29521e-12	4.46557e-12	8.29644e-13		1636.13	6.1254e-16	4.77706e-16	1.34834e-16	5.86957e-16	4.37161e-16	1.49795e-16
	1638.35	5.26074e-12	4.43877e-12	8.21966e-13	5.26014e-12	4.43831e-12	8.21833e-13		1638.35	5.94525e-16	4.62489e-16	1.32037e-16	5.74913e-16	4.28128e-16	1.46785e-16
	1640.57	5.22608e-12	4.41182e-12	8.14258e-13	5.2255e-12	4.41137e-12	8.14128e-13		1640.57	5.84844e-16	4.54163e-16	1.30681e-16	5.63159e-16	4.19311e-16	1.43849e-16
	1642.79	5.19185e-12	4.3852e-12	8.06652e-13	5.19127e-12	4.38475e-12	8.06524e-13		1642.79	5.78066e-16	4.50692e-16	1.27375e-16	5.51687e-16	4.10707e-16	1.4098e-16
	1645	5.15802e-12	4.35888e-12	7.99144e-13	5.15746e-12	4.35844e-12	7.99021e-13		1645	5.63307e-16	4.40282e-16	1.23025e-16	5.40478e-16	4.02304e-16	1.38174e-16
	1647.22	5.12459e-12	4.33286e-12	7.91737e-13	5.12405e-12	4.33243e-12	7.91616e-13		1647.22	5.47202e-16	4.2632e-16	1.20882e-16	5.29515e-16	3.94079e-16	1.35436e-16
	1649.44	5.09158e-12	4.30715e-12	7.84429e-13	5.09104e-12	4.30673e-12	7.8431e-13		1649.44	5.39738e-16	4.20051e-16	1.19688e-16	5.18802e-16	3.86029e-16	1.32773e-16
	1651.66	5.05896e-12	4.28174e-12	7.77214e-13	5.05842e-12	4.28133e-12	7.77098e-13		1651.66	5.33155e-16	4.16807e-16	1.16348e-16	5.08349e-16	3.78172e-16	1.30177e-16
	1653.88	5.02671e-12	4.25662e-12	7.70092e-13	5.02619e-12	4.25621e-12	7.6998e-13		1653.88	5.18438e-16	4.0601e-16	1.12428e-16	4.98141e-16	3.70504e-16	1.27636e-16
	1656.1	4.99485e-12	4.23178e-12	7.63065e-13	4.99434e-12	4.23139e-12	7.62954e-13		1656.1	5.04312e-16	3.935e-16	1.10812e-16	4.8815e-16	3.62997e-16	1.25153e-16
	1658.32	4.96337e-12	4.20724e-12	7.5613e-13	4.96287e-12	4.20685e-12	7.5602e-13		1658.32	4.98682e-16	3.8904e-16	1.09642e-16	4.78378e-16	3.55636e-16	1.22742e-16
	1660.54	4.93226e-12	4.18298e-12	7.49281e-13	4.93177e-12	4.18259e-12	7.49175e-13		1660.54	4.91973e-16	3.85702e-16	1.0627e-16	4.6885e-16	3.48451e-16	1.20399e-16
	1662.75	4.9015e-12	4.15898e-12	7.4252e-13	4.90102e-12	4.15861e-12	7.42417e-13		1662.75	4.77458e-16	3.74633e-16	1.02826e-16	4.59564e-16	3.41462e-16	1.18102e-16
	1664.97	4.8711e-12	4.13526e-12	7.35847e-13	4.87064e-12	4.13489e-12	7.35746e-13		1664.97	4.65403e-16	3.63705e-16	1.01699e-16	4.50477e-16	3.34633e-16	1.15843e-16
	1667.19	4.84107e-12	4.11181e-12	7.2926e-13	4.84061e-12	4.11145e-12	7.29159e-13		1667.19	4.6127e-16	3.60754e-16	1.00516e-16	4.41565e-16	3.27925e-16	1.1364e-16
	1669.41	4.81138e-12	4.08862e-12	7.22754e-13	4.81092e-12	4.08827e-12	7.22657e-13		1669.41	4.54231e-16	3.57069e-16	9.71619e-17	4.32854e-16	3.21347e-16	1.11507e-16
	1671.63	4.78202e-12	4.06569e-12	7.1633e-13	4.78158e-12	4.06534e-12	7.16236e-13		1671.63	4.40114e-16	3.45901e-16	9.4213e-17	4.2437e-16	3.1494e-16	1.0943e-16
	1673.85	4.753e-12	4.04301e-12	7.0999e-13	4.75257e-12	4.04267e-12	7.09896e-13		1673.85	4.30133e-16	3.36645e-16	9.34881e-17	4.16095e-16	3.08709e-16	1.07385e-16
	1676.07	4.72432e-12	4.02059e-12	7.03728e-13	4.72389e-12	4.02026e-12	7.03636e-13		1676.07	4.27113e-16	3.34878e-16	9.22351e-17	4.07985e-16	3.02613e-16	1.05372e-16
	1678.29	4.69596e-12	3.99842e-12	6.97543e-13	4.69554e-12	3.99809e-12	6.97454e-13		1678.29	4.19591e-16	3.30648e-16	8.89425e-17	4.00026e-16	2.96618e-16	1.03408e-16
	1680.5	4.66792e-12	3.97648e-12	6.91435e-13	4.66751e-12	3.97616e-12	6.91349e-13		1680.5	4.06079e-16	3.19587e-16	8.64922e-17	3.92239e-16	2.90736e-16	1.01503e-16
	1682.72	4.6402e-12	3.95479e-12	6.85406e-13	4.6398e-12	3.95448e-12	6.8532e-13		1682.72	3.98111e-16	3.12047e-16	8.60634e-17	3.8464e-16	2.8499e-16	9.96499e-17
	1684.94	4.6128e-12	3.93335e-12	6.7945e-13	4.6124e-12	3.93303e-12	6.79365e-13		1684.94	3.95811e-16	3.11143e-16	8.46684e-17	3.77222e-16	2.79386e-16	9.78358e-17
	1687.16	4.58569e-12	3.91213e-12	6.73565e-13	4.5853e-12	3.91182e-12	6.73484e-13		1687.16	3.87713e-16	3.06252e-16	8.14612e-17	3.69967e-16	2.73911e-16	9.60555e-17
	1689.38	4.55889e-12	3.89113e-12	6.67754e-13	4.55851e-12	3.89084e-12	6.67674e-13		1689.38	3.75015e-16	2.95518e-16	7.94966e-17	3.62859e-16	2.68546e-16	9.43133e-17
	1691.6	4.53239e-12	3.87037e-12	6.62015e-13	4.53202e-12	3.87008e-12	6.61936e-13		1691.6	3.68955e-16	2.8967e-16	7.92844e-17	3.55902e-16	2.63286e-16	9.26153e-17
	1693.82	4.50618e-12	3.84984e-12	6.56345e-13	4.50582e-12	3.84955e-12	6.56268e-13		1693.82	3.67037e-16	2.89295e-16	7.7742e-17	3.49102e-16	2.58141e-16	9.0961e-17
	1696.03	4.48026e-12	3.82952e-12	6.50743e-13	4.4799e-12	3.82924e-12	6.50668e-13		1696.03	3.58387e-16	2.83689e-16	7.46984e-17	3.42459e-16	2.53116e-16	8.93428e-17
	1698.25	4.45462e-12	3.80941e-12	6.45209e-13	4.45428e-12	3.80914e-12	6.45136e-13		1698.25	3.46732e-16	2.73509e-16	7.32233e-17	3.35961e-16	2.48206e-16	8.77553e-17
	1700.47	4.42927e-12	3.78953e-12	6.39744e-13	4.42893e-12	3.78926e-12	6.39671e-13		1700.47	3.42424e-16	2.69289e-16	7.31354e-17	3.29597e-16	2.43396e-16	8.62011e-17
	1702.69	4.4042e-12	3.76986e-12	6.34343e-13	4.40386e-12	3.76959e-12	6.34271e-13		1702.69	3.40547e-16	2.69154e-16	7.13924e-17	3.23367e-16	2.38683e-16	8.46842e-17
	1704.91	4.37939e-12	3.75039e-12	6.29004e-13	4.37906e-12	3.75012e-12	6.28936e-13		1704.91	3.31375e-16	2.62867e-16	6.85081e-17	3.17276e-16	2.34074e-16	8.32021e-17
	1707.13	4.35485e-12	3.73112e-12	6.23732e-13	4.35453e-12	3.73087e-12	6.23664e-13		1707.13	3.20922e-16	2.53451e-16	6.74709e-17	3.11317e-16	2.29567e-16	8.17495e-17
	1709.35	4.33058e-12	3.71206e-12	6.18523e-13	4.33027e-12	3.71181e-12	6.18455e-13		1709.35	3.18165e-16	2.50701e-16	6.74643e-17	3.05481e-16	2.25155e-16	8.03262e-17
	1711.57	4.30658e-12	3.6932e-12	6.13374e-13	4.30626e-12	3.69295e-12	6.13308e-13		1711.57	3.16087e-16	2.50487e-16	6.56003e-17	2.99766e-16	2.20832e-16	7.89344e-17
	1713.78	4.28282e-12	3.67454e-12	6.08284e-13	4.28251e-12	3.67429e-12	6.08221e-13		1713.78	3.06553e-16	2.43577e-16	6.29753e-17	2.94171e-16	2.16599e-16	7.75723e-17
	1716	4.25932e-12	3.65606e-12	6.03256e-13	4.25902e-12	3.65582e-12	6.03194e-13		1716	2.97453e-16	2.35132e-16	6.23212e-17	2.88689e-16	2.1245e-16	7.6239e-17
	1718.22	4.23607e-12	3.63778e-12	5.98289e-13	4.23578e-12	3.63755e-12	5.98226e-13		1718.22	2.95958e-16	2.33705e-16	6.2253e-17	2.83317e-16	2.08379e-16	7.49384e-17
	1720.44	4.21307e-12	3.61969e-12	5.93376e-13	4.21278e-12	3.61946e-12	5.93316e-13		1720.44	2.93398e-16	2.33182e-16	6.02159e-17	2.78063e-16	2.04391e-16	7.36724e-17
	1722.66	4.1903e-12	3.60178e-12	5.88521e-13	4.19002e-12	3.60156e-12	5.88463e-13		1722.66	2.83642e-16	2.25772e-16	5.78704e-17	2.72932e-16	2.00498e-16	7.24339e-17
	1724.88	4.16778e-12	3.58406e-12	5.83723e-13	4.1675e-12	3.58384e-12	5.83666e-13		1724.88	2.76016e-16	2.18433e-16	5.75831e-17	2.67912e-16	1.96696e-16	7.12156e-17
	1727.1	4.1455e-12	3.56652e-12	5.78982e-13	4.14522e-12	3.5663e-12	5.78924e-13		1727.1	2.75547e-16	2.18093e-16	5.74544e-17	2.62989e-16	1.9297e-16	7.0019e-17
	1729.32	4.12345e-12	3.54915e-12	5.74292e-13	4.12317e-12	3.54894e-12	5.74237e-13		1729.32	2.72379e-16	2.17043e-16	5.53357e-17	2.58163e-16	1.89314e-16	6.88495e-17
	1731.53	4.10162e-12	3.53196e-12	5.69657e-13	4.10135e-12	3.53175e-12	5.69603e-13		1731.53	2.62631e-16	2.09298e-16	5.33332e-17	2.5344e-16	1.85734e-16	6.77057e-17
	1733.75	4.08001e-12	3.51494e-12	5.65076e-13	4.07976e-12	3.51474e-12	5.65023e-13		1733.75	2.56537e-16	2.032e-16	5.33378e-17	2.48814e-16	1.82231e-16	6.65834e-17
	1735.97	4.05864e-12	3.4981e-12	5.60548e-13	4.05839e-12	3.49789e-12	5.60495e-13		1735.97	2.56778e-16	2.03734e-16	5.30435e-17	2.44277e-16	1.78793e-16	6.54839e-17
	1738.19	4.03749e-12	3.48142e-12	5.56068e-13	4.03724e-12	3.48122e-12	5.56017e-13		1738.19	2.5286e-16	2.02033e-16	5.08271e-17	2.3983e-16	1.75418e-16	6.44116e-17
	1740.41	4.01654e-12	3.4649e-12	5.5164e-13	4.0163e-12	3.46471e-12	5.5159e-13		1740.41	2.4332e-16	1.94149e-16	4.91719e-17	2.3548e-16	1.72115e-16	6.33648e-17
	1742.63	3.99582e-12	3.44855e-12	5.47263e-13	3.99558e-12	3.44836e-12	5.47214e-13		1742.63	2.38769e-16	1.89336e-16	4.94326e-17	2.31225e-16	1.68887e-16	6.2338e-17
	1744.85	3.97531e-12	3.43237e-12	5.42935e-13	3.97507e-12	3.43218e-12	5.42886e-13		1744.85	2.39446e-16	1.90456e-16	4.89892e-17	2.27055e-16	1.65726e-16	6.13294e-17
	1747.07	3.955e-12	3.41635e-12	5.38653e-13	3.95476e-12	3.41616e-12	5.38607e-13		1747.07	2.34754e-16	1.8799e-16	4.67639e-17	2.22968e-16	1.62627e-16	6.03403e-17
	1749.28	3.93489e-12	3.40047e-12	5.3442e-13	3.93466e-12	3.40029e-12	5.34375e-13		1749.28	2.2565e-16	1.80181e-16	4.54686e-17	2.18961e-16	1.5959e-16	5.9371e-17
	1751.5	3.91499e-12	3.38475e-12	5.30236e-13	3.91477e-12	3.38458e-12	5.3019e-13		1751.5	2.22564e-16	1.76685e-16	4.58793e-17	2.15033e-16	1.56612e-16	5.84215e-17
	1753.72	3.89529e-12	3.3692e-12	5.26097e-13	3.89507e-12	3.36902e-12	5.26052e-13		1753.72	2.23355e-16	1.78138e-16	4.52171e-17	2.11183e-16	1.53689e-16	5.74932e-17
	1755.94	3.87579e-12	3.35379e-12	5.22001e-13	3.87557e-12	3.35361e-12	5.21958e-13		1755.94	2.17884e-16	1.7487e-16	4.30146e-17	2.07414e-16	1.50828e-16	5.65856e-17
	1758.16	3.85647e-12	3.33852e-12	5.17952e-13	3.85626e-12	3.33835e-12	5.1791e-13		1758.16	2.09443e-16	1.67353e-16	4.20897e-17	2.03724e-16	1.4803e-16	5.56937e-17
	1760.38	3.83735e-12	3.3234e-12	5.13949e-13	3.83715e-12	3.32324e-12	5.13907e-13		1760.38	2.07745e-16	1.65144e-16	4.26016e-17	2.00103e-16	1.45288e-16	5.48153e-17
	1762.6	3.81843e-12	3.30844e-12	5.09988e-13	3.81822e-12	3.30827e-12	5.09947e-13		1762.6	2.08399e-16	1.66675e-16	4.17231e-17	1.96546e-16	1.42591e-16	5.39553e-17
	1764.82	3.79968e-12	3.29361e-12	5.06069e-13	3.79948e-12	3.29345e-12	5.06029e-13		1764.82	2.02216e-16	1.62622e-16	3.9594e-17	1.9306e-16	1.39942e-16	5.31182e-17
	1767.03	3.78111e-12	3.27892e-12	5.02194e-13	3.78092e-12	3.27876e-12	5.02155e-13		1767.03	1.94611e-16	1.55604e-16	3.90078e-17	1.89652e-16	1.37352e-16	5.22999e-17
	1769.25	3.76274e-12	3.26438e-12	4.98362e-13	3.76254e-12	3.26422e-12	4.98322e-13		1769.25	1.9412e-16	1.54599e-16	3.95209e-17	1.86315e-16	1.34822e-16	5.14932e-17
	1771.47	3.74454e-12	3.24997e-12	4.94569e-13	3.74435e-12	3.24982e-12	4.94531e-13		1771.47	1.94376e-16	1.55971e-16	3.84047e-17	1.83038e-16	1.32339e-16	5.06985e-17
	1773.69	3.72651e-12	3.2357e-12	4.90816e-13	3.72632e-12	3.23554e-12	4.90779e-13		1773.69	1.87606e-16	1.51197e-16	3.64091e-17	1.79819e-16	1.29898e-16	4.99214e-17
	1775.91	3.70866e-12	3.22155e-12	4.87105e-13	3.70848e-12	3.22141e-12	4.87068e-13		1775.91	1.8104e-16	1.44855e-16	3.61845e-17	1.76667e-16	1.27504e-16	4.91624e-17
	1778.13	3.69098e-12	3.20755e-12	4.83434e-13	3.6908e-12	3.2074e-12	4.83397e-13		1778.13	1.81606e-16	1.44906e-16	3.67e-17	1.7358e-16	1.25163e-16	4.84164e-17
	1780.35	3.67348e-12	3.19368e-12	4.798e-13	3.67329e-12	3.19353e-12	4.79765e-13		1780.35	1.81302e-16	1.45887e-16	3.54153e-17	1.70548e-16	1.22866e-16	4.7682e-17
	1782.57	3.65613e-12	3.17992e-12	4.76204e-13	3.65595e-12	3.17978e-12	4.76171e-13		1782.57	1.74116e-16	1.40499e-16	3.36175e-17	1.67572e-16	1.20608e-16	4.6964e-17
	1784.78	3.63895e-12	3.1663e-12	4.72648e-13	3.63878e-12	3.16617e-12	4.72614e-13		1784.78	1.687e-16	1.3501e-16	3.36898e-17	1.64658e-16	1.18395e-16	4.62631e-17
	1787	3.62194e-12	3.15281e-12	4.6913e-13	3.62177e-12	3.15267e-12	4.69096e-13		1787	1.70064e-16	1.35978e-16	3.4086e-17	1.61806e-16	1.16233e-16	4.55729e-17
	1789.22	3.60509e-12	3.13944e-12	4.65646e-13	3.60492e-12	3.13931e-12	4.65614e-13		1789.22	1.69011e-16	1.36415e-16	3.25957e-17	1.59003e-16	1.14114e-16	4.48896e-17
	1791.44	3.58839e-12	3.12619e-12	4.62199e-13	3.58823e-12	3.12606e-12	4.62168e-13		1791.44	1.61586e-16	1.30579e-16	3.10068e-17	1.56242e-16	1.12022e-16	4.42199e-17
	1793.66	3.57185e-12	3.11306e-12	4.58789e-13	3.57169e-12	3.11293e-12	4.58758e-13		1793.66	1.57413e-16	1.26065e-16	3.13479e-17	1.53534e-16	1.09963e-16	4.35711e-17
	1795.88	3.55547e-12	3.10006e-12	4.55415e-13	3.55531e-12	3.09993e-12	4.55384e-13		1795.88	1.59359e-16	1.2773e-16	3.16281e-17	1.50891e-16	1.07952e-16	4.29381e-17
	1798.1	3.53924e-12	3.08717e-12	4.52074e-13	3.53908e-12	3.08704e-12	4.52044e-13		1798.1	1.57492e-16	1.27462e-16	3.00298e-17	1.48303e-16	1.05992e-16	4.2311e-17
	1800.31	3.52315e-12	3.07439e-12	4.48767e-13	3.523e-12	3.07427e-12	4.48738e-13		1800.31	1.50063e-16	1.21348e-16	2.87153e-17	1.45754e-16	1.04063e-16	4.16904e-17
	1802.53	3.50722e-12	3.06173e-12	4.45496e-13	3.50708e-12	3.06161e-12	4.45467e-13		1802.53	1.47164e-16	1.17907e-16	2.92571e-17	1.43247e-16	1.02161e-16	4.10861e-17
	1804.75	3.49144e-12	3.04919e-12	4.42259e-13	3.49129e-12	3.04907e-12	4.42229e-13		1804.75	1.49405e-16	1.20067e-16	2.93373e-17	1.40796e-16	1.00297e-16	4.04992e-17
	1806.97	3.4758e-12	3.03675e-12	4.39052e-13	3.47566e-12	3.03663e-12	4.39024e-13		1806.97	1.46649e-16	1.19003e-16	2.76458e-17	1.38402e-16	9.84822e-17	3.99194e-17
	1809.19	3.4603e-12	3.02442e-12	4.35878e-13	3.46016e-12	3.02431e-12	4.35852e-13		1809.19	1.39432e-16	1.12797e-16	2.66348e-17	1.36046e-16	9.67045e-17	3.93419e-17
	1811.41	3.44495e-12	3.01221e-12	4.32739e-13	3.44481e-12	3.0121e-12	4.32711e-13		1811.41	1.37803e-16	1.10464e-16	2.73389e-17	1.33723e-16	9.49481e-17	3.87749e-17
	1813.63	3.42974e-12	3.00011e-12	4.2963e-13	3.4296e-12	2.99999e-12	4.29603e-13		1813.63	1.40092e-16	1.12899e-16	2.71931e-17	1.31443e-16	9.32185e-17	3.82246e-17
	1815.85	3.41466e-12	2.98811e-12	4.26551e-13	3.41452e-12	2.988e-12	4.26525e-13		1815.85	1.36451e-16	1.11011e-16	2.54403e-17	1.29214e-16	9.15289e-17	3.76855e-17
	1818.06	3.39971e-12	2.97621e-12	4.23503e-13	3.39958e-12	2.9761e-12	4.23479e-13		1818.06	1.29654e-16	1.04928e-16	2.47267e-17	1.27026e-16	8.98752e-17	3.71508e-17
	1820.28	3.38491e-12	2.96442e-12	4.20488e-13	3.38478e-12	2.96431e-12	4.20463e-13		1820.28	1.29223e-16	1.03693e-16	2.55302e-17	1.24869e-16	8.82439e-17	3.66251e-17
	1822.5	3.37024e-12	2.95273e-12	4.17502e-13	3.3701e-12	2.95263e-12	4.17477e-13		1822.5	1.31319e-16	1.0616e-16	2.51591e-17	1.22751e-16	8.66366e-17	3.61149e-17
	1824.72	3.35569e-12	2.94115e-12	4.14544e-13	3.35556e-12	2.94104e-12	4.1452e-13		1824.72	1.26866e-16	1.03445e-16	2.34208e-17	1.20682e-16	8.50659e-17	3.56163e-17
	1826.94	3.34127e-12	2.92965e-12	4.11616e-13	3.34115e-12	2.92956e-12	4.11593e-13		1826.94	1.2071e-16	9.76918e-17	2.30178e-17	1.18654e-16	8.35317e-17	3.51224e-17
	1829.16	3.32699e-12	2.91827e-12	4.08719e-13	3.32687e-12	2.91817e-12	4.08695e-13		1829.16	1.21372e-16	9.75184e-17	2.38531e-17	1.16657e-16	8.20222e-17	3.46346e-17
	1831.38	3.31283e-12	2.90698e-12	4.05848e-13	3.31271e-12	2.90688e-12	4.05825e-13		1831.38	1.23054e-16	9.98116e-17	2.32426e-17	1.14694e-16	8.05357e-17	3.41588e-17
	1833.6	3.29879e-12	2.89579e-12	4.03005e-13	3.29867e-12	2.89569e-12	4.02983e-13		1833.6	1.17893e-16	9.63216e-17	2.15715e-17	1.12774e-16	7.90813e-17	3.36929e-17
	1835.81	3.28487e-12	2.88468e-12	4.00191e-13	3.28476e-12	2.88459e-12	4.00169e-13		1835.81	1.12557e-16	9.10807e-17	2.14765e-17	1.10891e-16	7.76594e-17	3.32312e-17
	1838.03	3.27109e-12	2.87368e-12	3.97405e-13	3.27097e-12	2.87359e-12	3.97383e-13		1838.03	1.14156e-16	9.18678e-17	2.22887e-17	1.09035e-16	7.62599e-17	3.27746e-17
	1840.25	3.25742e-12	2.86278e-12	3.94645e-13	3.25731e-12	2.86268e-12	3.94624e-13		1840.25	1.15233e-16	9.37854e-17	2.14472e-17	1.07208e-16	7.48793e-17	3.23285e-17
	1842.47	3.24386e-12	2.85195e-12	3.9191e-13	3.24375e-12	2.85186e-12	3.91891e-13		1842.47	1.09513e-16	8.96185e-17	1.9895e-17	1.05418e-16	7.35245e-17	3.18932e-17
	1844.69	3.23043e-12	2.84122e-12	3.89204e-13	3.23032e-12	2.84114e-12	3.89184e-13		1844.69	1.05148e-16	8.5061e-17	2.0087e-17	1.03663e-16	7.21985e-17	3.14644e-17
	1846.91	3.21711e-12	2.83059e-12	3.86525e-13	3.217e-12	2.8305e-12	3.86504e-13		1846.91	1.07489e-16	8.66726e-17	2.08168e-17	1.01938e-16	7.08965e-17	3.10415e-17
	1849.13	3.20391e-12	2.82004e-12	3.83869e-13	3.2038e-12	2.81995e-12	3.83849e-13		1849.13	1.07794e-16	8.80325e-17	1.97618e-17	1.00243e-16	6.96161e-17	3.06267e-17
	1851.35	3.19081e-12	2.80958e-12	3.81238e-13	3.19071e-12	2.80949e-12	3.81219e-13		1851.35	1.0169e-16	8.33122e-17	1.83774e-17	9.85797e-17	6.83602e-17	3.02195e-17
	1853.56	3.17783e-12	2.7992e-12	3.78634e-13	3.17773e-12	2.79912e-12	3.78615e-13		1853.56	9.84039e-17	7.95758e-17	1.88281e-17	9.69468e-17	6.71287e-17	2.9818e-17
	1855.78	3.16497e-12	2.78891e-12	3.76055e-13	3.16487e-12	2.78883e-12	3.76036e-13		1855.78	1.01277e-16	8.18517e-17	1.9425e-17	9.5341e-17	6.59183e-17	2.94227e-17
	1858	3.15221e-12	2.77871e-12	3.73499e-13	3.15211e-12	2.77863e-12	3.7348e-13		1858	1.00706e-16	8.2522e-17	1.81842e-17	9.37631e-17	6.47285e-17	2.90346e-17
	1860.22	3.13955e-12	2.76859e-12	3.70966e-13	3.13946e-12	2.76851e-12	3.70949e-13		1860.22	9.44253e-17	7.74177e-17	1.70076e-17	9.22132e-17	6.35604e-17	2.86528e-17
	1862.44	3.127e-12	2.75855e-12	3.68459e-13	3.12691e-12	2.75847e-12	3.68442e-13		1862.44	9.22907e-17	7.46145e-17	1.76762e-17	9.06889e-17	6.24114e-17	2.82774e-17
	1864.66	3.11457e-12	2.74859e-12	3.65976e-13	3.11447e-12	2.74852e-12	3.65958e-13		1864.66	9.54667e-17	7.73705e-17	1.80962e-17	8.91914e-17	6.12808e-17	2.79106e-17
	1866.88	3.10223e-12	2.73872e-12	3.63514e-13	3.10214e-12	2.73864e-12	3.63497e-13		1866.88	9.39519e-17	7.7246e-17	1.67059e-17	8.77252e-17	6.01737e-17	2.75515e-17
	1869.1	3.08999e-12	2.72892e-12	3.61075e-13	3.08991e-12	2.72885e-12	3.6106e-13		1869.1	8.76875e-17	7.1924e-17	1.57635e-17	8.62882e-17	5.90924e-17	2.71958e-17
	1871.31	3.07786e-12	2.7192e-12	3.58661e-13	3.07778e-12	2.71913e-12	3.58645e-13		1871.31	8.66954e-17	7.01016e-17	1.65939e-17	8.48721e-17	5.80299e-17	2.68423e-17
	1873.53	3.06584e-12	2.70957e-12	3.56269e-13	3.06575e-12	2.70949e-12	3.56252e-13		1873.53	8.9937e-17	7.31323e-17	1.68048e-17	8.34754e-17	5.698e-17	2.64954e-17
	1875.75	3.0539e-12	2.7e-12	3.53897e-13	3.05381e-12	2.69993e-12	3.53881e-13		1875.75	8.75042e-17	7.21735e-17	1.53306e-17	8.21049e-17	5.59474e-17	2.61574e-17
	1877.97	3.04206e-12	2.69051e-12	3.51547e-13	3.04198e-12	2.69045e-12	3.51532e-13		1877.97	8.1525e-17	6.68495e-17	1.46755e-17	8.07624e-17	5.49377e-17	2.58247e-17
	1880.19	3.03033e-12	2.6811e-12	3.49221e-13	3.03024e-12	2.68104e-12	3.49205e-13		1880.19	8.16678e-17	6.60352e-17	1.56326e-17	7.94416e-17	5.39467e-17	2.54949e-17
	1882.41	3.01869e-12	2.67177e-12	3.46915e-13	3.0186e-12	2.6717e-12	3.46899e-13		1882.41	8.47288e-17	6.91208e-17	1.5608e-17	7.81403e-17	5.29693e-17	2.5171e-17
	1884.63	3.00714e-12	2.66251e-12	3.44628e-13	3.00706e-12	2.66244e-12	3.44614e-13		1884.63	8.13893e-17	6.73067e-17	1.40826e-17	7.68637e-17	5.20092e-17	2.48545e-17
	1886.85	2.99568e-12	2.65332e-12	3.42363e-13	2.9956e-12	2.65325e-12	3.4235e-13		1886.85	7.58879e-17	6.21816e-17	1.37063e-17	7.56125e-17	5.10706e-17	2.45419e-17
	1889.06	2.98432e-12	2.6442e-12	3.40121e-13	2.98425e-12	2.64414e-12	3.40106e-13		1889.06	7.70809e-17	6.23645e-17	1.47164e-17	7.43791e-17	5.0148e-17	2.42311e-17
	1891.28	2.97306e-12	2.63516e-12	3.37897e-13	2.97298e-12	2.63509e-12	3.37883e-13		1891.28	7.97428e-17	6.53055e-17	1.44373e-17	7.31613e-17	4.92349e-17	2.39265e-17
	1893.5	2.96187e-12	2.62618e-12	3.35692e-13	2.9618e-12	2.62612e-12	3.35679e-13		1893.5	7.55836e-17	6.2667e-17	1.29166e-17	7.19671e-17	4.83359e-17	2.36311e-17
	1895.72	2.95078e-12	2.61727e-12	3.33508e-13	2.95071e-12	2.61721e-12	3.33495e-13		1895.72	7.07508e-17	5.79263e-17	1.28245e-17	7.08006e-17	4.74592e-17	2.33414e-17
	1897.94	2.93978e-12	2.60844e-12	3.31345e-13	2.93971e-12	2.60838e-12	3.31332e-13		1897.94	7.28657e-17	5.90391e-17	1.38266e-17	6.96554e-17	4.66028e-17	2.30526e-17
	1900.16	2.92887e-12	2.59967e-12	3.292e-13	2.9288e-12	2.59961e-12	3.29187e-13		1900.16	7.49295e-17	6.16427e-17	1.32868e-17	6.85252e-17	4.57594e-17	2.27658e-17
	1902.38	2.91804e-12	2.59097e-12	3.27073e-13	2.91797e-12	2.59091e-12	3.27061e-13		1902.38	7.00793e-17	5.82545e-17	1.18248e-17	6.74112e-17	4.4927e-17	2.24842e-17
	1904.59	2.9073e-12	2.58233e-12	3.24966e-13	2.90723e-12	2.58228e-12	3.24954e-13		1904.59	6.60804e-17	5.40626e-17	1.20178e-17	6.63163e-17	4.41083e-17	2.2208e-17
	1906.81	2.89664e-12	2.57376e-12	3.22879e-13	2.89657e-12	2.57371e-12	3.22866e-13		1906.81	6.89542e-17	5.59824e-17	1.29717e-17	6.52399e-17	4.33033e-17	2.19366e-17
	1909.03	2.88607e-12	2.56526e-12	3.20809e-13	2.886e-12	2.56521e-12	3.20796e-13		1909.03	7.02659e-17	5.80659e-17	1.22e-17	6.41827e-17	4.2512e-17	2.16707e-17
	1911.25	2.87558e-12	2.55682e-12	3.18755e-13	2.87551e-12	2.55677e-12	3.18744e-13		1911.25	6.49175e-17	5.40552e-17	1.08622e-17	6.31474e-17	4.17379e-17	2.14095e-17
	1913.47	2.86516e-12	2.54844e-12	3.16722e-13	2.8651e-12	2.54839e-12	3.16711e-13		1913.47	6.19183e-17	5.05917e-17	1.13265e-17	6.21311e-17	4.09817e-17	2.11494e-17
	1915.69	2.85484e-12	2.54013e-12	3.14707e-13	2.85478e-12	2.54008e-12	3.14695e-13		1915.69	6.53765e-17	5.3197e-17	1.21795e-17	6.11263e-17	4.02367e-17	2.08896e-17
	1917.91	2.84459e-12	2.53189e-12	3.12708e-13	2.84453e-12	2.53183e-12	3.12697e-13		1917.91	6.5805e-17	5.46097e-17	1.11953e-17	6.01317e-17	3.94971e-17	2.06346e-17
	1920.13	2.83442e-12	2.52369e-12	3.10726e-13	2.83436e-12	2.52364e-12	3.10716e-13		1920.13	6.01257e-17	5.01054e-17	1.00203e-17	5.91543e-17	3.87668e-17	2.03876e-17
	1922.34	2.82433e-12	2.51556e-12	3.08763e-13	2.82427e-12	2.51552e-12	3.08752e-13		1922.34	5.81839e-17	4.74777e-17	1.07063e-17	5.81986e-17	3.80522e-17	2.01464e-17
	1924.56	2.81432e-12	2.5075e-12	3.06817e-13	2.81426e-12	2.50745e-12	3.06805e-13		1924.56	6.19848e-17	5.05961e-17	1.13887e-17	5.72612e-17	3.73534e-17	1.99078e-17
	1926.78	2.80438e-12	2.49949e-12	3.04886e-13	2.80432e-12	2.49944e-12	3.04875e-13		1926.78	6.1443e-17	5.12278e-17	1.02152e-17	5.63386e-17	3.66667e-17	1.96719e-17
	1929	2.79451e-12	2.49154e-12	3.02971e-13	2.79446e-12	2.49149e-12	3.02962e-13		1929	5.56574e-17	4.64045e-17	9.25284e-18	5.54319e-17	3.59919e-17	1.944e-17
	1931.22	2.78472e-12	2.48365e-12	3.01075e-13	2.78467e-12	2.48361e-12	3.01065e-13		1931.22	5.48343e-17	4.46987e-17	1.01356e-17	5.45421e-17	3.5331e-17	1.92111e-17
	1933.44	2.77502e-12	2.47582e-12	2.99195e-13	2.77496e-12	2.47577e-12	2.99184e-13		1933.44	5.87542e-17	4.81389e-17	1.06153e-17	5.36665e-17	3.46825e-17	1.8984e-17
	1935.66	2.76538e-12	2.46805e-12	2.97328e-13	2.76532e-12	2.468e-12	2.97319e-13		1935.66	5.72079e-17	4.79154e-17	9.29255e-18	5.28028e-17	3.40436e-17	1.87593e-17
	1937.88	2.7558e-12	2.46032e-12	2.95478e-13	2.75575e-12	2.46028e-12	2.9547e-13		1937.88	5.15381e-17	4.29664e-17	8.57168e-18	5.19525e-17	3.34142e-17	1.85382e-17
	1940.09	2.74631e-12	2.45266e-12	2.93646e-13	2.74626e-12	2.45262e-12	2.93636e-13		1940.09	5.18371e-17	4.22348e-17	9.60232e-18	5.11164e-17	3.27958e-17	1.83206e-17
	1942.31	2.73689e-12	2.44506e-12	2.91829e-13	2.73683e-12	2.44501e-12	2.91819e-13		1942.31	5.56516e-17	4.57982e-17	9.8534e-18	5.02934e-17	3.21878e-17	1.81057e-17
	1944.53	2.72753e-12	2.43751e-12	2.90024e-13	2.72748e-12	2.43746e-12	2.90016e-13		1944.53	5.31255e-17	4.46839e-17	8.44162e-18	4.94825e-17	3.15886e-17	1.78939e-17
	1946.75	2.71824e-12	2.43e-12	2.88236e-13	2.71819e-12	2.42996e-12	2.88228e-13		1946.75	4.77982e-17	3.98e-17	7.99818e-18	4.86846e-17	3.09986e-17	1.76861e-17
	1948.97	2.70902e-12	2.42256e-12	2.86465e-13	2.70898e-12	2.42252e-12	2.86456e-13		1948.97	4.91681e-17	4.00414e-17	9.12671e-18	4.79014e-17	3.04192e-17	1.74822e-17
	1951.19	2.69988e-12	2.41517e-12	2.84707e-13	2.69983e-12	2.41513e-12	2.84698e-13		1951.19	5.26428e-17	4.35234e-17	9.11939e-18	4.71329e-17	2.98516e-17	1.72813e-17
	1953.41	2.6908e-12	2.40783e-12	2.82962e-13	2.69075e-12	2.40779e-12	2.82955e-13		1953.41	4.91913e-17	4.15362e-17	7.65512e-18	4.63775e-17	2.92956e-17	1.70819e-17
	1955.63	2.68177e-12	2.40054e-12	2.81233e-13	2.68173e-12	2.4005e-12	2.81226e-13		1955.63	4.44102e-17	3.69224e-17	7.48783e-18	4.56321e-17	2.87486e-17	1.68835e-17
	1957.84	2.67283e-12	2.39331e-12	2.7952e-13	2.67278e-12	2.39327e-12	2.79512e-13		1957.84	4.67549e-17	3.80985e-17	8.65638e-18	4.48947e-17	2.82073e-17	1.66874e-17
	1960.06	2.66395e-12	2.38613e-12	2.7782e-13	2.6639e-12	2.38609e-12	2.77812e-13		1960.06	4.96885e-17	4.12895e-17	8.39892e-18	4.41677e-17	2.76715e-17	1.64962e-17
	1962.28	2.65512e-12	2.37899e-12	2.76132e-13	2.65508e-12	2.37895e-12	2.76125e-13		1962.28	4.54349e-17	3.84703e-17	6.96463e-18	4.34558e-17	2.71453e-17	1.63105e-17
	1964.5	2.64636e-12	2.3719e-12	2.7446e-13	2.64632e-12	2.37187e-12	2.74452e-13		1964.5	4.13968e-17	3.4308e-17	7.0888e-18	4.276e-17	2.66323e-17	1.61277e-17
	1966.72	2.63767e-12	2.36487e-12	2.72802e-13	2.63763e-12	2.36484e-12	2.72794e-13		1966.72	4.45688e-17	3.63422e-17	8.22659e-18	4.20764e-17	2.61311e-17	1.59454e-17
	1968.94	2.62905e-12	2.35789e-12	2.71156e-13	2.629e-12	2.35785e-12	2.71149e-13		1968.94	4.67584e-17	3.9066e-17	7.69237e-18	4.14013e-17	2.56376e-17	1.57637e-17
	1971.16	2.62047e-12	2.35095e-12	2.69523e-13	2.62043e-12	2.35091e-12	2.69517e-13		1971.16	4.18385e-17	3.55184e-17	6.32006e-18	4.07346e-17	2.51502e-17	1.55843e-17
	1973.38	2.61196e-12	2.34406e-12	2.67905e-13	2.61192e-12	2.34402e-12	2.67898e-13		1973.38	3.8703e-17	3.19854e-17	6.71755e-18	4.00776e-17	2.46695e-17	1.54082e-17
	1975.59	2.60352e-12	2.33722e-12	2.663e-13	2.60348e-12	2.33718e-12	2.66293e-13		1975.59	4.2537e-17	3.47636e-17	7.77341e-18	3.94317e-17	2.41962e-17	1.52355e-17
	1977.81	2.59513e-12	2.33043e-12	2.64707e-13	2.59509e-12	2.33039e-12	2.647e-13		1977.81	4.38486e-17	3.68563e-17	6.99236e-18	3.87984e-17	2.37322e-17	1.50663e-17
	1980.03	2.5868e-12	2.32367e-12	2.63126e-13	2.58676e-12	2.32364e-12	2.6312e-13		1980.03	3.8466e-17	3.27078e-17	5.75826e-18	3.81777e-17	2.3279e-17	1.48987e-17
	1982.25	2.57853e-12	2.31697e-12	2.61559e-13	2.57849e-12	2.31694e-12	2.61553e-13		1982.25	3.63753e-17	2.99481e-17	6.42722e-18	3.75657e-17	2.28346e-17	1.47311e-17
	1984.47	2.57032e-12	2.31032e-12	2.60006e-13	2.57028e-12	2.31028e-12	2.59999e-13		1984.47	4.06765e-17	3.33244e-17	7.35205e-18	3.69591e-17	2.23944e-17	1.45647e-17
	1986.69	2.56217e-12	2.30371e-12	2.58463e-13	2.56213e-12	2.30367e-12	2.58456e-13		1986.69	4.09954e-17	3.46618e-17	6.3336e-18	3.63612e-17	2.19586e-17	1.44026e-17
	1988.91	2.55406e-12	2.29713e-12	2.56931e-13	2.55403e-12	2.2971e-12	2.56926e-13		1988.91	3.53378e-17	3.00805e-17	5.25728e-18	3.57769e-17	2.15323e-17	1.42446e-17
	1991.13	2.54602e-12	2.29061e-12	2.55415e-13	2.54599e-12	2.29058e-12	2.55408e-13		1991.13	3.43387e-17	2.82026e-17	6.13606e-18	3.52046e-17	2.11176e-17	1.40871e-17
	1993.34	2.53804e-12	2.28413e-12	2.5391e-13	2.53801e-12	2.2841e-12	2.53903e-13		1993.34	3.88506e-17	3.19818e-17	6.86883e-18	3.46376e-17	2.07089e-17	1.39286e-17
	1995.56	2.53011e-12	2.2777e-12	2.52415e-13	2.53008e-12	2.27767e-12	2.52409e-13		1995.56	3.81051e-17	3.24435e-17	5.66167e-18	3.40749e-17	2.03023e-17	1.37726e-17
	1997.78	2.52223e-12	2.2713e-12	2.50931e-13	2.5222e-12	2.27127e-12	2.50927e-13		1997.78	3.24229e-17	2.76014e-17	4.82147e-18	3.35224e-17	1.99011e-17	1.36213e-17
	2000	2.51441e-12	2.26495e-12	2.49462e-13	2.51438e-12	2.26492e-12	2.49456e-13		2000	3.25917e-17	2.66819e-17	5.90985e-18	3.29827e-17	1.951e-17	1.34727e-17

## Sheet: Fig3
		Panel (a) top							Panel (a) bottom					Panel (b) top										Panel (b) bottom									Panel (d) top				Panel (d) bottom					Panel (e) top							Panel (e) bottom
		FDTD s_3^bkg			s-SNOM s^3				Delta s_3					FDTD s_3			FDTD s_3^bkg			Model |E_AOA|				Delta s_3				|alpha_O|					phi_3				Delta phi_3					FDTD phi_3			Model phi_AOA				Delta phi_3
	wavenumber	L=2.0	L=2.6	L=3.0	L=2.0	L=2.6	L=3.0	wavenumber	L=2.0	L=2.6	L=3.0		wavenumber	L=2.1	L=2.6	L=3.0	L=2.1	L=2.6	L=3.0	L=2.1	L=2.6	L=3.0	wavenumber	L=2.1	L=2.6	L=3.0	wavenumber					wavenumber	L=2.0	L=2.6	L=3.0	wavenumber	L=2.0	L=2.6	L=3.0		wavenumber	L=2.1	L=2.6	L=3.0	L=2.1	L=2.6	L=3.0	wavenumber	L=2.1
	892.857	0.000899527	0.00197	0.00262	NaN	NaN	NaN	892.857	NaN	NaN	NaN		892.857	7.47401e-07	1.60761e-06	3.1666e-06	7.48013e-07	1.61018e-06	3.17098e-06	1.10024e-06	1.93138e-06	3.22788e-06	892.857	-6.12733e-10	-2.57034e-09	-4.38163e-09	892.857	0.53366				892.857	NaN	NaN	NaN	892.857	NaN	NaN	NaN		892.857	0.25002	0.41261	0.66446	0.28954	0.45077	0.69855	892.857	0.06036
	893.965	0.00090557	0.00198	0.00264	NaN	NaN	NaN	893.965	NaN	NaN	NaN		893.965	7.56101e-07	1.62958e-06	3.21713e-06	7.53038e-07	1.6248e-06	3.20505e-06	1.11194e-06	1.95486e-06	3.2732e-06	893.965	3.06318e-09	4.78426e-09	1.20803e-08	893.965	0.53609				893.965	NaN	NaN	NaN	893.965	NaN	NaN	NaN		893.965	0.24767	0.41155	0.66607	0.28645	0.44882	0.69884	893.965	0.05789
	895.074	0.000912259	0.002	0.00267	NaN	NaN	NaN	895.074	NaN	NaN	NaN		895.074	7.64695e-07	1.65087e-06	3.26445e-06	7.586e-07	1.63778e-06	3.23719e-06	1.12366e-06	1.97864e-06	3.31928e-06	895.074	6.09477e-09	1.30885e-08	2.72604e-08	895.074	0.53847				895.074	NaN	NaN	NaN	895.074	NaN	NaN	NaN		895.074	0.24586	0.4113	0.66866	0.28353	0.44701	0.69932	895.074	0.0553
	896.182	0.000917688	0.00201	0.00269	NaN	NaN	NaN	896.182	NaN	NaN	NaN		896.182	7.72229e-07	1.66943e-06	3.30537e-06	7.63115e-07	1.6478e-06	3.26381e-06	1.13551e-06	2.00285e-06	3.3662e-06	896.182	9.11363e-09	2.16225e-08	4.15548e-08	896.182	0.54081				896.182	NaN	NaN	NaN	896.182	NaN	NaN	NaN		896.182	0.24425	0.41111	0.67078	0.28089	0.44555	0.7002	896.182	0.05201
	897.29	0.000921699	0.00202	0.00271	NaN	NaN	NaN	897.29	NaN	NaN	NaN		897.29	7.7918e-07	1.68681e-06	3.34541e-06	7.66451e-07	1.6575e-06	3.28884e-06	1.14737e-06	2.0271e-06	3.41327e-06	897.29	1.27292e-08	2.93093e-08	5.65643e-08	897.29	0.5431				897.29	NaN	NaN	NaN	897.29	NaN	NaN	NaN		897.29	0.24242	0.41043	0.67189	0.27863	0.44457	0.70156	897.29	0.04861
	898.398	0.000926042	0.00204	0.00274	NaN	NaN	NaN	898.398	NaN	NaN	NaN		898.398	7.86858e-07	1.70617e-06	3.39172e-06	7.70062e-07	1.67005e-06	3.31871e-06	1.15908e-06	2.05098e-06	3.45986e-06	898.398	1.67966e-08	3.61227e-08	7.30106e-08	898.398	0.54534				898.398	NaN	NaN	NaN	898.398	NaN	NaN	NaN		898.398	0.24053	0.40962	0.67304	0.27668	0.4439	0.70324	898.398	0.046
	899.507	0.000932036	0.00206	0.00277	NaN	NaN	NaN	899.507	NaN	NaN	NaN		899.507	7.95682e-07	1.72819e-06	3.44385e-06	7.75046e-07	1.68507e-06	3.3541e-06	1.17064e-06	2.0746e-06	3.50626e-06	899.507	2.06356e-08	4.31134e-08	8.97533e-08	899.507	0.54754				899.507	NaN	NaN	NaN	899.507	NaN	NaN	NaN		899.507	0.23911	0.40944	0.6755	0.27487	0.4433	0.70498	899.507	0.04434
	900.615	0.00093886	0.00207	0.0028	NaN	NaN	NaN	900.615	NaN	NaN	NaN		900.615	8.04584e-07	1.75017e-06	3.49424e-06	7.80721e-07	1.69912e-06	3.38908e-06	1.18219e-06	2.09845e-06	3.55329e-06	900.615	2.3863e-08	5.10582e-08	1.05165e-07	900.615	0.5497				900.615	NaN	NaN	NaN	900.615	NaN	NaN	NaN		900.615	0.23842	0.41007	0.67911	0.27312	0.44271	0.70678	900.615	0.04284
	901.723	0.000944645	0.00209	0.00282	NaN	NaN	NaN	901.723	NaN	NaN	NaN		901.723	8.12346e-07	1.76954e-06	3.5379e-06	7.85531e-07	1.71007e-06	3.41871e-06	1.19387e-06	2.12276e-06	3.60126e-06	901.723	2.68144e-08	5.94719e-08	1.19189e-07	901.723	0.55182				901.723	NaN	NaN	NaN	901.723	NaN	NaN	NaN		901.723	0.23804	0.41083	0.68251	0.27153	0.44233	0.70884	901.723	0.04085
	902.831	0.000948931	0.0021	0.00284	NaN	NaN	NaN	902.831	NaN	NaN	NaN		902.831	8.19156e-07	1.78718e-06	3.57889e-06	7.89095e-07	1.71992e-06	3.44542e-06	1.20561e-06	2.14723e-06	3.64957e-06	902.831	3.00608e-08	6.72538e-08	1.33477e-07	902.831	0.55389				902.831	NaN	NaN	NaN	902.831	NaN	NaN	NaN		902.831	0.23737	0.41108	0.68486	0.27022	0.44232	0.71129	902.831	0.03857
	903.94	0.000953261	0.00211	0.00287	NaN	NaN	NaN	903.94	NaN	NaN	NaN		903.94	8.26373e-07	1.80634e-06	3.62519e-06	7.92696e-07	1.73222e-06	3.47584e-06	1.21723e-06	2.17138e-06	3.69748e-06	903.94	3.36773e-08	7.41198e-08	1.49343e-07	903.94	0.55592				903.94	NaN	NaN	NaN	903.94	NaN	NaN	NaN		903.94	0.23637	0.41103	0.68691	0.26915	0.44259	0.71402	903.94	0.03669
	905.048	0.000959093	0.00213	0.0029	NaN	NaN	NaN	905.048	NaN	NaN	NaN		905.048	8.34748e-07	1.82839e-06	3.67825e-06	7.97546e-07	1.74746e-06	3.51214e-06	1.22869e-06	2.19523e-06	3.7451e-06	905.048	3.72022e-08	8.09312e-08	1.66108e-07	905.048	0.55791				905.048	NaN	NaN	NaN	905.048	NaN	NaN	NaN		905.048	0.23552	0.41142	0.68995	0.26819	0.4429	0.71678	905.048	0.03544
	906.156	0.00096592	0.00215	0.00293	NaN	NaN	NaN	906.156	NaN	NaN	NaN		906.156	8.43511e-07	1.85108e-06	3.73123e-06	8.03223e-07	1.76252e-06	3.54929e-06	1.24013e-06	2.21923e-06	3.79326e-06	906.156	4.02886e-08	8.85531e-08	1.81943e-07	906.156	0.55987				906.156	NaN	NaN	NaN	906.156	NaN	NaN	NaN		906.156	0.23517	0.4126	0.69421	0.26724	0.44314	0.71952	906.156	0.03428
	907.264	0.000971914	0.00217	0.00295	NaN	NaN	NaN	907.264	NaN	NaN	NaN		907.264	8.51396e-07	1.87139e-06	3.77765e-06	8.08207e-07	1.77465e-06	3.58148e-06	1.25169e-06	2.24373e-06	3.84245e-06	907.264	4.31888e-08	9.67404e-08	1.96167e-07	907.264	0.56179				907.264	NaN	NaN	NaN	907.264	NaN	NaN	NaN		907.264	0.23506	0.41403	0.69851	0.26635	0.4435	0.72242	907.264	0.03264
	908.373	0.000976363	0.00218	0.00298	NaN	NaN	NaN	908.373	NaN	NaN	NaN		908.373	8.58344e-07	1.88953e-06	3.81994e-06	8.11907e-07	1.78504e-06	3.60977e-06	1.26336e-06	2.26851e-06	3.89219e-06	908.373	4.6437e-08	1.04492e-07	2.10165e-07	908.373	0.56367				908.373	NaN	NaN	NaN	908.373	NaN	NaN	NaN		908.373	0.23469	0.41499	0.70179	0.26567	0.44415	0.72564	908.373	0.03073
	909.481	0.000980618	0.00219	0.003	NaN	NaN	NaN	909.481	NaN	NaN	NaN		909.481	8.65583e-07	1.90863e-06	3.86635e-06	8.15446e-07	1.79724e-06	3.64068e-06	1.27496e-06	2.29308e-06	3.94169e-06	909.481	5.0137e-08	1.11392e-07	2.25666e-07	909.481	0.56552				909.481	NaN	NaN	NaN	909.481	NaN	NaN	NaN		909.481	0.23401	0.41549	0.70445	0.26521	0.44506	0.72913	909.481	0.02927
	910.589	0.000986361	0.00221	0.00303	NaN	NaN	NaN	910.589	NaN	NaN	NaN		910.589	8.74019e-07	1.93075e-06	3.92038e-06	8.20221e-07	1.8126e-06	3.67781e-06	1.2864e-06	2.31732e-06	3.99083e-06	910.589	5.37975e-08	1.1815e-07	2.42575e-07	910.589	0.56734				910.589	NaN	NaN	NaN	910.589	NaN	NaN	NaN		910.589	0.23352	0.41626	0.70782	0.26483	0.446	0.73265	910.589	0.02856
	911.697	0.000993407	0.00223	0.00307	NaN	NaN	NaN	911.697	NaN	NaN	NaN		911.697	8.83004e-07	1.95413e-06	3.97618e-06	8.2608e-07	1.82848e-06	3.7171e-06	1.2978e-06	2.34164e-06	4.0404e-06	911.697	5.6924e-08	1.25655e-07	2.59088e-07	911.697	0.56913				911.697	NaN	NaN	NaN	911.697	NaN	NaN	NaN		911.697	0.23363	0.41778	0.71244	0.26443	0.44686	0.73611	911.697	0.02808
	912.806	0.000999981	0.00225	0.0031	NaN	NaN	NaN	912.806	NaN	NaN	NaN		912.806	8.91192e-07	1.9756e-06	4.02618e-06	8.31547e-07	1.84178e-06	3.7522e-06	1.30934e-06	2.36646e-06	4.09105e-06	912.806	5.96458e-08	1.33819e-07	2.73983e-07	912.806	0.57089				912.806	NaN	NaN	NaN	912.806	NaN	NaN	NaN		912.806	0.23407	0.41969	0.71739	0.26404	0.44775	0.73965	912.806	0.02711
	913.914	0.001	0.00226	0.00312	NaN	NaN	NaN	913.914	NaN	NaN	NaN		913.914	8.98244e-07	1.99454e-06	4.07066e-06	8.35673e-07	1.85284e-06	3.78246e-06	1.32101e-06	2.39168e-06	4.14248e-06	913.914	6.25708e-08	1.41696e-07	2.88195e-07	913.914	0.57262				913.914	NaN	NaN	NaN	913.914	NaN	NaN	NaN		913.914	0.2342	0.42121	0.72148	0.2638	0.44886	0.74345	913.914	0.0256
	915.022	0.00101	0.00228	0.00315	NaN	NaN	NaN	915.022	NaN	NaN	NaN		915.022	9.05361e-07	2.01385e-06	4.11773e-06	8.39312e-07	1.8651e-06	3.81404e-06	1.33265e-06	2.4168e-06	4.19384e-06	915.022	6.60488e-08	1.48756e-07	3.03683e-07	915.022	0.57433				915.022	NaN	NaN	NaN	915.022	NaN	NaN	NaN		915.022	0.23384	0.42219	0.72474	0.26375	0.45023	0.74751	915.022	0.02424
	916.13	0.00101	0.0023	0.00318	NaN	NaN	NaN	916.13	NaN	NaN	NaN		916.13	9.13706e-07	2.03608e-06	4.17265e-06	8.43945e-07	1.8805e-06	3.85171e-06	1.34416e-06	2.44158e-06	4.24485e-06	916.13	6.97605e-08	1.55587e-07	3.20938e-07	916.13	0.57601				916.13	NaN	NaN	NaN	916.13	NaN	NaN	NaN		916.13	0.23349	0.42328	0.72838	0.26379	0.45165	0.75163	916.13	0.02357
	917.239	0.00102	0.00232	0.00321	NaN	NaN	NaN	917.239	NaN	NaN	NaN		917.239	9.22946e-07	2.06018e-06	4.23129e-06	8.49809e-07	1.89705e-06	3.89292e-06	1.3556e-06	2.46639e-06	4.29617e-06	917.239	7.31364e-08	1.63125e-07	3.38365e-07	917.239	0.57767				917.239	NaN	NaN	NaN	917.239	NaN	NaN	NaN		917.239	0.23375	0.42511	0.73322	0.26379	0.45296	0.75566	917.239	0.02333
	918.347	0.00103	0.00233	0.00324	NaN	NaN	NaN	918.347	NaN	NaN	NaN		918.347	9.3162e-07	2.08275e-06	4.28525e-06	8.55573e-07	1.91132e-06	3.93098e-06	1.36717e-06	2.49169e-06	4.34856e-06	918.347	7.60466e-08	1.71422e-07	3.54278e-07	918.347	0.5793				918.347	NaN	NaN	NaN	918.347	NaN	NaN	NaN		918.347	0.23457	0.42743	0.73866	0.26376	0.45424	0.75972	918.347	0.02286
	919.455	0.00103	0.00235	0.00327	NaN	NaN	NaN	919.455	NaN	NaN	NaN		919.455	9.39006e-07	2.10249e-06	4.3328e-06	8.60091e-07	1.92294e-06	3.96374e-06	1.37892e-06	2.5175e-06	4.40195e-06	919.455	7.89142e-08	1.7955e-07	3.69065e-07	919.455	0.58091				919.455	NaN	NaN	NaN	919.455	NaN	NaN	NaN		919.455	0.23527	0.42944	0.74346	0.26383	0.4557	0.76398	919.455	0.02195
	920.563	0.00104	0.00236	0.0033	NaN	NaN	NaN	920.563	NaN	NaN	NaN		920.563	9.46034e-07	2.12194e-06	4.38115e-06	8.6391e-07	1.93513e-06	3.99643e-06	1.39069e-06	2.54333e-06	4.4555e-06	920.563	8.21233e-08	1.86808e-07	3.84725e-07	920.563	0.58251				920.563	NaN	NaN	NaN	920.563	NaN	NaN	NaN		920.563	0.23541	0.43078	0.74734	0.26408	0.45739	0.7685	920.563	0.02103
	921.672	0.00104	0.00238	0.00333	NaN	NaN	NaN	921.672	NaN	NaN	NaN		921.672	9.54084e-07	2.1442e-06	4.43712e-06	8.68558e-07	1.95057e-06	4.0348e-06	1.40235e-06	2.56887e-06	4.50873e-06	921.672	8.55256e-08	1.93637e-07	4.02321e-07	921.672	0.58408				921.672	NaN	NaN	NaN	921.672	NaN	NaN	NaN		921.672	0.23528	0.432	0.75129	0.26441	0.45916	0.7731	921.672	0.02054
	922.78	0.00105	0.0024	0.00336	NaN	NaN	NaN	922.78	NaN	NaN	NaN		922.78	9.63255e-07	2.16901e-06	4.49837e-06	8.74566e-07	1.96795e-06	4.07775e-06	1.41394e-06	2.59436e-06	4.56216e-06	922.78	8.86893e-08	2.01058e-07	4.2062e-07	922.78	0.58564				922.78	NaN	NaN	NaN	922.78	NaN	NaN	NaN		922.78	0.23551	0.43385	0.75634	0.26472	0.46083	0.77762	922.78	0.02029
	923.888	0.00106	0.00242	0.0034	NaN	NaN	NaN	923.888	NaN	NaN	NaN		923.888	9.72294e-07	2.19305e-06	4.55635e-06	8.80752e-07	1.98368e-06	4.11871e-06	1.42564e-06	2.62032e-06	4.61666e-06	923.888	9.15419e-08	2.0937e-07	4.37636e-07	923.888	0.58718				923.888	NaN	NaN	NaN	923.888	NaN	NaN	NaN		923.888	0.23626	0.43634	0.76217	0.26496	0.46243	0.78211	923.888	0.0197
	924.996	0.00107	0.00244	0.00343	NaN	NaN	NaN	924.996	NaN	NaN	NaN		924.996	9.80244e-07	2.21423e-06	4.60733e-06	8.85705e-07	1.99645e-06	4.15415e-06	1.43754e-06	2.64689e-06	4.67234e-06	924.996	9.45394e-08	2.17776e-07	4.53174e-07	924.996	0.58871				924.996	NaN	NaN	NaN	924.996	NaN	NaN	NaN		924.996	0.23706	0.43874	0.76759	0.26527	0.46415	0.78677	924.996	0.0186
	926.105	0.00107	0.00245	0.00346	NaN	NaN	NaN	926.105	NaN	NaN	NaN		926.105	9.87678e-07	2.2344e-06	4.65734e-06	8.89591e-07	2.00897e-06	4.18821e-06	1.44952e-06	2.67362e-06	4.72842e-06	926.105	9.80867e-08	2.25424e-07	4.69135e-07	926.105	0.59022				926.105	NaN	NaN	NaN	926.105	NaN	NaN	NaN		926.105	0.23748	0.4405	0.77203	0.26572	0.4661	0.79167	926.105	0.01757
	927.213	0.00108	0.00247	0.00349	NaN	NaN	NaN	927.213	NaN	NaN	NaN		927.213	9.95903e-07	2.25694e-06	4.71443e-06	8.93947e-07	2.02442e-06	4.22731e-06	1.46143e-06	2.7001e-06	4.78425e-06	927.213	1.01956e-07	2.32526e-07	4.8712e-07	927.213	0.59172				927.213	NaN	NaN	NaN	927.213	NaN	NaN	NaN		927.213	0.2377	0.44198	0.77626	0.26628	0.46816	0.79668	927.213	0.01724
	928.321	0.00108	0.00249	0.00352	NaN	NaN	NaN	928.321	NaN	NaN	NaN		928.321	1.00522e-06	2.2824e-06	4.77823e-06	8.99723e-07	2.04232e-06	4.27183e-06	1.47326e-06	2.72647e-06	4.84019e-06	928.321	1.05494e-07	2.40077e-07	5.06407e-07	928.321	0.59321				928.321	NaN	NaN	NaN	928.321	NaN	NaN	NaN		928.321	0.23826	0.44395	0.78141	0.26682	0.47013	0.80163	928.321	0.01746
	929.429	0.00109	0.00251	0.00356	NaN	NaN	NaN	929.429	NaN	NaN	NaN		929.429	1.01454e-06	2.3078e-06	4.84055e-06	9.06123e-07	2.05921e-06	4.31568e-06	1.48518e-06	2.75327e-06	4.89714e-06	929.429	1.08417e-07	2.48588e-07	5.24873e-07	929.429	0.59469				929.429	NaN	NaN	NaN	929.429	NaN	NaN	NaN		929.429	0.23931	0.44662	0.7875	0.26729	0.472	0.80653	929.429	0.01745
	930.538	0.0011	0.00253	0.00359	NaN	NaN	NaN	930.538	NaN	NaN	NaN		930.538	1.0228e-06	2.33043e-06	4.89573e-06	9.11582e-07	2.07301e-06	4.35404e-06	1.49732e-06	2.78073e-06	4.95543e-06	930.538	1.11216e-07	2.57419e-07	5.4169e-07	930.538	0.59615				930.538	NaN	NaN	NaN	930.538	NaN	NaN	NaN		930.538	0.24041	0.44935	0.79345	0.26779	0.47395	0.81154	930.538	0.01669
	931.646	0.0011	0.00255	0.00362	NaN	NaN	NaN	931.646	NaN	NaN	NaN		931.646	1.03039e-06	2.35143e-06	4.94825e-06	9.15775e-07	2.08582e-06	4.3898e-06	1.5096e-06	2.80852e-06	5.01439e-06	931.646	1.14611e-07	2.65612e-07	5.58451e-07	931.646	0.59761				931.646	NaN	NaN	NaN	931.646	NaN	NaN	NaN		931.646	0.24109	0.4515	0.79846	0.26841	0.4761	0.81678	931.646	0.01562
	932.754	0.00111	0.00257	0.00365	NaN	NaN	NaN	932.754	NaN	NaN	NaN		932.754	1.0386e-06	2.37424e-06	5.00678e-06	9.19934e-07	2.10114e-06	4.42965e-06	1.52184e-06	2.83614e-06	5.07323e-06	932.754	1.18662e-07	2.73102e-07	5.77123e-07	932.754	0.59907				932.754	NaN	NaN	NaN	932.754	NaN	NaN	NaN		932.754	0.24149	0.4532	0.80302	0.26916	0.47839	0.82217	932.754	0.01513
	933.862	0.00111	0.00259	0.00369	NaN	NaN	NaN	933.862	NaN	NaN	NaN		933.862	1.04795e-06	2.40024e-06	5.07313e-06	9.25298e-07	2.11944e-06	4.47558e-06	1.53399e-06	2.8636e-06	5.13209e-06	933.862	1.22655e-07	2.80798e-07	5.97554e-07	933.862	0.60051				933.862	NaN	NaN	NaN	933.862	NaN	NaN	NaN		933.862	0.24215	0.45522	0.80829	0.2699	0.48062	0.82752	933.862	0.01547
	934.971	0.00112	0.00261	0.00373	NaN	NaN	NaN	934.971	NaN	NaN	NaN		934.971	1.05751e-06	2.42697e-06	5.13991e-06	9.316e-07	2.13754e-06	4.52226e-06	1.54621e-06	2.89143e-06	5.19187e-06	934.971	1.25908e-07	2.89423e-07	6.1765e-07	934.971	0.60195				934.971	NaN	NaN	NaN	934.971	NaN	NaN	NaN		934.971	0.24333	0.45795	0.8146	0.27057	0.48274	0.8328	934.971	0.01599
	936.079	0.00113	0.00263	0.00377	NaN	NaN	NaN	936.079	NaN	NaN	NaN		936.079	1.06606e-06	2.45124e-06	5.19977e-06	9.3747e-07	2.15262e-06	4.56374e-06	1.55865e-06	2.91997e-06	5.2531e-06	936.079	1.28585e-07	2.98627e-07	6.36029e-07	936.079	0.60339				936.079	NaN	NaN	NaN	936.079	NaN	NaN	NaN		936.079	0.24455	0.46089	0.82103	0.27123	0.48489	0.83815	936.079	0.01583
	937.187	0.00113	0.00264	0.0038	NaN	NaN	NaN	937.187	NaN	NaN	NaN		937.187	1.07385e-06	2.47351e-06	5.2555e-06	9.42311e-07	2.166e-06	4.60159e-06	1.57128e-06	2.94897e-06	5.31526e-06	937.187	1.31542e-07	3.07506e-07	6.53912e-07	937.187	0.60482				937.187	NaN	NaN	NaN	937.187	NaN	NaN	NaN		937.187	0.24526	0.46333	0.8266	0.27199	0.48722	0.84372	937.187	0.01494
	938.295	0.00114	0.00266	0.00383	NaN	NaN	NaN	938.295	NaN	NaN	NaN		938.295	1.08222e-06	2.49697e-06	5.31582e-06	9.46877e-07	2.18123e-06	4.64228e-06	1.58392e-06	2.9779e-06	5.37749e-06	938.295	1.35341e-07	3.15745e-07	6.73534e-07	938.295	0.60625				938.295	NaN	NaN	NaN	938.295	NaN	NaN	NaN		938.295	0.24553	0.46524	0.83151	0.27288	0.4897	0.84945	938.295	0.01407
	939.404	0.00115	0.00269	0.00387	NaN	NaN	NaN	939.404	NaN	NaN	NaN		939.404	1.09194e-06	2.52372e-06	5.38469e-06	9.52264e-07	2.19971e-06	4.68933e-06	1.59648e-06	3.00667e-06	5.43968e-06	939.404	1.39675e-07	3.2401e-07	6.95358e-07	939.404	0.60768				939.404	NaN	NaN	NaN	939.404	NaN	NaN	NaN		939.404	0.24606	0.46732	0.83691	0.27378	0.49217	0.85518	939.404	0.01386
	940.512	0.00115	0.00271	0.00391	NaN	NaN	NaN	940.512	NaN	NaN	NaN		940.512	1.10217e-06	2.55189e-06	5.45595e-06	9.58397e-07	2.21887e-06	4.73854e-06	1.60909e-06	3.03574e-06	5.5027e-06	940.512	1.43773e-07	3.33024e-07	7.17415e-07	940.512	0.60911				940.512	NaN	NaN	NaN	940.512	NaN	NaN	NaN		940.512	0.2473	0.4701	0.84336	0.27461	0.49451	0.86083	940.512	0.0142
	941.62	0.00116	0.00273	0.00395	NaN	NaN	0.00205	941.62	NaN	NaN	-0.0019		941.62	1.11148e-06	2.57813e-06	5.52127e-06	9.64187e-07	2.23549e-06	4.78349e-06	1.62194e-06	3.06553e-06	5.56724e-06	941.62	1.47289e-07	3.42637e-07	7.37784e-07	941.62	0.61054				941.62	NaN	NaN	0.29529	941.62	NaN	NaN	-0.16758		941.62	0.24889	0.47325	0.85019	0.27541	0.49684	0.86652	941.62	0.01449
	942.728	0.00117	0.00275	0.00398	NaN	NaN	0.00211	942.728	NaN	NaN	-0.00187		942.728	1.11965e-06	2.60191e-06	5.58093e-06	9.69051e-07	2.24984e-06	4.82385e-06	1.63502e-06	3.09593e-06	5.63299e-06	942.728	1.50603e-07	3.52066e-07	7.57081e-07	942.728	0.61197				942.728	NaN	NaN	0.28801	942.728	NaN	NaN	-0.18109		942.728	0.25007	0.47603	0.85633	0.27629	0.49933	0.87239	942.728	0.0144
	943.837	0.00117	0.00277	0.00401	NaN	NaN	0.00218	943.837	NaN	NaN	-0.00183		943.837	1.128e-06	2.62623e-06	5.64359e-06	9.73773e-07	2.26526e-06	4.86584e-06	1.64816e-06	3.12641e-06	5.69903e-06	943.837	1.54232e-07	3.60976e-07	7.77751e-07	943.837	0.6134				943.837	NaN	NaN	0.28176	943.837	NaN	NaN	-0.19295		943.837	0.25063	0.4782	0.86166	0.2773	0.50199	0.87846	943.837	0.01423
	944.945	0.00118	0.00279	0.00405	NaN	NaN	0.00224	944.945	NaN	NaN	-0.00182		944.945	1.13769e-06	2.65378e-06	5.71516e-06	9.79511e-07	2.28382e-06	4.91416e-06	1.66126e-06	3.15674e-06	5.76506e-06	944.945	1.58181e-07	3.6996e-07	8.00998e-07	944.945	0.61484				944.945	NaN	NaN	0.33226	944.945	NaN	NaN	-0.14815		944.945	0.25113	0.48037	0.86721	0.27835	0.50466	0.88455	944.945	0.01431
	946.053	0.00119	0.00281	0.0041	NaN	NaN	0.00229	946.053	NaN	NaN	-0.0018		946.053	1.14824e-06	2.68338e-06	5.79096e-06	9.86223e-07	2.30362e-06	4.96574e-06	1.67439e-06	3.18731e-06	5.83183e-06	946.053	1.62018e-07	3.79762e-07	8.25216e-07	946.053	0.61628				946.053	NaN	NaN	0.38027	946.053	NaN	NaN	-0.10663		946.053	0.25222	0.48316	0.87378	0.27933	0.50723	0.89057	946.053	0.01457
	947.161	0.00119	0.00283	0.00414	NaN	NaN	0.00239	947.161	NaN	NaN	-0.00175		947.161	1.15824e-06	2.7117e-06	5.86208e-06	9.92701e-07	2.32137e-06	5.01404e-06	1.68775e-06	3.21862e-06	5.90017e-06	947.161	1.65542e-07	3.90332e-07	8.48041e-07	947.161	0.61772				947.161	NaN	NaN	0.42754	947.161	NaN	NaN	-0.06633		947.161	0.25378	0.48646	0.88095	0.28028	0.50975	0.8966	947.161	0.01458
	948.27	0.0012	0.00285	0.00417	NaN	NaN	0.00264	948.27	NaN	NaN	-0.00154		948.27	1.1671e-06	2.7374e-06	5.92653e-06	9.9801e-07	2.33655e-06	5.05723e-06	1.70138e-06	3.25066e-06	5.96998e-06	948.27	1.69095e-07	4.00844e-07	8.69303e-07	948.27	0.61918				948.27	NaN	NaN	0.47596	948.27	NaN	NaN	-0.02449		948.27	0.25514	0.48954	0.8876	0.28129	0.51241	0.90279	948.27	0.0142
	949.378	0.00121	0.00287	0.00421	NaN	NaN	0.00289	949.378	NaN	NaN	-0.00132		949.378	1.17588e-06	2.76301e-06	5.9924e-06	1.00274e-06	2.35224e-06	5.10102e-06	1.71512e-06	3.28292e-06	6.04035e-06	949.378	1.7314e-07	4.10764e-07	8.91384e-07	949.378	0.62064				949.378	NaN	NaN	0.51605	949.378	NaN	NaN	0.0097		949.378	0.25592	0.49203	0.89336	0.28243	0.51524	0.90919	949.378	0.0138
	950.486	0.00121	0.00289	0.00425	NaN	NaN	0.00319	950.486	NaN	NaN	-0.00106		950.486	1.18585e-06	2.79148e-06	6.06724e-06	1.00821e-06	2.37099e-06	5.15099e-06	1.72884e-06	3.31506e-06	6.11077e-06	950.486	1.77639e-07	4.2049e-07	9.16252e-07	950.486	0.62211				950.486	NaN	NaN	0.5251	950.486	NaN	NaN	0.0129		950.486	0.25654	0.49438	0.89906	0.28362	0.51813	0.91566	950.486	0.01383
	951.594	0.00122	0.00292	0.00429	NaN	NaN	0.00357	951.594	NaN	NaN	-0.000728353		951.594	1.19687e-06	2.82244e-06	6.14858e-06	1.01479e-06	2.3916e-06	5.20549e-06	1.74259e-06	3.34738e-06	6.1818e-06	951.594	1.82077e-07	4.30833e-07	9.43094e-07	951.594	0.62359				951.594	NaN	NaN	0.4924	951.594	NaN	NaN	-0.02643		951.594	0.25769	0.49724	0.90574	0.28477	0.52092	0.92207	951.594	0.01424
	952.703	0.00123	0.00294	0.00434	NaN	NaN	0.00395	952.703	NaN	NaN	-0.00038718		952.703	1.20756e-06	2.85271e-06	6.2269e-06	1.02146e-06	2.41071e-06	5.25753e-06	1.75655e-06	3.38042e-06	6.25441e-06	952.703	1.86101e-07	4.42008e-07	9.69367e-07	952.703	0.62508				952.703	NaN	NaN	0.46605	952.703	NaN	NaN	-0.06012		952.703	0.25943	0.50064	0.91329	0.28587	0.52366	0.92846	952.703	0.01457
	953.811	0.00124	0.00296	0.00438	NaN	NaN	0.00429	953.811	NaN	NaN	-8.90983e-05		953.811	1.21707e-06	2.88051e-06	6.29768e-06	1.02712e-06	2.42707e-06	5.30373e-06	1.77082e-06	3.41431e-06	6.32872e-06	953.811	1.89954e-07	4.5344e-07	9.93947e-07	953.811	0.62658				953.811	NaN	NaN	0.4091	953.811	NaN	NaN	-0.12421		953.811	0.26111	0.50392	0.92067	0.28701	0.52649	0.935	953.811	0.01452
	954.919	0.00124	0.00298	0.00441	NaN	NaN	0.0046	954.919	NaN	NaN	0.000187371		954.919	1.22619e-06	2.90788e-06	6.3672e-06	1.03204e-06	2.44328e-06	5.34875e-06	1.78527e-06	3.44859e-06	6.4039e-06	954.919	1.94145e-07	4.64592e-07	1.01845e-06	954.919	0.6281				954.919	NaN	NaN	0.32969	954.919	NaN	NaN	-0.21003		954.919	0.26221	0.50663	0.92718	0.28828	0.5295	0.94174	954.919	0.01434
	956.027	0.00125	0.00301	0.00445	NaN	NaN	0.00494	956.027	NaN	NaN	0.000484762		956.027	1.23623e-06	2.93786e-06	6.44399e-06	1.03745e-06	2.46222e-06	5.39899e-06	1.79972e-06	3.48283e-06	6.47926e-06	956.027	1.98779e-07	4.75634e-07	1.045e-06	956.027	0.62963				956.027	NaN	NaN	0.26078	956.027	NaN	NaN	-0.28503		956.027	0.26295	0.50912	0.93333	0.28963	0.5326	0.94859	956.027	0.01445
	957.136	0.00126	0.00303	0.0045	NaN	NaN	0.00512	957.136	NaN	NaN	0.000622066		957.136	1.24748e-06	2.97071e-06	6.52847e-06	1.04403e-06	2.48354e-06	5.45479e-06	1.8142e-06	3.5172e-06	6.55517e-06	957.136	2.03455e-07	4.87174e-07	1.07368e-06	957.136	0.63118				957.136	NaN	NaN	0.17832	957.136	NaN	NaN	-0.37416		957.136	0.264	0.51212	0.94012	0.29094	0.53563	0.95541	957.136	0.0149
	958.244	0.00126	0.00306	0.00455	NaN	NaN	0.00527	958.244	NaN	NaN	0.000719446		958.244	1.25881e-06	3.00337e-06	6.61239e-06	1.051e-06	2.504e-06	5.50978e-06	1.82888e-06	3.55227e-06	6.63264e-06	958.244	2.07817e-07	4.99369e-07	1.1026e-06	958.244	0.63274				958.244	NaN	NaN	0.09084	958.244	NaN	NaN	-0.46908		958.244	0.26562	0.51577	0.94776	0.2922	0.53859	0.96219	958.244	0.01524
	959.352	0.00127	0.00308	0.00459	NaN	NaN	0.00545	959.352	NaN	NaN	0.000859455		959.352	1.26921e-06	3.0334e-06	6.68981e-06	1.05714e-06	2.52169e-06	5.55918e-06	1.84391e-06	3.5883e-06	6.71204e-06	959.352	2.12069e-07	5.11707e-07	1.13063e-06	959.352	0.63432				959.352	NaN	NaN	0.00856	959.352	NaN	NaN	-0.55882		959.352	0.26731	0.51943	0.95541	0.29348	0.54161	0.96909	959.352	0.01518
	960.46	0.00128	0.0031	0.00463	NaN	NaN	0.00544	960.46	NaN	NaN	0.000813262		960.46	1.27911e-06	3.0623e-06	6.76512e-06	1.06237e-06	2.53853e-06	5.60609e-06	1.85919e-06	3.6249e-06	6.79266e-06	960.46	2.16746e-07	5.23765e-07	1.15904e-06	960.46	0.63592				960.46	NaN	NaN	-0.06439	960.46	NaN	NaN	-0.63853		960.46	0.26855	0.52247	0.96231	0.29487	0.54481	0.9762	960.46	0.01495
	961.569	0.00128	0.00312	0.00467	NaN	NaN	0.00542	961.569	NaN	NaN	0.000756828		961.569	1.28983e-06	3.09362e-06	6.84732e-06	1.06781e-06	2.55774e-06	5.65753e-06	1.87454e-06	3.6616e-06	6.87369e-06	961.569	2.22017e-07	5.35874e-07	1.18979e-06	961.569	0.63754				961.569	NaN	NaN	-0.13704	961.569	NaN	NaN	-0.71747		961.569	0.26947	0.52509	0.9688	0.29637	0.54813	0.98344	961.569	0.01506
	962.677	0.00129	0.00315	0.00472	NaN	NaN	0.00543	962.677	NaN	NaN	0.000719793		962.677	1.30173e-06	3.12834e-06	6.93805e-06	1.0743e-06	2.57959e-06	5.71525e-06	1.88994e-06	3.69843e-06	6.95526e-06	962.677	2.27428e-07	5.4875e-07	1.22279e-06	962.677	0.63918				962.677	NaN	NaN	-0.20862	962.677	NaN	NaN	-0.79575		962.677	0.2707	0.52807	0.97587	0.29786	0.55141	0.99069	962.677	0.01565
	963.785	0.0013	0.00318	0.00476	NaN	NaN	0.00535	963.785	NaN	NaN	0.000582986		963.785	1.31384e-06	3.16379e-06	7.02966e-06	1.08137e-06	2.60119e-06	5.77382e-06	1.90554e-06	3.73595e-06	7.03839e-06	963.785	2.32467e-07	5.62603e-07	1.25583e-06	963.785	0.64085				963.785	NaN	NaN	-0.25021	963.785	NaN	NaN	-0.84487		963.785	0.27253	0.53181	0.98393	0.2993	0.55461	0.9979	963.785	0.01632
	964.893	0.00131	0.0032	0.00481	NaN	NaN	0.00527	964.893	NaN	NaN	0.000459881		964.893	1.32505e-06	3.19692e-06	7.11468e-06	1.08784e-06	2.62012e-06	5.82736e-06	1.92151e-06	3.77454e-06	7.12366e-06	964.893	2.37211e-07	5.76798e-07	1.28732e-06	964.893	0.64254				964.893	NaN	NaN	-0.29312	964.893	NaN	NaN	-0.89558		964.893	0.2745	0.53578	0.99223	0.30075	0.55786	1.00521	964.893	0.01661
	966.002	0.00131	0.00322	0.00485	NaN	NaN	0.00521	966.002	NaN	NaN	0.000358834		966.002	1.33562e-06	3.22825e-06	7.19554e-06	1.09337e-06	2.63761e-06	5.87707e-06	1.93782e-06	3.81391e-06	7.21054e-06	966.002	2.42247e-07	5.90645e-07	1.31847e-06	966.002	0.64426				966.002	NaN	NaN	-0.33029	966.002	NaN	NaN	-0.94		966.002	0.276	0.53926	0.99983	0.30232	0.56129	1.01272	966.002	0.01662
	967.11	0.00132	0.00324	0.00489	NaN	NaN	0.00519	967.11	NaN	NaN	0.000294316		967.11	1.34693e-06	3.2614e-06	7.28191e-06	1.09898e-06	2.65706e-06	5.92993e-06	1.95426e-06	3.85352e-06	7.2981e-06	967.11	2.47954e-07	6.04333e-07	1.35198e-06	967.11	0.646				967.11	NaN	NaN	-0.3409	967.11	NaN	NaN	-0.95728		967.11	0.27708	0.5422	1.00682	0.304	0.56486	1.02041	967.11	0.01683
	968.218	0.00133	0.00327	0.00494	NaN	NaN	0.00517	968.218	NaN	NaN	0.000225148		968.218	1.35957e-06	3.29811e-06	7.37774e-06	1.10557e-06	2.67945e-06	5.98914e-06	1.97077e-06	3.8933e-06	7.38626e-06	968.218	2.54e-07	6.1866e-07	1.3886e-06	968.218	0.64777				968.218	NaN	NaN	-0.35159	968.218	NaN	NaN	-0.97485		968.218	0.27841	0.54534	1.01414	0.30571	0.56845	1.02814	968.218	0.01751
	969.326	0.00134	0.0033	0.00499	0.00124	0.00363	0.0052	969.326	-9.50548e-05	0.000335414	0.000204529		969.326	1.37265e-06	3.33638e-06	7.47688e-06	1.11286e-06	2.70229e-06	6.05058e-06	1.98751e-06	3.93375e-06	7.47597e-06	969.326	2.59789e-07	6.34091e-07	1.4263e-06	969.326	0.64958				969.326	-1.80856	-0.7163	-0.35742	969.326	-1.36942	-0.83524	-0.98837		969.326	0.28046	0.5492	1.02244	0.30739	0.57196	1.03585	969.326	0.01838
	970.435	0.00135	0.00332	0.00504	0.00158	0.00339	0.00531	970.435	0.000236206	7.08405e-05	0.000270532		970.435	1.38487e-06	3.37283e-06	7.57067e-06	1.11966e-06	2.72269e-06	6.10784e-06	2.00464e-06	3.97536e-06	7.56802e-06	970.435	2.65217e-07	6.50144e-07	1.46283e-06	970.435	0.65141				970.435	-1.76325	-0.64915	-0.35511	970.435	-1.32588	-0.77193	-0.99417		970.435	0.28283	0.55348	1.0312	0.30909	0.57551	1.04364	970.435	0.01898
	971.543	0.00135	0.00335	0.00508	0.00192	0.00317	0.00542	971.543	0.000570812	-0.000173804	0.000340264		971.543	1.39624e-06	3.4072e-06	7.65938e-06	1.12541e-06	2.74116e-06	6.16061e-06	2.02218e-06	4.01795e-06	7.66209e-06	971.543	2.70827e-07	6.66043e-07	1.49878e-06	971.543	0.65328				971.543	-1.73399	-0.57221	-0.3529	971.543	-1.29827	-0.69816	-0.99967		971.543	0.28478	0.55741	1.03947	0.3109	0.57924	1.05164	971.543	0.01927
	972.651	0.00136	0.00337	0.00513	0.00221	0.00307	0.00558	972.651	0.000849663	-0.000302199	0.000452754		972.651	1.40809e-06	3.44268e-06	7.75192e-06	1.13098e-06	2.76094e-06	6.21499e-06	2.03992e-06	4.06098e-06	7.7572e-06	972.651	2.7711e-07	6.81737e-07	1.53693e-06	972.651	0.65519				972.651	-1.73947	-0.50028	-0.35509	972.651	-1.3047	-0.62869	-1.00894		972.651	0.28616	0.56076	1.04705	0.31286	0.58314	1.05985	972.651	0.0197
	973.759	0.00137	0.0034	0.00518	0.00245	0.00306	0.00577	973.759	0.00108	-0.000339834	0.000597029		973.759	1.42136e-06	3.48178e-06	7.8543e-06	1.13751e-06	2.78381e-06	6.27547e-06	2.05777e-06	4.10423e-06	7.85303e-06	973.759	2.8385e-07	6.97977e-07	1.57883e-06	973.759	0.65713				973.759	-1.76376	-0.43863	-0.36058	973.759	-1.32952	-0.56968	-1.02157		973.759	0.28765	0.56415	1.05479	0.31489	0.58711	1.06815	973.759	0.02066
	974.868	0.00138	0.00343	0.00523	0.00269	0.00306	0.00597	974.868	0.00131	-0.000367213	0.000738745		974.868	1.43537e-06	3.52321e-06	7.96204e-06	1.145e-06	2.80783e-06	6.33925e-06	2.07582e-06	4.14813e-06	7.95038e-06	974.868	2.90364e-07	7.15378e-07	1.62279e-06	974.868	0.65911				974.868	-1.7837	-0.37681	-0.36572	974.868	-1.35043	-0.51139	-1.03456		974.868	0.28987	0.56823	1.06348	0.3169	0.59103	1.07646	974.868	0.02191
	975.976	0.00139	0.00345	0.00528	0.00281	0.00309	0.00614	975.976	0.00142	-0.000366464	0.000857453		975.976	1.44859e-06	3.56328e-06	8.06537e-06	1.15224e-06	2.82968e-06	6.39944e-06	2.0943e-06	4.19325e-06	8.0502e-06	975.976	2.96344e-07	7.33599e-07	1.66593e-06	975.976	0.66113				975.976	-1.81327	-0.35315	-0.37564	975.976	-1.38171	-0.49173	-1.05289		975.976	0.29258	0.57288	1.07285	0.31894	0.59498	1.08484	975.976	0.02292
	977.084	0.00139	0.00348	0.00533	0.00288	0.00312	0.0063	977.084	0.00149	-0.000355605	0.000970544		977.084	1.4608e-06	3.60116e-06	8.16286e-06	1.15846e-06	2.84924e-06	6.4548e-06	2.11324e-06	4.23958e-06	8.15245e-06	977.084	3.0234e-07	7.51915e-07	1.70806e-06	977.084	0.66319				977.084	-1.8461	-0.34471	-0.38704	977.084	-1.41634	-0.48678	-1.07238		977.084	0.29491	0.57734	1.08191	0.32109	0.5991	1.09343	977.084	0.02344
	978.192	0.0014	0.0035	0.00537	0.00295	0.00316	0.00646	978.192	0.00155	-0.000345233	0.00108		978.192	1.47329e-06	3.63947e-06	8.26233e-06	1.16418e-06	2.86938e-06	6.51058e-06	2.13248e-06	4.28656e-06	8.25616e-06	978.192	3.09115e-07	7.70097e-07	1.75176e-06	978.192	0.66529				978.192	-1.87729	-0.33645	-0.39787	978.192	-1.44869	-0.4812	-1.09063		978.192	0.29651	0.58122	1.09025	0.3234	0.60343	1.10227	978.192	0.02387
	979.301	0.00141	0.00353	0.00542	0.00288	0.00313	0.00654	979.301	0.00147	-0.000402362	0.00111		979.301	1.48749e-06	3.68146e-06	8.37196e-06	1.17068e-06	2.89261e-06	6.57262e-06	2.15188e-06	4.33387e-06	8.36078e-06	979.301	3.16806e-07	7.88846e-07	1.79934e-06	979.301	0.66744				979.301	-1.90145	-0.35154	-0.40118	979.301	-1.47345	-0.49892	-1.10121		979.301	0.29797	0.58497	1.09854	0.32584	0.60788	1.11125	979.301	0.02474
	980.409	0.00142	0.00356	0.00548	0.00279	0.00309	0.0066	980.409	0.00137	-0.000468661	0.00113		980.409	1.50298e-06	3.7263e-06	8.48869e-06	1.17823e-06	2.91751e-06	6.63902e-06	2.17151e-06	4.38185e-06	8.46693e-06	980.409	3.24752e-07	8.08799e-07	1.84967e-06	980.409	0.66963				980.409	-1.92629	-0.36999	-0.40352	980.409	-1.49915	-0.52078	-1.11148		980.409	0.3002	0.58936	1.10769	0.3283	0.61233	1.12028	980.409	0.02611
	981.517	0.00143	0.00359	0.00553	0.00269	0.00305	0.00667	981.517	0.00127	-0.000535419	0.00114		981.517	1.51815e-06	3.77067e-06	8.6031e-06	1.18582e-06	2.94085e-06	6.70329e-06	2.19158e-06	4.43109e-06	8.5757e-06	981.517	3.32337e-07	8.29819e-07	1.89981e-06	981.517	0.67187				981.517	-1.9511	-0.38843	-0.40461	981.517	-1.52559	-0.54328	-1.12118		981.517	0.3033	0.59445	1.11771	0.33079	0.61682	1.12941	981.517	0.02759
	982.625	0.00143	0.00362	0.00558	0.0025	0.00296	0.00671	982.625	0.00107	-0.000654354	0.00113		982.625	1.53212e-06	3.81279e-06	8.71116e-06	1.19244e-06	2.96165e-06	6.76237e-06	2.21218e-06	4.48172e-06	8.68726e-06	982.625	3.39682e-07	8.51145e-07	1.94878e-06	982.625	0.67416				982.625	-1.9492	-0.40045	-0.38598	982.625	-1.5256	-0.55903	-1.1111		982.625	0.30648	0.59956	1.12768	0.33342	0.62148	1.13875	982.625	0.02886
	983.734	0.00144	0.00364	0.00563	0.00231	0.00287	0.00675	983.734	0.000871778	-0.000772766	0.00112		983.734	1.54574e-06	3.85478e-06	8.8194e-06	1.19833e-06	2.98239e-06	6.82043e-06	2.23318e-06	4.53325e-06	8.80074e-06	983.734	3.47406e-07	8.72387e-07	1.99898e-06	983.734	0.6765				983.734	-1.94698	-0.41326	-0.36757	983.734	-1.52472	-0.57473	-1.10058		983.734	0.30905	0.60415	1.13698	0.33625	0.62641	1.14838	983.734	0.03009
	984.842	0.00145	0.00367	0.00568	0.00212	0.00278	0.00681	984.842	0.000674354	-0.000890076	0.00113		984.842	1.56056e-06	3.89999e-06	8.93689e-06	1.20475e-06	3.00595e-06	6.88364e-06	2.2544e-06	4.58524e-06	8.91536e-06	984.842	3.5581e-07	8.94039e-07	2.05324e-06	984.842	0.67888				984.842	-1.93498	-0.4209	-0.34498	984.842	-1.51334	-0.58499	-1.08558		984.842	0.31126	0.60853	1.14607	0.33925	0.6315	1.15822	984.842	0.03167
	985.95	0.00146	0.0037	0.00574	0.00194	0.00271	0.00693	985.95	0.00048226	-0.000996229	0.0012		985.95	1.57688e-06	3.94871e-06	9.06356e-06	1.21237e-06	3.0319e-06	6.95229e-06	2.27586e-06	4.6379e-06	9.03152e-06	985.95	3.6451e-07	9.1681e-07	2.11127e-06	985.95	0.68131				985.95	-1.88596	-0.40816	-0.30843	985.95	-1.465	-0.57553	-1.05711		985.95	0.31393	0.61346	1.15591	0.34234	0.63666	1.16818	985.95	0.03367
	987.058	0.00147	0.00373	0.00579	0.00176	0.00263	0.00706	987.058	0.000295326	-0.0011	0.00127		987.058	1.59334e-06	3.99757e-06	9.18977e-06	1.22038e-06	3.05693e-06	7.02001e-06	2.29777e-06	4.69186e-06	9.15033e-06	987.058	3.72962e-07	9.40635e-07	2.16976e-06	987.058	0.6838				987.058	-1.82691	-0.39469	-0.2732	987.058	-1.4074	-0.56613	-1.03073		987.058	0.31745	0.61919	1.16675	0.34551	0.6419	1.17826	987.058	0.03574
	988.167	0.00148	0.00376	0.00584	0.00163	0.00259	0.00726	988.167	0.000153898	-0.00117	0.00141		988.167	1.60886e-06	4.04426e-06	9.30958e-06	1.22761e-06	3.07937e-06	7.0827e-06	2.32026e-06	4.74736e-06	9.2722e-06	988.167	3.81246e-07	9.64891e-07	2.22688e-06	988.167	0.68633				988.167	-1.75126	-0.37446	-0.23813	988.167	-1.33373	-0.5499	-1.0046		988.167	0.32127	0.62514	1.17782	0.34884	0.64734	1.18859	988.167	0.03758
	989.275	0.00148	0.00379	0.00589	0.00156	0.00261	0.00754	989.275	8.09944e-05	-0.00118	0.00164		989.275	1.62385e-06	4.09019e-06	9.42762e-06	1.23389e-06	3.101e-06	7.14313e-06	2.3432e-06	4.80397e-06	9.39635e-06	989.275	3.8996e-07	9.89195e-07	2.2845e-06	989.275	0.6889				989.275	-1.66026	-0.34519	-0.20352	989.275	-1.24439	-0.52386	-0.97836		989.275	0.32469	0.63066	1.18833	0.35243	0.65309	1.19926	989.275	0.03934
	990.383	0.00149	0.00381	0.00595	0.00151	0.00263	0.00783	990.383	2.19444e-05	-0.00119	0.00188		990.383	1.63977e-06	4.13894e-06	9.55374e-06	1.2403e-06	3.1249e-06	7.20769e-06	2.36639e-06	4.86111e-06	9.5218e-06	990.383	3.99466e-07	1.01404e-06	2.34605e-06	990.383	0.69152				990.383	-1.56223	-0.3163	-0.17142	990.383	-1.14726	-0.49775	-0.95422		990.383	0.32776	0.63588	1.19852	0.35626	0.65911	1.21023	990.383	0.0415
	991.491	0.0015	0.00385	0.006	0.00152	0.00269	0.00815	991.491	1.84263e-05	-0.00115	0.00215		991.491	1.65718e-06	4.1917e-06	9.69035e-06	1.24779e-06	3.1515e-06	7.27819e-06	2.38979e-06	4.91884e-06	9.64863e-06	991.491	4.09394e-07	1.0402e-06	2.41216e-06	991.491	0.69419				991.491	-1.49106	-0.29495	-0.14752	991.491	-1.07679	-0.47963	-0.9386		991.491	0.33119	0.64156	1.20933	0.36027	0.66527	1.22139	991.491	0.04424
	992.6	0.00151	0.00388	0.00606	0.00156	0.00279	0.00851	992.6	5.14985e-05	-0.00108	0.00245		992.6	1.67492e-06	4.2453e-06	9.82832e-06	1.25587e-06	3.17776e-06	7.34886e-06	2.41357e-06	4.97773e-06	9.77788e-06	992.6	4.1905e-07	1.06755e-06	2.47946e-06	992.6	0.69689				992.6	-1.44549	-0.27997	-0.12978	992.6	-1.0325	-0.46868	-0.9299		992.6	0.33548	0.64813	1.22126	0.36442	0.67156	1.23275	992.6	0.04724
	993.708	0.00152	0.00391	0.00612	0.00161	0.0029	0.00887	993.708	8.82246e-05	-0.00101	0.00275		993.708	1.69182e-06	4.29698e-06	9.96005e-06	1.26345e-06	3.20163e-06	7.41498e-06	2.43789e-06	5.03815e-06	9.91013e-06	993.708	4.28369e-07	1.09535e-06	2.54507e-06	993.708	0.69963				993.708	-1.40243	-0.26605	-0.11347	993.708	-0.99135	-0.45891	-0.9229		993.708	0.34023	0.65517	1.23369	0.36879	0.6781	1.24439	993.708	0.05009
	994.816	0.00153	0.00394	0.00617	0.00166	0.00301	0.00917	994.816	0.00012993	-0.000929393	0.003		994.816	1.70808e-06	4.34729e-06	1.0088e-05	1.27011e-06	3.2243e-06	7.47803e-06	2.46265e-06	5.09972e-06	1.00447e-05	994.816	4.37978e-07	1.12299e-06	2.60997e-06	994.816	0.70239				994.816	-1.40543	-0.26666	-0.1054	994.816	-0.9961	-0.46299	-0.92368		994.816	0.34471	0.66197	1.24575	0.37347	0.68502	1.25644	994.816	0.05281
	995.924	0.00154	0.00397	0.00622	0.00171	0.00312	0.00946	995.924	0.000172954	-0.000847229	0.00323		995.924	1.72511e-06	4.39969e-06	1.02222e-05	1.27665e-06	3.24889e-06	7.5442e-06	2.4876e-06	5.16176e-06	1.01804e-05	995.924	4.48451e-07	1.1508e-06	2.67798e-06	995.924	0.70518				995.924	-1.42308	-0.27181	-0.10022	995.924	-1.01481	-0.47103	-0.92683		995.924	0.34883	0.66847	1.25741	0.37848	0.69229	1.26889	995.924	0.05588
	997.033	0.00154	0.004	0.00628	0.00176	0.00323	0.00974	997.033	0.000215409	-0.00076843	0.00346		997.033	1.74364e-06	4.45585e-06	1.03669e-05	1.28409e-06	3.2763e-06	7.61617e-06	2.51262e-06	5.22408e-06	1.03168e-05	997.033	4.59552e-07	1.17956e-06	2.75078e-06	997.033	0.70798				997.033	-1.43971	-0.2766	-0.09534	997.033	-1.03214	-0.47903	-0.93047		997.033	0.35329	0.67535	1.26956	0.38376	0.69981	1.28163	997.033	0.05964
	998.141	0.00155	0.00403	0.00634	0.00178	0.00329	0.00986	998.141	0.000224648	-0.000739945	0.00352		998.141	1.76279e-06	4.51344e-06	1.05152e-05	1.29232e-06	3.30405e-06	7.68968e-06	2.53783e-06	5.28715e-06	1.04549e-05	998.141	4.70465e-07	1.20938e-06	2.82549e-06	998.141	0.71078				998.141	-1.47615	-0.28438	-0.08953	998.141	-1.06972	-0.49083	-0.93391		998.141	0.35875	0.68316	1.28288	0.38926	0.70753	1.29463	998.141	0.06395
	999.249	0.00156	0.00406	0.0064	0.0018	0.00335	0.00997	999.249	0.000233467	-0.000713325	0.00357		999.249	1.78104e-06	4.56901e-06	1.06571e-05	1.30031e-06	3.3295e-06	7.75921e-06	2.56337e-06	5.35137e-06	1.05952e-05	999.249	4.80734e-07	1.23951e-06	2.89787e-06	999.249	0.71357				999.249	-1.51388	-0.2922	-0.08375	999.249	-1.10926	-0.50299	-0.93775		999.249	0.36497	0.69164	1.29699	0.39502	0.71556	1.30797	999.249	0.06836
	1000.36	0.00157	0.00409	0.00646	0.00182	0.0034	0.01007	1000.36	0.000243114	-0.000690053	0.00362		1000.36	1.79815e-06	4.62242e-06	1.07925e-05	1.3074e-06	3.35326e-06	7.82525e-06	2.58917e-06	5.41643e-06	1.07371e-05	1000.36	4.90749e-07	1.26917e-06	2.96721e-06	1000.36	0.71634				1000.36	-1.54943	-0.29843	-0.077	1000.36	-1.14666	-0.51297	-0.94027		1000.36	0.37117	0.70006	1.31098	0.40116	0.724	1.32178	1000.36	0.07271
	1001.47	0.00158	0.00412	0.00651	0.0018	0.00339	0.01002	1001.47	0.000223756	-0.000731541	0.00351		1001.47	1.81538e-06	4.67697e-06	1.09309e-05	1.31419e-06	3.37851e-06	7.89387e-06	2.61495e-06	5.48154e-06	1.08792e-05	1001.47	5.01186e-07	1.29847e-06	3.03701e-06	1001.47	0.71907				1001.47	-1.56943	-0.28951	-0.05802	1001.47	-1.1679	-0.50711	-0.93003		1001.47	0.377	0.70817	1.32456	0.40769	0.73288	1.33606	1001.47	0.0773
	1002.57	0.00159	0.00416	0.00657	0.00179	0.00338	0.00997	1002.57	0.00020439	-0.000776281	0.0034		1002.57	1.83365e-06	4.73463e-06	1.10781e-05	1.3216e-06	3.40664e-06	7.96801e-06	2.64049e-06	5.54624e-06	1.10207e-05	1002.57	5.12057e-07	1.32799e-06	3.11014e-06	1002.57	0.72174				1002.57	-1.58967	-0.28053	-0.03886	1002.57	-1.18892	-0.5013	-0.91974		1002.57	0.38296	0.71657	1.33843	0.41457	0.74211	1.35073	1002.57	0.08249
	1003.68	0.0016	0.00419	0.00664	0.00178	0.00337	0.00992	1003.68	0.000184025	-0.000829094	0.00328		1003.68	1.85255e-06	4.79372e-06	1.12295e-05	1.32983e-06	3.4358e-06	8.04413e-06	2.66581e-06	5.61081e-06	1.11619e-05	1003.68	5.22712e-07	1.35792e-06	3.18542e-06	1003.68	0.72434				1003.68	-1.59991	-0.26419	-0.01471	1003.68	-1.20018	-0.48893	-0.90521		1003.68	0.38975	0.72592	1.3534	0.42173	0.75159	1.36571	1003.68	0.08824
	1004.79	0.00161	0.00423	0.0067	0.00177	0.00333	0.00982	1004.79	0.000162168	-0.000897406	0.00312		1004.79	1.87068e-06	4.85052e-06	1.13748e-05	1.3381e-06	3.46304e-06	8.11606e-06	2.69102e-06	5.67561e-06	1.13035e-05	1004.79	5.32582e-07	1.38749e-06	3.25874e-06	1004.79	0.72683				1004.79	-1.5797	-0.22563	0.02424	1004.79	-1.18162	-0.45484	-0.87637		1004.79	0.39735	0.73609	1.36933	0.42919	0.76139	1.38106	1004.79	0.09421
	1005.9	0.00162	0.00426	0.00675	0.00176	0.0033	0.00974	1005.9	0.00014188	-0.000958099	0.00299		1005.9	1.88751e-06	4.90394e-06	1.1511e-05	1.34567e-06	3.48816e-06	8.18316e-06	2.71605e-06	5.74035e-06	1.14448e-05	1005.9	5.41841e-07	1.41578e-06	3.3278e-06	1005.9	0.7292				1005.9	-1.55923	-0.18631	0.0639	1005.9	-1.16294	-0.41958	-0.84649		1005.9	0.4051	0.74636	1.38538	0.43703	0.77162	1.39688	1005.9	0.10016
	1007.01	0.00163	0.00429	0.00681	0.00176	0.00329	0.00969	1007.01	0.00013787	-0.001	0.00288		1007.01	1.90396e-06	4.95681e-06	1.16459e-05	1.35288e-06	3.51411e-06	8.25169e-06	2.74055e-06	5.80412e-06	1.15842e-05	1007.01	5.51085e-07	1.4427e-06	3.39418e-06	1007.01	0.73143				1007.01	-1.52332	-0.13623	0.11026	1007.01	-1.12835	-0.3728	-0.80921		1007.01	0.41258	0.75629	1.40104	0.44528	0.7823	1.41319	1007.01	0.10631
	1008.12	0.00164	0.00433	0.00687	0.00179	0.00331	0.0097	1008.12	0.000158065	-0.00101	0.00283		1008.12	1.92098e-06	5.01168e-06	1.17865e-05	1.36056e-06	3.54294e-06	8.32656e-06	2.76424e-06	5.86622e-06	1.17202e-05	1008.12	5.60419e-07	1.46875e-06	3.45995e-06	1008.12	0.73348				1008.12	-1.46784	-0.07263	0.16512	1008.12	-1.07377	-0.3124	-0.76331		1008.12	0.42013	0.76633	1.41685	0.45388	0.79333	1.4299	1008.12	0.11297
	1009.22	0.00165	0.00436	0.00693	0.00183	0.00334	0.00973	1009.22	0.000182619	-0.00102	0.0028		1009.22	1.93832e-06	5.06765e-06	1.19301e-05	1.36906e-06	3.57348e-06	8.40588e-06	2.78704e-06	5.92672e-06	1.1853e-05	1009.22	5.6926e-07	1.49418e-06	3.52419e-06	1009.22	0.73532				1009.22	-1.41432	-0.01006	0.21975	1009.22	-1.02135	-0.25376	-0.71833		1009.22	0.4284	0.77718	1.43361	0.46272	0.80459	1.44688	1009.22	0.12014
	1010.33	0.00166	0.0044	0.007	0.00189	0.00342	0.00985	1010.33	0.000237243	-0.000973396	0.00285		1010.33	1.95447e-06	5.12048e-06	1.2065e-05	1.37755e-06	3.60238e-06	8.48213e-06	2.80903e-06	5.98595e-06	1.1983e-05	1010.33	5.76914e-07	1.5181e-06	3.58286e-06	1010.33	0.73694				1010.33	-1.35956	0.05175	0.27507	1010.33	-0.9683	-0.19652	-0.67337		1010.33	0.43748	0.78888	1.45136	0.47178	0.81607	1.46415	1010.33	0.1275
	1011.44	0.00167	0.00443	0.00706	0.00198	0.00354	0.01002	1011.44	0.000315349	-0.000890755	0.00297		1011.44	1.96882e-06	5.16845e-06	1.21868e-05	1.38536e-06	3.62892e-06	8.55286e-06	2.83018e-06	6.04373e-06	1.21099e-05	1011.44	5.83462e-07	1.53953e-06	3.63393e-06	1011.44	0.73831				1011.44	-1.30683	0.11065	0.32964	1011.44	-0.91749	-0.14197	-0.62912		1011.44	0.44668	0.80073	1.46926	0.4811	0.82786	1.48176	1011.44	0.1348
	1012.55	0.00167	0.00446	0.00711	0.00207	0.00367	0.01023	1012.55	0.000398998	-0.000796975	0.00311		1012.55	1.98225e-06	5.21399e-06	1.23025e-05	1.39273e-06	3.65574e-06	8.62323e-06	2.85018e-06	6.09918e-06	1.22319e-05	1012.55	5.89513e-07	1.55826e-06	3.67929e-06	1012.55	0.7394				1012.55	-1.25869	0.16566	0.38218	1012.55	-0.87077	-0.09052	-0.58624		1012.55	0.45547	0.81211	1.48661	0.49069	0.83996	1.49973	1012.55	0.14216
	1013.66	0.00168	0.0045	0.00718	0.00217	0.00381	0.01048	1013.66	0.000484337	-0.000691113	0.0033		1013.66	1.99575e-06	5.25994e-06	1.24203e-05	1.4005e-06	3.68523e-06	8.69877e-06	2.86872e-06	6.15152e-06	1.23475e-05	1013.66	5.95246e-07	1.57471e-06	3.72153e-06	1013.66	0.7402				1013.66	-1.22732	0.20442	0.42693	1013.66	-0.84031	-0.05503	-0.55084		1013.66	0.46407	0.82326	1.50372	0.50046	0.85226	1.51793	1013.66	0.14986
	1014.76	0.00169	0.00454	0.00724	0.00226	0.00396	0.01075	1014.76	0.000569764	-0.000581425	0.0035		1014.76	2.0092e-06	5.3062e-06	1.25397e-05	1.4091e-06	3.71686e-06	8.77929e-06	2.88571e-06	6.20074e-06	1.24567e-05	1014.76	6.00096e-07	1.58934e-06	3.7604e-06	1014.76	0.74068				1014.76	-1.20231	0.23664	0.46785	1014.76	-0.81632	-0.02667	-0.51978		1014.76	0.47318	0.83487	1.5214	0.51028	0.86459	1.53622	1014.76	0.15794
	1015.87	0.00171	0.00457	0.00731	0.00236	0.00411	0.01103	1015.87	0.000656237	-0.00046682	0.00373		1015.87	2.02121e-06	5.34929e-06	1.26508e-05	1.41791e-06	3.74758e-06	8.85848e-06	2.9013e-06	6.24733e-06	1.25602e-05	1015.87	6.03303e-07	1.60171e-06	3.79229e-06	1015.87	0.74085				1015.87	-1.17934	0.26651	0.50669	1015.87	-0.795	-0.00143	-0.49157		1015.87	0.48294	0.84713	1.53991	0.52007	0.87689	1.55454	1015.87	0.16606
	1016.98	0.00171	0.00461	0.00737	0.0024	0.0042	0.01126	1016.98	0.000684002	-0.000411748	0.00389		1016.98	2.03089e-06	5.38687e-06	1.27468e-05	1.42607e-06	3.77584e-06	8.93222e-06	2.91557e-06	6.29144e-06	1.26583e-05	1016.98	6.04818e-07	1.61103e-06	3.81455e-06	1016.98	0.7407				1016.98	-1.17487	0.27769	0.53601	1016.98	-0.79249	0.00515	-0.47303		1016.98	0.49267	0.85942	1.55852	0.52982	0.8892	1.5729	1016.98	0.17382
	1018.09	0.00172	0.00464	0.00743	0.00243	0.00428	0.01149	1018.09	0.000708361	-0.000360047	0.00406		1018.09	2.03894e-06	5.42053e-06	1.28323e-05	1.4336e-06	3.80349e-06	9.00369e-06	2.9284e-06	6.33255e-06	1.275e-05	1018.09	6.05339e-07	1.61704e-06	3.82862e-06	1018.09	0.74022				1018.09	-1.17171	0.28726	0.56365	1018.09	-0.79085	0.01085	-0.45558		1018.09	0.50158	0.87102	1.57637	0.53953	0.90152	1.59131	1018.09	0.18121
	1019.2	0.00173	0.00468	0.00749	0.00246	0.00436	0.01172	1019.2	0.000721739	-0.000323914	0.00423		1019.2	2.04701e-06	5.45412e-06	1.29181e-05	1.44151e-06	3.83371e-06	9.07983e-06	2.9396e-06	6.37009e-06	1.28343e-05	1019.2	6.05501e-07	1.62041e-06	3.83831e-06	1019.2	0.73944				1019.2	-1.16941	0.2954	0.58982	1019.2	-0.78941	0.01561	-0.43914		1019.2	0.50968	0.88197	1.59351	0.54911	0.91373	1.60966	1019.2	0.18845
	1020.31	0.00174	0.00472	0.00756	0.00239	0.00432	0.01183	1020.31	0.0006445	-0.000399519	0.00427		1020.31	2.05549e-06	5.48821e-06	1.30061e-05	1.45038e-06	3.86649e-06	9.16152e-06	2.94921e-06	6.40423e-06	1.29114e-05	1020.31	6.05114e-07	1.62171e-06	3.84455e-06	1020.31	0.73836				1020.31	-1.17383	0.29441	0.61229	1020.31	-0.79468	0.01082	-0.42674		1020.31	0.51774	0.89294	1.61075	0.55842	0.92566	1.62779	1020.31	0.19567
	1021.41	0.00176	0.00476	0.00763	0.00232	0.00429	0.01194	1021.41	0.000566721	-0.000474869	0.00431		1021.41	2.06334e-06	5.52004e-06	1.30882e-05	1.45974e-06	3.89907e-06	9.24334e-06	2.95751e-06	6.43583e-06	1.29828e-05	1021.41	6.03599e-07	1.62097e-06	3.84485e-06	1021.41	0.73701				1021.41	-1.17851	0.29341	0.63435	1021.41	-0.80088	0.00521	-0.41553		1021.41	0.52623	0.90427	1.62851	0.56738	0.93724	1.64562	1021.41	0.20262
	1022.52	0.00177	0.0048	0.00769	0.00223	0.00422	0.01202	1022.52	0.000466007	-0.000580433	0.00433		1022.52	2.06931e-06	5.54686e-06	1.31565e-05	1.46851e-06	3.92914e-06	9.31987e-06	2.96482e-06	6.46553e-06	1.30498e-05	1022.52	6.00797e-07	1.61771e-06	3.83667e-06	1022.52	0.73541				1022.52	-1.18148	0.2923	0.65658	1022.52	-0.80593	-0.000700458	-0.40447		1022.52	0.53471	0.91549	1.64624	0.57597	0.94848	1.66316	1022.52	0.20903
	1023.63	0.00178	0.00483	0.00775	0.00208	0.00406	0.01201	1023.63	0.000304151	-0.000771925	0.00426		1023.63	2.07373e-06	5.57016e-06	1.3215e-05	1.47645e-06	3.95812e-06	9.39327e-06	2.97119e-06	6.4933e-06	1.31123e-05	1023.63	5.9728e-07	1.61205e-06	3.82175e-06	1023.63	0.73361				1023.63	-1.17916	0.29092	0.68026	1023.63	-0.80543	-0.00628	-0.39153		1023.63	0.54238	0.92584	1.66307	0.58422	0.95944	1.68044	1023.63	0.21488
	1024.74	0.00179	0.00487	0.00781	0.00193	0.0039	0.01201	1024.74	0.000142256	-0.00096593	0.0042		1024.74	2.07809e-06	5.59396e-06	1.32747e-05	1.48444e-06	3.98915e-06	9.47009e-06	2.97658e-06	6.51885e-06	1.317e-05	1024.74	5.9365e-07	1.6048e-06	3.80465e-06	1024.74	0.73163				1024.74	-1.17646	0.28942	0.70394	1024.74	-0.80384	-0.01135	-0.37804		1024.74	0.54901	0.9352	1.67885	0.5921	0.97005	1.69743	1024.74	0.2204
	1025.85	0.0018	0.00491	0.00788	0.00176	0.00372	0.01199	1025.85	-3.40953e-05	-0.0012	0.00411		1025.85	2.08315e-06	5.61979e-06	1.33403e-05	1.49329e-06	4.02298e-06	9.55241e-06	2.9811e-06	6.54246e-06	1.32232e-05	1025.85	5.89854e-07	1.59682e-06	3.78791e-06	1025.85	0.72952				1025.85	-1.16495	0.28996	0.72948	1025.85	-0.79318	-0.01462	-0.36289		1025.85	0.55518	0.94423	1.69433	0.59952	0.98019	1.714	1025.85	0.22573
	1026.96	0.00181	0.00495	0.00795	0.00158	0.00349	0.01193	1026.96	-0.000227197	-0.00147	0.00398		1026.96	2.08832e-06	5.64557e-06	1.34057e-05	1.50284e-06	4.05718e-06	9.63561e-06	2.9851e-06	6.56512e-06	1.3274e-05	1026.96	5.85475e-07	1.58839e-06	3.77005e-06	1026.96	0.72732				1026.96	-1.13929	0.29344	0.75753	1026.96	-0.76892	-0.01575	-0.34598		1026.96	0.56151	0.95347	1.71019	0.60641	0.98981	1.7301	1026.96	0.23065
	1028.06	0.00182	0.00499	0.00801	0.0014	0.00326	0.01188	1028.06	-0.000418589	-0.00174	0.00387		1028.06	2.09252e-06	5.66838e-06	1.34621e-05	1.51206e-06	4.08913e-06	9.71387e-06	2.98897e-06	6.58775e-06	1.33239e-05	1028.06	5.8046e-07	1.57925e-06	3.74825e-06	1028.06	0.72506				1028.06	-1.107	0.29741	0.78583	1028.06	-0.73868	-0.01678	-0.32926		1028.06	0.56782	0.96266	1.72613	0.61281	0.99895	1.74577	1028.06	0.2349
	1029.17	0.00183	0.00503	0.00808	0.00124	0.00302	0.01184	1029.17	-0.00058419	-0.00201	0.00376		1029.17	2.09582e-06	5.68896e-06	1.35111e-05	1.52043e-06	4.11955e-06	9.78817e-06	2.99285e-06	6.61054e-06	1.33735e-05	1029.17	5.75393e-07	1.56941e-06	3.72293e-06	1029.17	0.72278				1029.17	-1.05615	0.3028	0.81546	1029.17	-0.68984	-0.01589	-0.31084		1029.17	0.57342	0.97106	1.74128	0.61878	1.00772	1.7611	1029.17	0.2385
	1030.28	0.00184	0.00507	0.00814	0.00111	0.00278	0.0118	1030.28	-0.000730713	-0.00228	0.00366		1030.28	2.09938e-06	5.71093e-06	1.35627e-05	1.52854e-06	4.15145e-06	9.86487e-06	2.99671e-06	6.63324e-06	1.34224e-05	1030.28	5.70849e-07	1.55948e-06	3.69786e-06	1030.28	0.72052				1030.28	-0.98565	0.30967	0.84601	1030.28	-0.62066	-0.01283	-0.2909		1030.28	0.57798	0.97842	1.7553	0.62436	1.01614	1.77612	1030.28	0.24175
	1031.39	0.00185	0.00511	0.00821	0.000977693	0.00255	0.01177	1031.39	-0.000871041	-0.00256	0.00356		1031.39	2.10409e-06	5.73653e-06	1.36238e-05	1.53734e-06	4.18625e-06	9.9475e-06	3.00061e-06	6.65596e-06	1.34709e-05	1031.39	5.66747e-07	1.55027e-06	3.67625e-06	1031.39	0.71831				1031.39	-0.89589	0.31781	0.87672	1031.39	-0.53177	-0.00854	-0.2708		1031.39	0.58201	0.98534	1.76888	0.62952	1.02413	1.79077	1031.39	0.24491
	1032.5	0.00186	0.00515	0.00828	0.000916522	0.00235	0.01177	1032.5	-0.000943789	-0.00281	0.0035		1032.5	2.10956e-06	5.76419e-06	1.36901e-05	1.54696e-06	4.22202e-06	1.00324e-05	3.00481e-06	6.67952e-06	1.35203e-05	1032.5	5.62593e-07	1.54217e-06	3.65775e-06	1032.5	0.71617				1032.5	-0.80809	0.31793	0.90526	1032.5	-0.44518	-0.013	-0.2536		1032.5	0.58614	0.99249	1.7828	0.63421	1.03165	1.80501	1032.5	0.24782
	1033.61	0.00187	0.0052	0.00834	0.000878488	0.00216	0.01179	1033.61	-0.000993436	-0.00304	0.00345		1033.61	2.11493e-06	5.79105e-06	1.37534e-05	1.55662e-06	4.25605e-06	1.01134e-05	3.00968e-06	6.70481e-06	1.35723e-05	1033.61	5.58305e-07	1.53499e-06	3.63994e-06	1033.61	0.71413				1033.61	-0.71775	0.31528	0.93313	1033.61	-0.35675	-0.02076	-0.23767		1033.61	0.59039	0.99983	1.79706	0.63849	1.03879	1.81891	1033.61	0.25017
	1034.71	0.00188	0.00523	0.00841	0.000848229	0.00197	0.01182	1034.71	-0.00103	-0.00327	0.00341		1034.71	2.11991e-06	5.81642e-06	1.3811e-05	1.56548e-06	4.28803e-06	1.01891e-05	3.01535e-06	6.73202e-06	1.36274e-05	1034.71	5.54432e-07	1.52839e-06	3.62192e-06	1034.71	0.71222				1034.71	-0.62013	0.31212	0.9609	1034.71	-0.26116	-0.02872	-0.22167		1034.71	0.59421	1.00669	1.81088	0.64247	1.04568	1.83259	1034.71	0.25194
	1035.82	0.00189	0.00527	0.00847	0.000885911	0.00185	0.01188	1035.82	-0.00101	-0.00342	0.00341		1035.82	2.12551e-06	5.84358e-06	1.38718e-05	1.57392e-06	4.32093e-06	1.02654e-05	3.02171e-06	6.76077e-06	1.3685e-05	1035.82	5.51588e-07	1.52265e-06	3.60637e-06	1035.82	0.71044				1035.82	-0.59831	0.28104	0.98221	1035.82	-0.24079	-0.06389	-0.21152		1035.82	0.59723	1.01267	1.82378	0.64622	1.05237	1.84612	1035.82	0.25352
	1036.93	0.0019	0.00532	0.00854	0.000926602	0.00174	0.01194	1036.93	-0.000976937	-0.00358	0.00341		1036.93	2.13249e-06	5.87517e-06	1.39433e-05	1.58291e-06	4.35676e-06	1.03472e-05	3.02869e-06	6.79085e-06	1.37446e-05	1036.93	5.49579e-07	1.51841e-06	3.59615e-06	1036.93	0.70881				1036.93	-0.58148	0.24477	1.00302	1036.93	-0.22485	-0.10409	-0.20168		1036.93	0.59987	1.01821	1.83624	0.64974	1.05885	1.85948	1036.93	0.25528
	1038.04	0.00192	0.00536	0.00861	0.000972496	0.00165	0.01201	1038.04	-0.000943053	-0.00372	0.00341		1038.04	2.14051e-06	5.91034e-06	1.40236e-05	1.5929e-06	4.39422e-06	1.04324e-05	3.03641e-06	6.82274e-06	1.38072e-05	1038.04	5.47611e-07	1.51611e-06	3.59117e-06	1038.04	0.70734				1038.04	-0.57533	0.2001	1.02271	1038.04	-0.21977	-0.15333	-0.19354		1038.04	0.60279	1.02408	1.84912	0.65301	1.06506	1.87263	1038.04	0.25712
	1039.15	0.00193	0.00541	0.00867	0.00105	0.00164	0.0121	1039.15	-0.000874413	-0.00377	0.00343		1039.15	2.14846e-06	5.94575e-06	1.41032e-05	1.60319e-06	4.43019e-06	1.05145e-05	3.04513e-06	6.85717e-06	1.38738e-05	1039.15	5.45276e-07	1.51556e-06	3.58869e-06	1039.15	0.70604				1039.15	-0.62714	0.12818	1.03627	1039.15	-0.27339	-0.23048	-0.19222		1039.15	0.60604	1.0304	1.86259	0.65605	1.07107	1.88562	1039.15	0.25857
	1040.25	0.00194	0.00545	0.00874	0.00114	0.00164	0.01219	1040.25	-0.000802614	-0.00381	0.00345		1040.25	2.15609e-06	5.98022e-06	1.41781e-05	1.61286e-06	4.46386e-06	1.0591e-05	3.05495e-06	6.89432e-06	1.39451e-05	1040.25	5.43226e-07	1.51635e-06	3.58712e-06	1040.25	0.7049				1040.25	-0.67146	0.05573	1.04963	1040.25	-0.31994	-0.30803	-0.19108		1040.25	0.60905	1.03658	1.876	0.65898	1.07701	1.89857	1040.25	0.25934
	1041.36	0.00195	0.00549	0.0088	0.00123	0.00167	0.01228	1041.36	-0.000725213	-0.00382	0.00348		1041.36	2.16443e-06	6.01635e-06	1.42553e-05	1.62188e-06	4.49789e-06	1.06671e-05	3.06573e-06	6.93369e-06	1.40201e-05	1041.36	5.42554e-07	1.51845e-06	3.58821e-06	1041.36	0.70394				1041.36	-0.71976	-0.0183	1.06179	1041.36	-0.37014	-0.38643	-0.19056		1041.36	0.61134	1.04211	1.8887	0.66188	1.08296	1.91157	1041.36	0.25973
	1042.47	0.00196	0.00554	0.00887	0.00132	0.00176	0.01237	1042.47	-0.00063697	-0.00377	0.0035		1042.47	2.17445e-06	6.0568e-06	1.43426e-05	1.6309e-06	4.53465e-06	1.07479e-05	3.07729e-06	6.97484e-06	1.40979e-05	1042.47	5.4355e-07	1.52215e-06	3.59465e-06	1042.47	0.70314				1042.47	-0.78301	-0.09098	1.07144	1042.47	-0.43473	-0.46315	-0.19223		1042.47	0.61325	1.04727	1.90099	0.66474	1.08889	1.9246	1042.47	0.26031
	1043.58	0.00197	0.00558	0.00894	0.00143	0.00186	0.01245	1043.58	-0.00054491	-0.00372	0.00352		1043.58	2.18596e-06	6.10135e-06	1.44399e-05	1.64053e-06	4.57357e-06	1.08329e-05	3.08967e-06	7.01799e-06	1.41789e-05	1043.58	5.45425e-07	1.52778e-06	3.60697e-06	1043.58	0.70252				1043.58	-0.83727	-0.15599	1.08096	1043.58	-0.49026	-0.53271	-0.19451		1043.58	0.6156	1.0528	1.91372	0.66752	1.09475	1.93762	1043.58	0.26138
	1044.69	0.00198	0.00563	0.00901	0.00152	0.00199	0.01254	1044.69	-0.000460257	-0.00364	0.00353		1044.69	2.19768e-06	6.14685e-06	1.45386e-05	1.65051e-06	4.61161e-06	1.09158e-05	3.10307e-06	7.06378e-06	1.4264e-05	1044.69	5.47173e-07	1.53524e-06	3.62279e-06	1044.69	0.70206				1044.69	-0.8872	-0.20793	1.09123	1044.69	-0.54192	-0.58995	-0.19677		1044.69	0.61866	1.059	1.92726	0.67025	1.10057	1.95064	1044.69	0.26271
	1045.8	0.002	0.00567	0.00907	0.00161	0.00215	0.01262	1045.8	-0.000383538	-0.00352	0.00355		1045.8	2.20882e-06	6.19134e-06	1.46326e-05	1.66014e-06	4.64723e-06	1.09928e-05	3.11762e-06	7.11247e-06	1.43538e-05	1045.8	5.4868e-07	1.54411e-06	3.63982e-06	1045.8	0.70176				1045.8	-0.93475	-0.2467	1.10236	1045.8	-0.59152	-0.63408	-0.19833		1045.8	0.62187	1.06536	1.94105	0.67301	1.10645	1.96377	1045.8	0.26388
	1046.9	0.00201	0.00572	0.00913	0.0017	0.00231	0.0127	1046.9	-0.000303086	-0.00341	0.00357		1046.9	2.22014e-06	6.23684e-06	1.47268e-05	1.66939e-06	4.68256e-06	1.10678e-05	3.13318e-06	7.16361e-06	1.44476e-05	1046.9	5.50754e-07	1.55427e-06	3.65891e-06	1046.9	0.70161				1046.9	-0.97729	-0.28018	1.11335	1046.9	-0.63578	-0.67226	-0.19949		1046.9	0.62455	1.07126	1.95437	0.67587	1.1125	1.97708	1046.9	0.26482
	1048.01	0.00202	0.00576	0.0092	0.00177	0.00247	0.01279	1048.01	-0.000248343	-0.00329	0.0036		1048.01	2.23282e-06	6.28625e-06	1.48293e-05	1.67879e-06	4.72032e-06	1.11468e-05	3.14955e-06	7.21659e-06	1.45441e-05	1048.01	5.54025e-07	1.56593e-06	3.68251e-06	1048.01	0.70162				1048.01	-1.01011	-0.29683	1.12831	1048.01	-0.66981	-0.69311	-0.19625		1048.01	0.62676	1.07678	1.96728	0.67886	1.11869	1.99058	1048.01	0.26583
	1049.12	0.00203	0.00581	0.00927	0.00182	0.00264	0.01288	1049.12	-0.000208628	-0.00318	0.00362		1049.12	2.24713e-06	6.3401e-06	1.49422e-05	1.68889e-06	4.76066e-06	1.12306e-05	3.16668e-06	7.27145e-06	1.46433e-05	1049.12	5.5824e-07	1.57944e-06	3.71165e-06	1049.12	0.70178				1049.12	-1.03787	-0.30485	1.14534	1049.12	-0.69872	-0.70569	-0.19123		1049.12	0.62929	1.08266	1.98057	0.68192	1.12495	2.00421	1049.12	0.26721
	1050.23	0.00204	0.00586	0.00933	0.00188	0.0028	0.01298	1050.23	-0.000168093	-0.00306	0.00364		1050.23	2.26204e-06	6.3955e-06	1.50579e-05	1.69942e-06	4.80078e-06	1.13134e-05	3.18474e-06	7.32876e-06	1.47461e-05	1050.23	5.62619e-07	1.59472e-06	3.74442e-06	1050.23	0.70207				1050.23	-1.06408	-0.31192	1.16213	1050.23	-0.72661	-0.71811	-0.18722		1050.23	0.63264	1.08934	1.99477	0.68505	1.1313	2.01796	1050.23	0.26888
	1051.34	0.00206	0.00591	0.0094	0.00189	0.00295	0.01309	1051.34	-0.0001614	-0.00296	0.00369		1051.34	2.27644e-06	6.44987e-06	1.51687e-05	1.70959e-06	4.83851e-06	1.13904e-05	3.20385e-06	7.38887e-06	1.48531e-05	1051.34	5.66848e-07	1.61136e-06	3.77828e-06	1051.34	0.7025				1051.34	-1.07546	-0.30182	1.1855	1051.34	-0.74011	-0.7136	-0.17695		1051.34	0.63644	1.09644	2.00949	0.68832	1.13782	2.03192	1051.34	0.27056
	1052.45	0.00207	0.00595	0.00946	0.00191	0.0031	0.01322	1052.45	-0.000162066	-0.00286	0.00376		1052.45	2.2907e-06	6.50448e-06	1.52776e-05	1.71924e-06	4.87533e-06	1.14642e-05	3.22393e-06	7.45141e-06	1.49637e-05	1052.45	5.71464e-07	1.62915e-06	3.8134e-06	1052.45	0.70305				1052.45	-1.08351	-0.28905	1.21001	1052.45	-0.75011	-0.70588	-0.16511		1052.45	0.63998	1.10328	2.02396	0.6918	1.14459	2.04616	1052.45	0.27215
	1053.55	0.00208	0.006	0.00952	0.00192	0.00324	0.01335	1053.55	-0.000162531	-0.00276	0.00383		1053.55	2.30587e-06	6.56215e-06	1.53925e-05	1.72882e-06	4.914e-06	1.15406e-05	3.24472e-06	7.5157e-06	1.50768e-05	1053.55	5.77052e-07	1.64815e-06	3.85191e-06	1053.55	0.70373				1053.55	-1.09148	-0.27742	1.23404	1053.55	-0.75943	-0.69871	-0.1532		1053.55	0.64307	1.10977	2.03801	0.69552	1.15163	2.0607	1053.55	0.27388
	1054.66	0.00209	0.00605	0.00959	0.0019	0.00336	0.01351	1054.66	-0.000186611	-0.00269	0.00392		1054.66	2.32265e-06	6.62446e-06	1.55179e-05	1.7391e-06	4.95567e-06	1.16224e-05	3.26614e-06	7.58161e-06	1.51917e-05	1054.66	5.83556e-07	1.66879e-06	3.89553e-06	1054.66	0.70452				1054.66	-1.08001	-0.2499	1.26499	1054.66	-0.74912	-0.6758	-0.13452		1054.66	0.64635	1.11653	2.05236	0.69943	1.15887	2.07548	1054.66	0.27602
	1055.77	0.0021	0.0061	0.00966	0.00189	0.00348	0.01368	1055.77	-0.000211402	-0.00262	0.00403		1055.77	2.3401e-06	6.68853e-06	1.56466e-05	1.74985e-06	4.99758e-06	1.17041e-05	3.2883e-06	7.64962e-06	1.53093e-05	1055.77	5.90248e-07	1.69095e-06	3.9425e-06	1055.77	0.70542				1055.77	-1.06806	-0.22399	1.29532	1055.77	-0.73874	-0.65523	-0.11718		1055.77	0.65045	1.12412	2.06765	0.7035	1.16627	2.09048	1055.77	0.27854
	1056.88	0.00212	0.00615	0.00972	0.00188	0.0036	0.01387	1056.88	-0.000235107	-0.00255	0.00415		1056.88	2.35722e-06	6.7518e-06	1.57709e-05	1.76047e-06	5.03747e-06	1.17805e-05	3.31136e-06	7.72017e-06	1.54303e-05	1056.88	5.96752e-07	1.71433e-06	3.99036e-06	1056.88	0.70643				1056.88	-1.05335	-0.19808	1.32559	1056.88	-0.72612	-0.63508	-0.10034		1056.88	0.65519	1.13234	2.08366	0.70779	1.17392	2.10574	1056.88	0.2812
	1057.99	0.00213	0.0062	0.00978	0.00188	0.0037	0.01406	1057.99	-0.000253525	-0.0025	0.00428		1057.99	2.37398e-06	6.8145e-06	1.58909e-05	1.77055e-06	5.0759e-06	1.18524e-05	3.33527e-06	7.793e-06	1.55545e-05	1057.99	6.0343e-07	1.7386e-06	4.03842e-06	1057.99	0.70754				1057.99	-1.0241	-0.1643	1.35907	1057.99	-0.6989	-0.60666	-0.08		1057.99	0.65987	1.1405	2.09963	0.71235	1.18189	2.12136	1057.99	0.28385
	1059.09	0.00214	0.00625	0.00984	0.00187	0.0038	0.01427	1059.09	-0.000270186	-0.00245	0.00443		1059.09	2.39141e-06	6.87966e-06	1.60146e-05	1.78051e-06	5.11584e-06	1.1926e-05	3.35978e-06	7.86742e-06	1.56804e-05	1059.09	6.10903e-07	1.76382e-06	4.08863e-06	1059.09	0.70873				1059.09	-0.99468	-0.1323	1.39159	1059.09	-0.67097	-0.57936	-0.06003		1059.09	0.66418	1.14834	2.11524	0.71722	1.19022	2.13735	1059.09	0.28666
	1060.2	0.00215	0.0063	0.0099	0.00188	0.00389	0.01448	1060.2	-0.000277945	-0.0024	0.00457		1060.2	2.41023e-06	6.94902e-06	1.61475e-05	1.79102e-06	5.15874e-06	1.20047e-05	3.38477e-06	7.94313e-06	1.58074e-05	1060.2	6.19208e-07	1.79028e-06	4.14281e-06	1060.2	0.71002				1060.2	-0.96219	-0.10071	1.4236	1060.2	-0.63966	-0.55246	-0.04054		1060.2	0.66861	1.15637	2.13101	0.72236	1.19882	2.15368	1060.2	0.28991
	1061.31	0.00217	0.00635	0.00997	0.0019	0.00398	0.01467	1061.31	-0.000267429	-0.00238	0.0047		1061.31	2.42983e-06	7.02063e-06	1.62846e-05	1.80211e-06	5.20259e-06	1.20846e-05	3.41034e-06	8.02057e-06	1.5936e-05	1061.31	6.27726e-07	1.81804e-06	4.20002e-06	1061.31	0.71138				1061.31	-0.92412	-0.0679	1.45569	1061.31	-0.60315	-0.52503	-0.02163		1061.31	0.67385	1.16524	2.14772	0.72772	1.20766	2.17029	1061.31	0.29359
	1062.42	0.00218	0.0064	0.01003	0.00193	0.00406	0.01487	1062.42	-0.000254183	-0.00234	0.00484		1062.42	2.44915e-06	7.09161e-06	1.64177e-05	1.81316e-06	5.24476e-06	1.21598e-05	3.43669e-06	8.10028e-06	1.60671e-05	1062.42	6.35993e-07	1.84685e-06	4.25784e-06	1062.42	0.71282				1062.42	-0.88705	-0.03646	1.48692	1062.42	-0.56821	-0.49949	-0.00416		1062.42	0.67988	1.17489	2.16531	0.73334	1.2168	2.18722	1062.42	0.29749
	1063.53	0.00219	0.00645	0.01009	0.00197	0.00414	0.01504	1063.53	-0.000224647	-0.00231	0.00495		1063.53	2.46782e-06	7.16131e-06	1.65443e-05	1.82356e-06	5.285e-06	1.22292e-05	3.46384e-06	8.18218e-06	1.62006e-05	1063.53	6.44263e-07	1.87631e-06	4.31505e-06	1063.53	0.71433				1063.53	-0.85091	-0.0073	1.51666	1063.53	-0.53427	-0.47601	0.01196		1063.53	0.68604	1.18469	2.18307	0.7393	1.22632	2.20456	1063.53	0.30145
	1064.64	0.00221	0.0065	0.01015	0.00203	0.0042	0.01518	1064.64	-0.000179019	-0.0023	0.00503		1064.64	2.48686e-06	7.23261e-06	1.6672e-05	1.83363e-06	5.32616e-06	1.22986e-05	3.49157e-06	8.26561e-06	1.63354e-05	1064.64	6.53225e-07	1.90645e-06	4.37333e-06	1064.64	0.7159				1064.64	-0.81642	0.01991	1.54515	1064.64	-0.50143	-0.45379	0.02749		1064.64	0.69185	1.19423	2.20051	0.74565	1.23627	2.22234	1064.64	0.30561
	1065.74	0.00222	0.00656	0.01021	0.00209	0.00427	0.01532	1065.74	-0.000131661	-0.00228	0.00511		1065.74	2.50724e-06	7.30779e-06	1.68077e-05	1.84416e-06	5.37033e-06	1.2373e-05	3.51967e-06	8.35006e-06	1.64704e-05	1065.74	6.63075e-07	1.93746e-06	4.43467e-06	1065.74	0.71753				1065.74	-0.78388	0.04625	1.57313	1065.74	-0.47007	-0.43226	0.04271		1065.74	0.6977	1.2039	2.21804	0.75237	1.2466	2.24055	1065.74	0.31028
	1066.85	0.00223	0.00661	0.01027	0.00215	0.00433	0.0154	1066.85	-7.71907e-05	-0.00228	0.00513		1066.85	2.52865e-06	7.3855e-06	1.69486e-05	1.85545e-06	5.41615e-06	1.24502e-05	3.54817e-06	8.4358e-06	1.66058e-05	1066.85	6.73207e-07	1.96935e-06	4.49843e-06	1066.85	0.7192				1066.85	-0.75592	0.06875	1.59892	1066.85	-0.44346	-0.41515	0.0552		1066.85	0.70433	1.2144	2.23644	0.75941	1.25727	2.25913	1066.85	0.31556
	1067.96	0.00225	0.00667	0.01033	0.00223	0.00438	0.01544	1067.96	-1.8508e-05	-0.00229	0.00511		1067.96	2.54985e-06	7.46232e-06	1.70855e-05	1.86697e-06	5.46056e-06	1.25237e-05	3.57724e-06	8.52336e-06	1.67424e-05	1067.96	6.82885e-07	2.00176e-06	4.56174e-06	1067.96	0.72091				1067.96	-0.73104	0.08924	1.62367	1067.96	-0.42051	-0.4007	0.06599		1067.96	0.71197	1.22584	2.25591	0.7668	1.2683	2.2781	1067.96	0.32128
	1069.07	0.00226	0.00672	0.01039	0.0023	0.00443	0.01549	1069.07	4.19794e-05	-0.00229	0.00511		1069.07	2.57013e-06	7.53701e-06	1.72137e-05	1.87806e-06	5.50271e-06	1.2591e-05	3.6069e-06	8.61274e-06	1.68805e-05	1069.07	6.92068e-07	2.0343e-06	4.6227e-06	1069.07	0.72266				1069.07	-0.70775	0.10926	1.64826	1069.07	-0.39941	-0.38665	0.07657		1069.07	0.72006	1.23764	2.27582	0.77462	1.2798	2.29755	1069.07	0.32717
	1070.18	0.00227	0.00677	0.01044	0.00236	0.00446	0.01546	1070.18	8.97673e-05	-0.00231	0.00502		1070.18	2.59021e-06	7.6123e-06	1.73395e-05	1.88882e-06	5.54526e-06	1.26568e-05	3.63691e-06	8.70324e-06	1.70188e-05	1070.18	7.01383e-07	2.06704e-06	4.68265e-06	1070.18	0.72442				1070.18	-0.68907	0.12587	1.671	1070.18	-0.38255	-0.37535	0.08586		1070.18	0.72798	1.24928	2.29554	0.78291	1.29183	2.31753	1070.18	0.33326
	1071.29	0.00228	0.00682	0.0105	0.00242	0.00449	0.01542	1071.29	0.00013529	-0.00233	0.00492		1071.29	2.61099e-06	7.69058e-06	1.74698e-05	1.89977e-06	5.59052e-06	1.27262e-05	3.66702e-06	8.79418e-06	1.71558e-05	1071.29	7.11217e-07	2.10006e-06	4.74364e-06	1071.29	0.7262				1071.29	-0.67192	0.14165	1.69351	1071.29	-0.36678	-0.36455	0.09528		1071.29	0.73587	1.26101	2.31529	0.79168	1.30434	2.33804	1071.29	0.33978
	1072.39	0.0023	0.00688	0.01056	0.00248	0.00453	0.01538	1072.39	0.000180484	-0.00235	0.00482		1072.39	2.63264e-06	7.77152e-06	1.7605e-05	1.91134e-06	5.63814e-06	1.27992e-05	3.69719e-06	8.88559e-06	1.72913e-05	1072.39	7.21295e-07	2.13337e-06	4.80589e-06	1072.39	0.72797				1072.39	-0.6556	0.15719	1.71614	1072.39	-0.35191	-0.35441	0.10444		1072.39	0.74441	1.27353	2.33581	0.80087	1.3173	2.35903	1072.39	0.34687
	1073.5	0.00231	0.00694	0.01062	0.0025	0.00455	0.01528	1073.5	0.00018784	-0.00239	0.00466		1073.5	2.65405e-06	7.85125e-06	1.77358e-05	1.9231e-06	5.68489e-06	1.28694e-05	3.72755e-06	8.97793e-06	1.74261e-05	1073.5	7.30949e-07	2.16636e-06	4.86638e-06	1073.5	0.72974				1073.5	-0.64181	0.17201	1.73853	1073.5	-0.3401	-0.34572	0.11268		1073.5	0.75399	1.28713	2.3575	0.8105	1.33072	2.3805	1073.5	0.35447
	1074.61	0.00233	0.00699	0.01067	0.00252	0.00458	0.01518	1074.61	0.000196175	-0.00241	0.00451		1074.61	2.67442e-06	7.92767e-06	1.78557e-05	1.93443e-06	5.72922e-06	1.29332e-05	3.75815e-06	9.07126e-06	1.75601e-05	1074.61	7.39988e-07	2.19845e-06	4.92244e-06	1074.61	0.73147				1074.61	-0.62827	0.18666	1.76122	1074.61	-0.32882	-0.33731	0.12102		1074.61	0.7642	1.30135	2.37988	0.82063	1.34469	2.40253	1074.61	0.36242
	1075.72	0.00234	0.00705	0.01072	0.00254	0.00461	0.01508	1075.72	0.000197334	-0.00244	0.00436		1075.72	2.69423e-06	8.00289e-06	1.79689e-05	1.9454e-06	5.7733e-06	1.29945e-05	3.78874e-06	9.16487e-06	1.76924e-05	1075.72	7.4883e-07	2.22959e-06	4.97449e-06	1075.72	0.73316				1075.72	-0.61507	0.20161	1.78445	1075.72	-0.31754	-0.32801	0.13041		1075.72	0.77443	1.31555	2.40224	0.83135	1.35928	2.42519	1075.72	0.37074
	1076.83	0.00235	0.0071	0.01077	0.00251	0.00463	0.01496	1076.83	0.000161171	-0.00247	0.00418		1076.83	2.71432e-06	8.07969e-06	1.80828e-05	1.95656e-06	5.81984e-06	1.30584e-05	3.81901e-06	9.25784e-06	1.78211e-05	1076.83	7.57752e-07	2.25984e-06	5.02441e-06	1076.83	0.73478				1076.83	-0.60234	0.21853	1.80924	1076.83	-0.3062	-0.31627	0.1418		1076.83	0.7847	1.32982	2.42461	0.84265	1.3745	2.44849	1076.83	0.37962
	1077.94	0.00237	0.00716	0.01083	0.00249	0.00466	0.01484	1077.94	0.000124609	-0.0025	0.00401		1077.94	2.7348e-06	8.15806e-06	1.81986e-05	1.96841e-06	5.86899e-06	1.31259e-05	3.84879e-06	9.34986e-06	1.79454e-05	1077.94	7.66397e-07	2.28907e-06	5.07264e-06	1077.94	0.73632				1077.94	-0.58938	0.23524	1.83444	1077.94	-0.29459	-0.30502	0.15337		1077.94	0.79563	1.34483	2.4477	0.85451	1.39028	2.47239	1077.94	0.3892
	1079.04	0.00238	0.00722	0.01088	0.00246	0.00469	0.01473	1079.04	7.53581e-05	-0.00253	0.00384		1079.04	2.75477e-06	8.23477e-06	1.83087e-05	1.9807e-06	5.91811e-06	1.31921e-05	3.87811e-06	9.4412e-06	1.80654e-05	1079.04	7.74075e-07	2.31665e-06	5.11664e-06	1079.04	0.73776				1079.04	-0.57639	0.2532	1.86091	1079.04	-0.28345	-0.29323	0.16554		1079.04	0.80769	1.36103	2.47202	0.86692	1.40663	2.49688	1079.04	0.39939
	1080.15	0.0024	0.00728	0.01093	0.0024	0.00473	0.01461	1080.15	3.34268e-06	-0.00255	0.00367		1080.15	2.77311e-06	8.3065e-06	1.84047e-05	1.99266e-06	5.96485e-06	1.3252e-05	3.90697e-06	9.53183e-06	1.81813e-05	1080.15	7.80456e-07	2.34166e-06	5.15275e-06	1080.15	0.73906				1080.15	-0.56326	0.27362	1.88947	1080.15	-0.27262	-0.27928	0.17949		1080.15	0.82059	1.37808	2.49727	0.87995	1.42365	2.52203	1080.15	0.40999
	1081.26	0.00241	0.00734	0.01098	0.00234	0.00477	0.0145	1081.26	-6.76004e-05	-0.00257	0.00352		1081.26	2.78999e-06	8.3742e-06	1.84876e-05	2.00408e-06	6.01057e-06	1.33077e-05	3.93507e-06	9.62089e-06	1.82915e-05	1081.26	7.85907e-07	2.36363e-06	5.1799e-06	1081.26	0.74019				1081.26	-0.54949	0.29371	1.91847	1081.26	-0.26096	-0.26518	0.19428		1081.26	0.83368	1.39532	2.52272	0.89369	1.4414	2.54792	1081.26	0.42099
	1082.37	0.00242	0.0074	0.01103	0.00228	0.00481	0.01439	1082.37	-0.000145902	-0.00258	0.00337		1082.37	2.80635e-06	8.44093e-06	1.8565e-05	2.01554e-06	6.05845e-06	1.33657e-05	3.96194e-06	9.70712e-06	1.8394e-05	1082.37	7.90805e-07	2.38248e-06	5.19933e-06	1082.37	0.74114				1082.37	-0.53568	0.31546	1.94905	1082.37	-0.2487	-0.24885	0.21118		1082.37	0.84681	1.41264	2.54819	0.90814	1.45991	2.57457	1082.37	0.43257
	1083.48	0.00244	0.00746	0.01108	0.00221	0.00486	0.01429	1083.48	-0.000231654	-0.00259	0.00321		1083.48	2.82235e-06	8.50686e-06	1.86385e-05	2.02755e-06	6.10912e-06	1.34271e-05	3.98721e-06	9.78967e-06	1.84868e-05	1083.48	7.94803e-07	2.39775e-06	5.2113e-06	1083.48	0.74185				1083.48	-0.52165	0.33861	1.98119	1083.48	-0.23602	-0.23123	0.22955		1083.48	0.86054	1.43063	2.57427	0.92329	1.47913	2.60195	1083.48	0.44494
	1084.58	0.00245	0.00752	0.01113	0.00214	0.00492	0.0142	1084.58	-0.000317632	-0.00261	0.00307		1084.58	2.83725e-06	8.56916e-06	1.87023e-05	2.04013e-06	6.16053e-06	1.34885e-05	4.01078e-06	9.86838e-06	1.85695e-05	1084.58	7.97115e-07	2.40863e-06	5.21388e-06	1084.58	0.74228				1084.58	-0.50668	0.36128	2.01376	1084.58	-0.22283	-0.21478	0.24772		1084.58	0.87541	1.44983	2.60157	0.93909	1.49903	2.63003	1084.58	0.45803
	1085.69	0.00247	0.00758	0.01117	0.00207	0.00497	0.0141	1085.69	-0.000396849	-0.00261	0.00292		1085.69	2.8498e-06	8.62401e-06	1.87475e-05	2.0526e-06	6.21001e-06	1.35441e-05	4.03252e-06	9.94298e-06	1.86415e-05	1085.69	7.97193e-07	2.414e-06	5.20344e-06	1085.69	0.7424				1085.69	-0.49159	0.38502	2.04718	1085.69	-0.21001	-0.19769	0.26629		1085.69	0.89129	1.47006	2.62995	0.9556	1.51967	2.65885	1085.69	0.47165
	1086.8	0.00248	0.00764	0.01121	0.00201	0.00503	0.014	1086.8	-0.000472046	-0.00261	0.00278		1086.8	2.85955e-06	8.67053e-06	1.87712e-05	2.06444e-06	6.25765e-06	1.35937e-05	4.05207e-06	1.00124e-05	1.87013e-05	1086.8	7.95115e-07	2.41288e-06	5.17752e-06	1086.8	0.74215				1086.8	-0.47598	0.40892	2.08129	1086.8	-0.1966	-0.18013	0.28583		1086.8	0.90755	1.49063	2.65869	0.97287	1.54112	2.68847	1086.8	0.4857
	1087.91	0.0025	0.0077	0.01126	0.00195	0.00509	0.01391	1087.91	-0.000546692	-0.00261	0.00266		1087.91	2.8675e-06	8.71209e-06	1.87807e-05	2.07625e-06	6.30702e-06	1.36442e-05	4.06883e-06	1.0075e-05	1.87459e-05	1087.91	7.91253e-07	2.40507e-06	5.13652e-06	1087.91	0.74148				1087.91	-0.45939	0.43224	2.11586	1087.91	-0.18167	-0.16254	0.3064		1087.91	0.92384	1.51126	2.68746	0.99092	1.56339	2.71892	1087.91	0.50034
	1089.02	0.00251	0.00776	0.0113	0.00191	0.00515	0.01379	1089.02	-0.000599093	-0.00261	0.00249		1089.02	2.87391e-06	8.74935e-06	1.87787e-05	2.08865e-06	6.35947e-06	1.36988e-05	4.08228e-06	1.01294e-05	1.87729e-05	1089.02	7.85267e-07	2.38988e-06	5.07991e-06	1089.02	0.74034				1089.02	-0.44153	0.45551	2.14933	1089.02	-0.16515	-0.14495	0.32599		1089.02	0.94057	1.53239	2.71667	1.00971	1.58643	2.75013	1089.02	0.51572
	1090.13	0.00253	0.00783	0.01135	0.00188	0.00521	0.01368	1090.13	-0.000647982	-0.00262	0.00233		1090.13	2.87796e-06	8.7791e-06	1.87592e-05	2.10169e-06	6.41304e-06	1.37541e-05	4.0921e-06	1.01749e-05	1.87807e-05	1090.13	7.76268e-07	2.36606e-06	5.00513e-06	1090.13	0.73865				1090.13	-0.42295	0.47832	2.18312	1090.13	-0.14826	-0.12842	0.34535		1090.13	0.95831	1.55463	2.74695	1.02917	1.61016	2.78206	1090.13	0.53177
	1091.23	0.00254	0.00789	0.01139	0.00185	0.00528	0.01358	1091.23	-0.000695229	-0.00262	0.00219		1091.23	2.87828e-06	8.79681e-06	1.87124e-05	2.11469e-06	6.46468e-06	1.38039e-05	4.09806e-06	1.02109e-05	1.87685e-05	1091.23	7.63586e-07	2.33214e-06	4.90851e-06	1091.23	0.73636				1091.23	-0.40363	0.50059	2.2173	1091.23	-0.13122	-0.11299	0.36455		1091.23	0.97705	1.57789	2.77827	1.04931	1.6346	2.81468	1091.23	0.54824
	1092.34	0.00256	0.00795	0.01142	0.00185	0.00532	0.01343	1092.34	-0.000711867	-0.00263	0.002		1092.34	2.87448e-06	8.80161e-06	1.86359e-05	2.12714e-06	6.51451e-06	1.38478e-05	4.0997e-06	1.02362e-05	1.87345e-05	1092.34	7.47341e-07	2.2871e-06	4.78808e-06	1092.34	0.7334				1092.34	-0.38132	0.5219	2.24792	1092.34	-0.1113	-0.09834	0.3803		1092.34	0.99615	1.60149	2.80994	1.07014	1.65977	2.84802	1092.34	0.56494
	1093.45	0.00257	0.00801	0.01146	0.00185	0.00537	0.01328	1093.45	-0.00072708	-0.00264	0.00182		1093.45	2.86704e-06	8.79547e-06	1.8534e-05	2.13917e-06	6.56523e-06	1.38904e-05	4.09631e-06	1.02489e-05	1.86756e-05	1093.45	7.27866e-07	2.23024e-06	4.64352e-06	1093.45	0.72969				1093.45	-0.35898	0.54283	2.27922	1093.45	-0.09088	-0.08346	0.39731		1093.45	1.0151	1.62493	2.84143	1.09166	1.68567	2.88205	1093.45	0.58198
	1094.56	0.00259	0.00808	0.0115	0.00185	0.00542	0.01314	1094.56	-0.000737648	-0.00266	0.00164		1094.56	2.85647e-06	8.78003e-06	1.84111e-05	2.15154e-06	6.61912e-06	1.39366e-05	4.08718e-06	1.0247e-05	1.85888e-05	1094.56	7.04925e-07	2.16091e-06	4.47456e-06	1094.56	0.72518				1094.56	-0.33602	0.56319	2.30995	1094.56	-0.06936	-0.06895	0.41402		1094.56	1.0341	1.64846	2.87294	1.11375	1.71216	2.91669	1094.56	0.59954
	1095.67	0.0026	0.00815	0.01154	0.00187	0.00544	0.01295	1095.67	-0.000731493	-0.0027	0.00141		1095.67	2.8421e-06	8.75263e-06	1.82628e-05	2.16456e-06	6.67468e-06	1.39841e-05	4.07193e-06	1.02297e-05	1.84724e-05	1095.67	6.77537e-07	2.07795e-06	4.27871e-06	1095.67	0.71979				1095.67	-0.31097	0.58255	2.33654	1095.67	-0.04584	-0.05594	0.4262		1095.67	1.05364	1.67263	2.90505	1.13626	1.7391	2.95179	1095.67	0.61754
	1096.78	0.00262	0.00821	0.01157	0.00189	0.00547	0.01277	1096.78	-0.000724694	-0.00274	0.0012		1096.78	2.8229e-06	8.70941e-06	1.80812e-05	2.17801e-06	6.72908e-06	1.40283e-05	4.05036e-06	1.01964e-05	1.83258e-05	1096.78	6.44896e-07	1.98033e-06	4.05291e-06	1096.78	0.71347				1096.78	-0.28652	0.60173	2.3639	1096.78	-0.0234	-0.04374	0.43858		1096.78	1.07377	1.69744	2.93779	1.1591	1.7664	2.98723	1096.78	0.63565
	1097.88	0.00264	0.00828	0.0116	0.00192	0.00549	0.01258	1097.88	-0.000715491	-0.00279	0.000974228		1097.88	2.79818e-06	8.64835e-06	1.78617e-05	2.1912e-06	6.78112e-06	1.40663e-05	4.02224e-06	1.01463e-05	1.8148e-05	1097.88	6.06978e-07	1.86722e-06	3.79538e-06	1097.88	0.70616				1097.88	-0.26245	0.62029	2.38948	1097.88	-0.00159	-0.03215	0.44914		1097.88	1.09384	1.72216	2.97045	1.18217	1.79398	3.02293	1097.88	0.65347
	1098.99	0.00265	0.00834	0.01163	0.00195	0.00549	0.01236	1098.99	-0.000703127	-0.00286	0.000723351		1098.99	2.76847e-06	8.57166e-06	1.76095e-05	2.2041e-06	6.83328e-06	1.41022e-05	3.98711e-06	1.00781e-05	1.79375e-05	1098.99	5.64364e-07	1.73838e-06	3.50727e-06	1098.99	0.69782				1098.99	-0.23868	0.63809	2.41152	1098.99	0.02021	-0.02075	0.45667		1098.99	1.11317	1.74611	3.00227	1.20538	1.82175	3.05878	1098.99	0.67083
	1100.1	0.00267	0.00841	0.01167	0.00198	0.00549	0.01214	1100.1	-0.000689964	-0.00292	0.000476327		1100.1	2.73458e-06	8.48225e-06	1.73319e-05	2.21723e-06	6.88847e-06	1.4141e-05	3.94458e-06	9.99063e-06	1.76927e-05	1100.1	5.1735e-07	1.59378e-06	3.1909e-06	1100.1	0.68843				1100.1	-0.21559	0.6559	2.43435	1100.1	0.04169	-0.00898	0.46533		1100.1	1.13168	1.76924	3.0332	1.22854	1.84949	3.0946	1100.1	0.68774
	1101.21	0.00268	0.00848	0.0117	0.002	0.00547	0.01191	1101.21	-0.000684802	-0.00301	0.000212556		1101.21	2.69652e-06	8.37971e-06	1.70295e-05	2.2309e-06	6.94625e-06	1.41819e-05	3.89455e-06	9.88365e-06	1.74136e-05	1101.21	4.65618e-07	1.43345e-06	2.84756e-06	1101.21	0.67797				1101.21	-0.19528	0.67271	2.45433	1101.21	0.06034	0.00141	0.47082		1101.21	1.14971	1.79199	3.06368	1.25141	1.87697	3.13015	1101.21	0.7041
	1102.32	0.0027	0.00855	0.01173	0.00201	0.00543	0.01167	1102.32	-0.000686054	-0.00312	-6.15221e-05		1102.32	2.6535e-06	8.26067e-06	1.66959e-05	2.24466e-06	7.003e-06	1.42186e-05	3.83725e-06	9.75777e-06	1.71017e-05	1102.32	4.08833e-07	1.25766e-06	2.47727e-06	1102.32	0.66645				1102.32	-0.17709	0.68882	2.47195	1102.32	0.0764	0.01044	0.47337		1102.32	1.16729	1.81438	3.09381	1.27375	1.90394	3.16517	1102.32	0.71956
	1103.42	0.00272	0.00862	0.01176	0.00203	0.0054	0.01143	1103.42	-0.000686372	-0.00321	-0.000326767		1103.42	2.60561e-06	8.12508e-06	1.63303e-05	2.25819e-06	7.05762e-06	1.42491e-05	3.77305e-06	9.61372e-06	1.6759e-05	1103.42	3.47424e-07	1.06746e-06	2.08115e-06	1103.42	0.65392				1103.42	-0.15918	0.70513	2.49032	1103.42	0.09193	0.0195	0.47654		1103.42	1.1838	1.8357	3.1229	1.29535	1.93024	3.19949	1103.42	0.73368
	1104.53	0.00273	0.00868	0.01178	0.00203	0.00535	0.01118	1104.53	-0.000703971	-0.00333	-0.000599749		1104.53	2.55361e-06	7.97575e-06	1.59382e-05	2.27135e-06	7.11169e-06	1.42763e-05	3.70228e-06	9.45201e-06	1.63871e-05	1104.53	2.82253e-07	8.64068e-07	1.66193e-06	1104.53	0.64042				1104.53	-0.14797	0.71917	2.50499	1104.53	0.10104	0.0268	0.47649		1104.53	1.19845	1.85507	3.15002	1.31602	1.95565	3.23288	1104.53	0.74624
	1105.64	0.00275	0.00875	0.0118	0.00202	0.00529	0.01092	1105.64	-0.000728982	-0.00346	-0.000878252		1105.64	2.49866e-06	7.81731e-06	1.55299e-05	2.28471e-06	7.16837e-06	1.43058e-05	3.62528e-06	9.27338e-06	1.59879e-05	1105.64	2.13947e-07	6.48932e-07	1.22414e-06	1105.64	0.62605				1105.64	-0.13932	0.73249	2.51849	1105.64	0.10805	0.03382	0.47573		1105.64	1.21098	1.87223	3.17484	1.33552	1.97991	3.2651	1105.64	0.75713
	1106.75	0.00276	0.00882	0.01183	0.00201	0.00524	0.01067	1106.75	-0.000754554	-0.00359	-0.00116		1106.75	2.44131e-06	7.6517e-06	1.5111e-05	2.29867e-06	7.22784e-06	1.4338e-05	3.5426e-06	9.07939e-06	1.55645e-05	1106.75	1.42644e-07	4.2386e-07	7.73038e-07	1106.75	0.61092				1106.75	-0.1306	0.7461	2.53263	1106.75	0.11519	0.04088	0.47543		1106.75	1.2216	1.88752	3.19768	1.35355	2.00271	3.29584	1106.75	0.76616
	1107.86	0.00278	0.0089	0.01185	0.00198	0.00517	0.01042	1107.86	-0.000801406	-0.00373	-0.00143		1107.86	2.38167e-06	7.47872e-06	1.4682e-05	2.31303e-06	7.28729e-06	1.4368e-05	3.45511e-06	8.87237e-06	1.51215e-05	1107.86	6.86471e-08	1.91432e-07	3.13986e-07	1107.86	0.59515				1107.86	-0.13363	0.75508	2.54227	1107.86	0.11014	0.04265	0.47006		1107.86	1.23032	1.90104	3.21872	1.36982	2.02377	3.3248	1107.86	0.77286
	1108.97	0.0028	0.00897	0.01187	0.00195	0.0051	0.01017	1108.97	-0.000850753	-0.00387	-0.00171		1108.97	2.32026e-06	7.29906e-06	1.42436e-05	2.32721e-06	7.34435e-06	1.43915e-05	3.36383e-06	8.65484e-06	1.46638e-05	1108.97	-6.94784e-09	-4.52909e-08	-1.47875e-07	1108.97	0.5789				1108.97	-0.13836	0.76365	2.55169	1108.97	0.10303	0.04371	0.46419		1108.97	1.2366	1.91224	3.23749	1.38408	2.04287	3.35175	1108.97	0.77675
	1110.07	0.00282	0.00903	0.01189	0.00191	0.00503	0.00992	1110.07	-0.000900152	-0.004	-0.00197		1110.07	2.25841e-06	7.11653e-06	1.38023e-05	2.34095e-06	7.40007e-06	1.441e-05	3.26974e-06	8.42907e-06	1.41957e-05	1110.07	-8.25457e-08	-2.83533e-07	-6.07674e-07	1110.07	0.56234				1110.07	-0.14401	0.77207	2.5613	1110.07	0.09514	0.04502	0.4589		1110.07	1.23968	1.9203	3.25315	1.3961	2.0598	3.37649	1110.07	0.77761
	1111.18	0.00283	0.0091	0.01191	0.00187	0.00497	0.00968	1111.18	-0.000960188	-0.00414	-0.00222		1111.18	2.19785e-06	6.93698e-06	1.33696e-05	2.35482e-06	7.4581e-06	1.44302e-05	3.1738e-06	8.1974e-06	1.37214e-05	1111.18	-1.56971e-07	-5.21125e-07	-1.06054e-06	1111.18	0.54565				1111.18	-0.16369	0.77402	2.5661	1111.18	0.0737	0.04039	0.44934		1111.18	1.23939	1.92494	3.26531	1.40566	2.0743	3.39879	1111.18	0.77555
	1112.29	0.00285	0.00918	0.01192	0.00183	0.0049	0.00945	1112.29	-0.00102	-0.00428	-0.00248		1112.29	2.13941e-06	6.76355e-06	1.29525e-05	2.36925e-06	7.51932e-06	1.44535e-05	3.07708e-06	7.96256e-06	1.32456e-05	1112.29	-2.29837e-07	-7.55776e-07	-1.50092e-06	1112.29	0.52901				1112.29	-0.18428	0.77602	2.57113	1112.29	0.05148	0.03572	0.44		1112.29	1.23617	1.92661	3.27439	1.41252	2.08614	3.41839	1112.29	0.77071
	1113.4	0.00287	0.00925	0.01194	0.00179	0.00484	0.00922	1113.4	-0.00108	-0.00441	-0.00273		1113.4	2.08314e-06	6.59676e-06	1.25529e-05	2.38409e-06	7.58115e-06	1.44756e-05	2.98074e-06	7.72774e-06	1.27736e-05	1113.4	-3.00948e-07	-9.84395e-07	-1.92268e-06	1113.4	0.5126				1113.4	-0.20809	0.77658	2.57527	1113.4	0.02567	0.02898	0.42924		1113.4	1.23045	1.92576	3.28091	1.41649	2.09511	3.43509	1113.4	0.76299
	1114.51	0.00288	0.00933	0.01196	0.00175	0.0048	0.00901	1114.51	-0.00113	-0.00453	-0.00295		1114.51	2.02925e-06	6.43719e-06	1.21709e-05	2.39882e-06	7.64084e-06	1.44916e-05	2.88592e-06	7.49596e-06	1.23106e-05	1114.51	-3.69572e-07	-1.20365e-06	-2.32067e-06	1114.51	0.49659				1114.51	-0.24085	0.77193	2.57555	1114.51	-0.00951	0.0166	0.41423		1114.51	1.22205	1.92227	3.28485	1.41745	2.1011	3.44875	1114.51	0.75217
	1115.62	0.0029	0.0094	0.01196	0.00171	0.00475	0.0088	1115.62	-0.00119	-0.00465	-0.00316		1115.62	1.97864e-06	6.28756e-06	1.18101e-05	2.41314e-06	7.69883e-06	1.45022e-05	2.7936e-06	7.26972e-06	1.18609e-05	1115.62	-4.34506e-07	-1.41128e-06	-2.69203e-06	1115.62	0.48115				1115.62	-0.27502	0.76718	2.57583	1115.62	-0.04604	0.0044	0.39951		1115.62	1.21048	1.91565	3.28572	1.41531	2.10406	3.45932	1115.62	0.73823
	1116.72	0.00292	0.00947	0.01197	0.00168	0.00472	0.00861	1116.72	-0.00123	-0.00475	-0.00336		1116.72	1.93252e-06	6.15179e-06	1.1477e-05	2.42737e-06	7.75825e-06	1.45126e-05	2.70464e-06	7.05114e-06	1.14279e-05	1116.72	-4.94843e-07	-1.60647e-06	-3.03568e-06	1116.72	0.46642				1116.72	-0.31116	0.76057	2.57445	1116.72	-0.0841	-0.00913	0.38369		1116.72	1.19567	1.90585	3.28338	1.41005	2.10393	3.46677	1116.72	0.7215
	1117.83	0.00294	0.00955	0.01198	0.00166	0.0047	0.00845	1117.83	-0.00127	-0.00485	-0.00354		1117.83	1.89165e-06	6.03227e-06	1.11764e-05	2.4421e-06	7.82108e-06	1.45267e-05	2.61982e-06	6.84235e-06	1.10146e-05	1117.83	-5.50446e-07	-1.7888e-06	-3.35032e-06	1117.83	0.45254				1117.83	-0.34931	0.75116	2.57038	1117.83	-0.12392	-0.02539	0.36535		1117.83	1.17833	1.89357	3.27842	1.40164	2.10068	3.47106	1117.83	0.70249
	1118.94	0.00296	0.00963	0.012	0.00164	0.00469	0.00829	1118.94	-0.00131	-0.00494	-0.00371		1118.94	1.85584e-06	5.92839e-06	1.09079e-05	2.45738e-06	7.88535e-06	1.45411e-05	2.53992e-06	6.64558e-06	1.06243e-05	1118.94	-6.01535e-07	-1.95696e-06	-3.63326e-06	1118.94	0.43959				1118.94	-0.38844	0.74169	2.56615	1118.94	-0.16497	-0.04225	0.34638		1118.94	1.15931	1.87968	3.27173	1.3901	2.09432	3.47218	1118.94	0.68155
	1120.05	0.00297	0.0097	0.012	0.00163	0.00468	0.00815	1120.05	-0.00135	-0.00502	-0.00385		1120.05	1.82459e-06	5.83852e-06	1.0668e-05	2.47264e-06	7.94766e-06	1.455e-05	2.46564e-06	6.46281e-06	1.02599e-05	1120.05	-6.48048e-07	-2.10914e-06	-3.88208e-06	1120.05	0.42767				1120.05	-0.42507	0.731	2.56025	1120.05	-0.20399	-0.06087	0.32527		1120.05	1.13897	1.8645	3.26376	1.37555	2.08499	3.47026	1120.05	0.65882
	1121.16	0.00299	0.00978	0.01201	0.00162	0.00469	0.00804	1121.16	-0.00137	-0.00508	-0.00397		1121.16	1.79794e-06	5.763e-06	1.04556e-05	2.48754e-06	8.00786e-06	1.45529e-05	2.39746e-06	6.29538e-06	9.92341e-06	1121.16	-6.89597e-07	-2.24486e-06	-4.09729e-06	1121.16	0.41682				1121.16	-0.45962	0.71946	2.55301	1121.16	-0.24098	-0.08023	0.30296		1121.16	1.1171	1.8478	3.25433	1.35818	2.07288	3.46551	1121.16	0.63452
	1122.27	0.00301	0.00985	0.01201	0.00161	0.0047	0.00793	1122.27	-0.0014	-0.00515	-0.00408		1122.27	1.7763e-06	5.70338e-06	1.02723e-05	2.50222e-06	8.06864e-06	1.4554e-05	2.33571e-06	6.1441e-06	9.61554e-06	1122.27	-7.25923e-07	-2.36526e-06	-4.28169e-06	1122.27	0.40708				1122.27	-0.49451	0.70796	2.54557	1122.27	-0.27791	-0.09901	0.28101		1122.27	1.09369	1.82959	3.24336	1.33822	2.05824	3.45816	1122.27	0.60907
	1123.37	0.00303	0.00993	0.01201	0.00161	0.00472	0.00786	1123.37	-0.00142	-0.0052	-0.00415		1123.37	1.76001e-06	5.66094e-06	1.01203e-05	2.51739e-06	8.13297e-06	1.45586e-05	2.28063e-06	6.00963e-06	9.33672e-06	1123.37	-7.57378e-07	-2.47203e-06	-4.43829e-06	1123.37	0.39846				1123.37	-0.52351	0.6958	2.53758	1123.37	-0.30861	-0.11823	0.25881		1123.37	1.06937	1.81051	3.23139	1.31591	2.04129	3.44847	1123.37	0.58304
	1124.48	0.00305	0.01001	0.01202	0.00161	0.00475	0.0078	1124.48	-0.00144	-0.00526	-0.00421		1124.48	1.7486e-06	5.63399e-06	9.99713e-06	2.53315e-06	8.19937e-06	1.45646e-05	2.23242e-06	5.89267e-06	9.08733e-06	1124.48	-7.84551e-07	-2.56538e-06	-4.56751e-06	1124.48	0.39094				1124.48	-0.55043	0.68352	2.52933	1124.48	-0.3374	-0.13804	0.23601		1124.48	1.04505	1.79152	3.21939	1.29154	2.02231	3.43669	1124.48	0.55685
	1125.59	0.00307	0.01009	0.01202	0.0016	0.00477	0.00775	1125.59	-0.00146	-0.00531	-0.00427		1125.59	1.74125e-06	5.61981e-06	9.89744e-06	2.54908e-06	8.26442e-06	1.45664e-05	2.19119e-06	5.7937e-06	8.86762e-06	1125.59	-8.07828e-07	-2.64461e-06	-4.66901e-06	1125.59	0.38451				1125.59	-0.57743	0.67136	2.52097	1125.59	-0.36671	-0.15831	0.21257		1125.59	1.02119	1.77303	3.20789	1.26548	2.00166	3.42317	1125.59	0.53068
	1126.7	0.00308	0.01017	0.01201	0.0016	0.00481	0.00774	1126.7	-0.00148	-0.00536	-0.00428		1126.7	1.73746e-06	5.61696e-06	9.81722e-06	2.56468e-06	8.32679e-06	1.45614e-05	2.15686e-06	5.71264e-06	8.6771e-06	1126.7	-8.27222e-07	-2.70983e-06	-4.74419e-06	1126.7	0.3791				1126.7	-0.59792	0.65819	2.51404	1126.7	-0.38968	-0.17964	0.19054		1126.7	0.9976	1.75482	3.19671	1.23814	1.97977	3.40832	1126.7	0.50462
	1127.81	0.0031	0.01024	0.01201	0.0016	0.00484	0.00773	1127.81	-0.0015	-0.0054	-0.00428		1127.81	1.73733e-06	5.62608e-06	9.75637e-06	2.58009e-06	8.38907e-06	1.45533e-05	2.1292e-06	5.64889e-06	8.51435e-06	1127.81	-8.42761e-07	-2.76299e-06	-4.79689e-06	1127.81	0.37467				1127.81	-0.61775	0.6451	2.50726	1127.81	-0.41167	-0.20039	0.16919		1127.81	0.97403	1.73666	3.18553	1.2099	1.95704	3.39257	1127.81	0.47888
	1128.91	0.00312	0.01032	0.012	0.0016	0.00488	0.00773	1128.91	-0.00152	-0.00544	-0.00428		1128.91	1.74107e-06	5.64797e-06	9.71632e-06	2.5959e-06	8.45456e-06	1.45474e-05	2.10793e-06	5.60169e-06	8.37755e-06	1128.91	-8.54839e-07	-2.80659e-06	-4.83113e-06	1128.91	0.37115				1128.91	-0.63712	0.6321	2.50073	1128.91	-0.43285	-0.22071	0.14852		1128.91	0.95078	1.71888	3.17459	1.18111	1.93381	3.37627	1128.91	0.45382
	1130.02	0.00314	0.0104	0.012	0.00161	0.00493	0.00776	1130.02	-0.00153	-0.00547	-0.00424		1130.02	1.74828e-06	5.68118e-06	9.69527e-06	2.61231e-06	8.52274e-06	1.45439e-05	2.09278e-06	5.57046e-06	8.26508e-06	1130.02	-8.64039e-07	-2.84156e-06	-4.84859e-06	1130.02	0.36848				1130.02	-0.65094	0.61819	2.49732	1130.02	-0.44857	-0.24227	0.13083		1130.02	0.92855	1.70223	3.16462	1.15209	1.91038	3.35972	1130.02	0.42968
	1131.13	0.00316	0.01049	0.01199	0.00161	0.00498	0.00779	1131.13	-0.00155	-0.0055	-0.00421		1131.13	1.75816e-06	5.72288e-06	9.68826e-06	2.62894e-06	8.59029e-06	1.45379e-05	2.08349e-06	5.55462e-06	8.17556e-06	1131.13	-8.70777e-07	-2.86741e-06	-4.84966e-06	1131.13	0.36657				1131.13	-0.66468	0.60457	2.49394	1131.13	-0.46467	-0.26416	0.11266		1131.13	0.90773	1.68707	3.15612	1.1232	1.8871	3.34322	1131.13	0.40651
	1132.24	0.00318	0.01057	0.01198	0.00162	0.00504	0.00783	1132.24	-0.00156	-0.00552	-0.00416		1132.24	1.77008e-06	5.77101e-06	9.69049e-06	2.64516e-06	8.65496e-06	1.4526e-05	2.07968e-06	5.55329e-06	8.10734e-06	1132.24	-8.75076e-07	-2.88395e-06	-4.83556e-06	1132.24	0.36535				1132.24	-0.67684	0.59144	2.49166	1132.24	-0.47944	-0.28574	0.09546		1132.24	0.88805	1.67309	3.14885	1.09475	1.8643	3.32712	1132.24	0.38422
	1133.35	0.0032	0.01064	0.01197	0.00163	0.00512	0.00788	1133.35	-0.00157	-0.00552	-0.00409		1133.35	1.78412e-06	5.82602e-06	9.70141e-06	2.66104e-06	8.71886e-06	1.45109e-05	2.08085e-06	5.56519e-06	8.05824e-06	1133.35	-8.76916e-07	-2.89284e-06	-4.80946e-06	1133.35	0.36476				1133.35	-0.68433	0.57932	2.49264	1133.35	-0.48931	-0.3059	0.08191		1133.35	0.86904	1.65981	3.14226	1.06703	1.84228	3.3117	1133.35	0.36283
	1134.46	0.00322	0.01073	0.01196	0.00164	0.0052	0.00794	1134.46	-0.00158	-0.00552	-0.00402		1134.46	1.80056e-06	5.88899e-06	9.72273e-06	2.6771e-06	8.7854e-06	1.4497e-05	2.0865e-06	5.58898e-06	8.02581e-06	1134.46	-8.76546e-07	-2.89642e-06	-4.77432e-06	1134.46	0.36471				1134.46	-0.69172	0.56757	2.4936	1134.46	-0.49866	-0.32527	0.0688		1134.46	0.85072	1.64726	3.13624	1.04022	1.82122	3.29718	1134.46	0.34255
	1135.56	0.00324	0.01081	0.01195	0.00166	0.0053	0.008	1135.56	-0.00158	-0.00551	-0.00395		1135.56	1.81921e-06	5.95931e-06	9.75428e-06	2.69375e-06	8.85509e-06	1.44853e-05	2.09623e-06	5.62359e-06	8.00794e-06	1135.56	-8.74537e-07	-2.89577e-06	-4.73102e-06	1135.56	0.36514				1135.56	-0.69637	0.55828	2.49645	1135.56	-0.50523	-0.34237	0.05751		1135.56	0.83362	1.63597	3.1313	1.01444	1.80122	3.28367	1135.56	0.32354
	1136.67	0.00326	0.0109	0.01194	0.00168	0.00541	0.00806	1136.67	-0.00158	-0.00549	-0.00387		1136.67	1.83938e-06	6.0347e-06	9.7926e-06	2.71083e-06	8.92507e-06	1.44718e-05	2.10971e-06	5.66823e-06	8.00307e-06	1136.67	-8.71451e-07	-2.89037e-06	-4.67924e-06	1136.67	0.36599				1136.67	-0.69735	0.5522	2.50184	1136.67	-0.50847	-0.35686	0.04831		1136.67	0.81811	1.6263	3.1279	0.98979	1.78239	3.27124	1136.67	0.30577
	1137.78	0.00328	0.01098	0.01192	0.0017	0.00552	0.00813	1137.78	-0.00158	-0.00546	-0.00379		1137.78	1.86031e-06	6.11281e-06	9.83309e-06	2.72772e-06	8.99223e-06	1.44524e-05	2.12658e-06	5.72205e-06	8.00981e-06	1137.78	-8.67412e-07	-2.87942e-06	-4.61927e-06	1137.78	0.3672				1137.78	-0.69831	0.54637	2.50715	1137.78	-0.512	-0.37142	0.0388		1137.78	0.8039	1.61797	3.12582	0.9664	1.76486	3.26	1137.78	0.28899
	1138.89	0.0033	0.01106	0.0119	0.00172	0.00565	0.0082	1138.89	-0.00158	-0.00541	-0.00371		1138.89	1.88203e-06	6.19384e-06	9.87505e-06	2.74428e-06	9.05768e-06	1.44285e-05	2.14644e-06	5.78395e-06	8.02646e-06	1138.89	-8.62254e-07	-2.86383e-06	-4.55343e-06	1138.89	0.36871				1138.89	-0.69657	0.546	2.51476	1138.89	-0.5127	-0.38021	0.03195		1138.89	0.79035	1.61037	3.12443	0.94435	1.74871	3.25006	1138.89	0.27299
	1140	0.00332	0.01114	0.01188	0.00174	0.00578	0.00826	1140	-0.00158	-0.00536	-0.00362		1140	1.90514e-06	6.27959e-06	9.92126e-06	2.76102e-06	9.12529e-06	1.44055e-05	2.16885e-06	5.85274e-06	8.05109e-06	1140	-8.55874e-07	-2.8457e-06	-4.48426e-06	1140	0.37049				1140	-0.69304	0.54917	2.5239	1140	-0.51125	-0.38499	0.02715		1140	0.77726	1.60335	3.12343	0.92364	1.73395	3.24143	1140	0.25782
	1141.11	0.00334	0.01123	0.01187	0.00177	0.00592	0.00832	1141.11	-0.00157	-0.00531	-0.00354		1141.11	1.92985e-06	6.37031e-06	9.97311e-06	2.77828e-06	9.19646e-06	1.43853e-05	2.1935e-06	5.92753e-06	8.08206e-06	1141.11	-8.48431e-07	-2.82615e-06	-4.41219e-06	1141.11	0.37249				1141.11	-0.6896	0.5522	2.5329	1141.11	-0.50979	-0.38997	0.02227		1141.11	0.76507	1.59732	3.12323	0.90422	1.72054	3.23407	1141.11	0.24365
	1142.21	0.00336	0.01131	0.01185	0.00179	0.00606	0.00838	1142.21	-0.00157	-0.00526	-0.00347		1142.21	1.95561e-06	6.46404e-06	1.00282e-05	2.79592e-06	9.2686e-06	1.43644e-05	2.22016e-06	6.00781e-06	8.1184e-06	1142.21	-8.40312e-07	-2.80456e-06	-4.33618e-06	1142.21	0.37466				1142.21	-0.68556	0.5626	2.5441	1142.21	-0.50804	-0.38813	0.01918		1142.21	0.75426	1.5927	3.12431	0.88608	1.70841	3.22791	1142.21	0.23056
	1143.32	0.00338	0.0114	0.01183	0.00182	0.00619	0.00843	1143.32	-0.00157	-0.00521	-0.0034		1143.32	1.98153e-06	6.55824e-06	1.00821e-05	2.81333e-06	9.33808e-06	1.4338e-05	2.24864e-06	6.09311e-06	8.15942e-06	1143.32	-8.31807e-07	-2.77984e-06	-4.25592e-06	1143.32	0.37699				1143.32	-0.68143	0.57486	2.55589	1143.32	-0.5065	-0.38487	0.0164		1143.32	0.74472	1.58932	3.12661	0.86919	1.69758	3.22293	1143.32	0.21843
	1144.43	0.0034	0.01148	0.0118	0.00184	0.00633	0.00848	1144.43	-0.00156	-0.00515	-0.00332		1144.43	2.00744e-06	6.65285e-06	1.01337e-05	2.83044e-06	9.40521e-06	1.43071e-05	2.27867e-06	6.18272e-06	8.20422e-06	1144.43	-8.22999e-07	-2.75236e-06	-4.17339e-06	1144.43	0.37944				1144.43	-0.67741	0.58658	2.56753	1144.43	-0.50498	-0.38195	0.01374		1144.43	0.73581	1.58656	3.12955	0.85354	1.68803	3.21913	1144.43	0.207
	1145.54	0.00342	0.01157	0.01178	0.00187	0.00645	0.00852	1145.54	-0.00155	-0.00512	-0.00326		1145.54	2.0339e-06	6.74975e-06	1.01853e-05	2.84771e-06	9.47352e-06	1.42764e-05	2.30994e-06	6.27578e-06	8.25154e-06	1145.54	-8.13811e-07	-2.72377e-06	-4.09111e-06	1145.54	0.38198				1145.54	-0.676	0.60472	2.5806	1145.54	-0.5057	-0.37212	0.01304		1145.54	0.7271	1.58409	3.13271	0.83908	1.67973	3.21649	1145.54	0.19618
	1146.65	0.00345	0.01165	0.01176	0.0019	0.00657	0.00855	1146.65	-0.00154	-0.00509	-0.0032		1146.65	2.06152e-06	6.85044e-06	1.02394e-05	2.86578e-06	9.54582e-06	1.42493e-05	2.34223e-06	6.37165e-06	8.30027e-06	1146.65	-8.04258e-07	-2.69538e-06	-4.0099e-06	1146.65	0.38459				1146.65	-0.67482	0.62272	2.59367	1146.65	-0.50648	-0.36234	0.01251		1146.65	0.71889	1.58224	3.13632	0.82572	1.67256	3.2149	1146.65	0.186
	1147.75	0.00347	0.01174	0.01173	0.00193	0.00668	0.00859	1147.75	-0.00154	-0.00506	-0.00315		1147.75	2.0899e-06	6.9531e-06	1.0294e-05	2.88428e-06	9.61955e-06	1.4222e-05	2.37547e-06	6.47009e-06	8.34988e-06	1147.75	-7.94379e-07	-2.66645e-06	-3.92804e-06	1147.75	0.38725				1147.75	-0.67407	0.64034	2.60665	1147.75	-0.50799	-0.35344	0.0115		1147.75	0.71171	1.58149	3.14091	0.81335	1.66642	3.21427	1147.75	0.17656
	1148.86	0.00349	0.01183	0.01171	0.00197	0.00676	0.0086	1148.86	-0.00152	-0.00507	-0.00311		1148.86	2.11828e-06	7.05539e-06	1.03454e-05	2.9026e-06	9.69117e-06	1.41898e-05	2.40959e-06	6.57102e-06	8.40025e-06	1148.86	-7.84313e-07	-2.63578e-06	-3.84434e-06	1148.86	0.38996				1148.86	-0.67677	0.65963	2.61961	1148.86	-0.51337	-0.34336	0.0101		1148.86	0.70564	1.58181	3.14649	0.80195	1.66129	3.21451	1148.86	0.16782
	1149.97	0.00351	0.01191	0.01168	0.00201	0.00685	0.00861	1149.97	-0.00151	-0.00507	-0.00306		1149.97	2.14629e-06	7.15675e-06	1.03923e-05	2.92041e-06	9.75999e-06	1.4152e-05	2.44447e-06	6.67411e-06	8.45111e-06	1149.97	-7.7412e-07	-2.60324e-06	-3.75963e-06	1149.97	0.39268				1149.97	-0.67936	0.67845	2.63253	1149.97	-0.51866	-0.3337	0.00882		1149.97	0.70015	1.58265	3.15253	0.79148	1.65714	3.21562	1149.97	0.15962
	1151.08	0.00353	0.012	0.01164	0.00204	0.00693	0.00862	1151.08	-0.00149	-0.00507	-0.00302		1151.08	2.17436e-06	7.25909e-06	1.04373e-05	2.93816e-06	9.82931e-06	1.41133e-05	2.47991e-06	6.77875e-06	8.50174e-06	1151.08	-7.63802e-07	-2.57022e-06	-3.67599e-06	1151.08	0.39542				1151.08	-0.68235	0.69602	2.64504	1151.08	-0.52397	-0.32482	0.00769		1151.08	0.69471	1.58361	3.15854	0.78191	1.65393	3.21758	1151.08	0.15187
	1152.19	0.00356	0.01209	0.01161	0.00209	0.00698	0.00862	1152.19	-0.00146	-0.00511	-0.00299		1152.19	2.2031e-06	7.36401e-06	1.04834e-05	2.95648e-06	9.90198e-06	1.40776e-05	2.51575e-06	6.88448e-06	8.55137e-06	1152.19	-7.53377e-07	-2.53797e-06	-3.59421e-06	1152.19	0.39816				1152.19	-0.68649	0.71114	2.65657	1152.19	-0.53014	-0.31818	0.00589		1152.19	0.68945	1.58489	3.16468	0.77315	1.65157	3.2203	1152.19	0.14457
	1153.3	0.00358	0.01218	0.01159	0.00214	0.00704	0.00863	1153.3	-0.00144	-0.00514	-0.00296		1153.3	2.23261e-06	7.47099e-06	1.05305e-05	2.97559e-06	9.97731e-06	1.40438e-05	2.55197e-06	6.99119e-06	8.5997e-06	1153.3	-7.4297e-07	-2.50631e-06	-3.51329e-06	1153.3	0.4009				1153.3	-0.69044	0.72601	2.6681	1153.3	-0.53629	-0.31217	0.00383		1153.3	0.68487	1.58698	3.17147	0.7651	1.64997	3.22368	1153.3	0.13779
	1154.4	0.0036	0.01227	0.01156	0.00219	0.0071	0.00863	1154.4	-0.00141	-0.00517	-0.00293		1154.4	2.26214e-06	7.57721e-06	1.05745e-05	2.99477e-06	1.0051e-05	1.40061e-05	2.5886e-06	7.09903e-06	8.64691e-06	1154.4	-7.32632e-07	-2.47379e-06	-3.43162e-06	1154.4	0.40362				1154.4	-0.69356	0.73791	2.67875	1154.4	-0.54204	-0.3097	0.000460466		1154.4	0.6812	1.58999	3.17913	0.75773	1.64908	3.22765	1154.4	0.13149
	1155.51	0.00362	0.01236	0.01152	0.00224	0.00715	0.00862	1155.51	-0.00138	-0.00521	-0.0029		1155.51	2.29117e-06	7.68149e-06	1.06131e-05	3.0135e-06	1.01213e-05	1.39626e-05	2.62559e-06	7.20791e-06	8.69311e-06	1155.51	-7.22326e-07	-2.43981e-06	-3.34948e-06	1155.51	0.40632				1155.51	-0.69572	0.74621	2.6883	1155.51	-0.54699	-0.31089	-0.00397		1155.51	0.67804	1.59347	3.18723	0.75103	1.6489	3.23221	1155.51	0.12555
	1156.62	0.00365	0.01244	0.01148	0.0023	0.00721	0.00862	1156.62	-0.00135	-0.00524	-0.00286		1156.62	2.32012e-06	7.78589e-06	1.06486e-05	3.03209e-06	1.01914e-05	1.39175e-05	2.6628e-06	7.3174e-06	8.73789e-06	1156.62	-7.1197e-07	-2.40551e-06	-3.26889e-06	1156.62	0.40899				1156.62	-0.69779	0.75439	2.69785	1156.62	-0.55157	-0.31178	-0.00787		1156.62	0.67488	1.59695	3.19522	0.74497	1.6494	3.23734	1156.62	0.11987
	1157.73	0.00367	0.01253	0.01145	0.00235	0.00728	0.00862	1157.73	-0.00132	-0.00525	-0.00283		1157.73	2.34955e-06	7.89239e-06	1.0684e-05	3.05101e-06	1.02646e-05	1.38749e-05	2.70011e-06	7.42709e-06	8.78067e-06	1157.73	-7.01458e-07	-2.37216e-06	-3.1909e-06	1157.73	0.41164				1157.73	-0.69797	0.75895	2.70638	1157.73	-0.55397	-0.31599	-0.01239		1157.73	0.67173	1.6005	3.20312	0.73948	1.65053	3.243	1157.73	0.1145
	1158.84	0.00369	0.01262	0.01141	0.00241	0.00736	0.00862	1158.84	-0.00129	-0.00526	-0.00279		1158.84	2.37959e-06	8.00081e-06	1.072e-05	3.07045e-06	1.03407e-05	1.38347e-05	2.73751e-06	7.53694e-06	8.82122e-06	1158.84	-6.90855e-07	-2.33984e-06	-3.11469e-06	1158.84	0.41426				1158.84	-0.69705	0.76124	2.71425	1158.84	-0.55536	-0.32274	-0.01773		1158.84	0.66905	1.60464	3.21142	0.73449	1.65219	3.24911	1158.84	0.10952
	1159.95	0.00372	0.01272	0.01138	0.00246	0.00744	0.00863	1159.95	-0.00125	-0.00527	-0.00275		1159.95	2.40969e-06	8.10883e-06	1.07537e-05	3.09004e-06	1.04161e-05	1.37924e-05	2.77508e-06	7.64717e-06	8.85982e-06	1159.95	-6.80346e-07	-2.30731e-06	-3.03866e-06	1159.95	0.41685				1159.95	-0.69616	0.76349	2.72211	1159.95	-0.55712	-0.33011	-0.02351		1159.95	0.66713	1.60959	3.22045	0.72996	1.65435	3.25558	1159.95	0.10494
	1161.05	0.00374	0.0128	0.01134	0.00251	0.00756	0.00864	1161.05	-0.00123	-0.00524	-0.0027		1161.05	2.4392e-06	8.2145e-06	1.07819e-05	3.10924e-06	1.0488e-05	1.37443e-05	2.81285e-06	7.7579e-06	8.8968e-06	1161.05	-6.70041e-07	-2.27354e-06	-2.96241e-06	1161.05	0.4194				1161.05	-0.69405	0.76398	2.72936	1161.05	-0.5578	-0.33944	-0.02999		1161.05	0.66567	1.61499	3.2299	0.72588	1.65701	3.26243	1161.05	0.10069
	1162.16	0.00376	0.01289	0.0113	0.00256	0.00769	0.00866	1162.16	-0.0012	-0.0052	-0.00264		1162.16	2.46839e-06	8.31926e-06	1.08057e-05	3.12832e-06	1.05585e-05	1.36931e-05	2.85071e-06	7.86881e-06	8.932e-06	1162.16	-6.59934e-07	-2.2392e-06	-2.88745e-06	1162.16	0.42191				1162.16	-0.69168	0.76399	2.73642	1162.16	-0.55798	-0.34888	-0.0362		1162.16	0.66414	1.62035	3.23921	0.72227	1.66017	3.26965	1162.16	0.09661
	1163.27	0.00379	0.01298	0.01126	0.00261	0.00782	0.00867	1163.27	-0.00118	-0.00516	-0.00258		1163.27	2.49803e-06	8.42585e-06	1.08289e-05	3.14794e-06	1.06316e-05	1.36441e-05	2.88855e-06	7.97953e-06	8.96495e-06	1163.27	-6.49907e-07	-2.20574e-06	-2.81526e-06	1163.27	0.42438				1163.27	-0.68939	0.764	2.74345	1163.27	-0.55794	-0.35794	-0.04194		1163.27	0.66246	1.62561	3.24826	0.71906	1.66379	3.27724	1163.27	0.09268
	1164.38	0.00381	0.01307	0.01122	0.00265	0.00799	0.0087	1164.38	-0.00116	-0.00509	-0.00252		1164.38	2.5284e-06	8.53457e-06	1.08528e-05	3.16822e-06	1.07082e-05	1.35982e-05	2.92637e-06	8.08997e-06	8.99538e-06	1164.38	-6.39826e-07	-2.17358e-06	-2.74542e-06	1164.38	0.42682				1164.38	-0.68792	0.76571	2.75062	1164.38	-0.55876	-0.36545	-0.04757		1164.38	0.66103	1.63125	3.25747	0.71621	1.66779	3.28512	1164.38	0.08897
	1165.49	0.00383	0.01317	0.01118	0.00269	0.00816	0.00873	1165.49	-0.00114	-0.00501	-0.00245		1165.49	2.55907e-06	8.64351e-06	1.08755e-05	3.1888e-06	1.07853e-05	1.3552e-05	2.96425e-06	8.20043e-06	9.02358e-06	1165.49	-6.29722e-07	-2.14183e-06	-2.67642e-06	1165.49	0.42922				1165.49	-0.68652	0.76742	2.75775	1165.49	-0.56003	-0.37351	-0.05365		1165.49	0.66026	1.63761	3.26725	0.71366	1.67215	3.29323	1165.49	0.08553
	1166.6	0.00386	0.01326	0.01114	0.00274	0.00833	0.00876	1166.6	-0.00112	-0.00493	-0.00238		1166.6	2.58912e-06	8.74962e-06	1.08931e-05	3.20875e-06	1.08587e-05	1.35002e-05	3.00227e-06	8.31112e-06	9.05002e-06	1166.6	-6.19636e-07	-2.10913e-06	-2.60706e-06	1166.6	0.43158				1166.6	-0.68541	0.76958	2.76494	1166.6	-0.56181	-0.38145	-0.05988		1166.6	0.65999	1.64445	3.27746	0.71144	1.67686	3.30155	1166.6	0.08237
	1167.7	0.00388	0.01334	0.01109	0.00278	0.00853	0.0088	1167.7	-0.0011	-0.00482	-0.00229		1167.7	2.61864e-06	8.85395e-06	1.09061e-05	3.22834e-06	1.09296e-05	1.34442e-05	3.04035e-06	8.42184e-06	9.07472e-06	1167.7	-6.09699e-07	-2.07567e-06	-2.53818e-06	1167.7	0.43389				1167.7	-0.68596	0.77516	2.77283	1167.7	-0.56504	-0.38572	-0.06507		1167.7	0.6597	1.65125	3.28756	0.70955	1.68194	3.31011	1167.7	0.07938
	1168.81	0.00391	0.01343	0.01105	0.00282	0.00872	0.00884	1168.81	-0.00108	-0.00471	-0.0022		1168.81	2.64847e-06	8.95964e-06	1.09181e-05	3.24843e-06	1.10024e-05	1.33894e-05	3.07837e-06	8.53221e-06	9.09726e-06	1168.81	-5.99958e-07	-2.04275e-06	-2.47122e-06	1168.81	0.43617				1168.81	-0.68649	0.78049	2.78066	1168.81	-0.56788	-0.3898	-0.0698		1168.81	0.65915	1.65784	3.29731	0.70796	1.68738	3.31893	1168.81	0.07652
	1169.92	0.00393	0.01353	0.011	0.00287	0.00892	0.00889	1169.92	-0.00106	-0.00461	-0.00211		1169.92	2.67914e-06	9.06801e-06	1.09315e-05	3.26949e-06	1.10791e-05	1.3338e-05	3.11633e-06	8.64208e-06	9.11733e-06	1169.92	-5.90347e-07	-2.0111e-06	-2.40649e-06	1169.92	0.43842				1169.92	-0.6871	0.78695	2.78884	1169.92	-0.57077	-0.39278	-0.07403		1169.92	0.65869	1.66463	3.30708	0.70661	1.69311	3.32794	1169.92	0.07379
	1171.03	0.00396	0.01362	0.01096	0.00292	0.00912	0.00894	1171.03	-0.00104	-0.0045	-0.00202		1171.03	2.71023e-06	9.1769e-06	1.0944e-05	3.29098e-06	1.11569e-05	1.3287e-05	3.1543e-06	8.75171e-06	9.13515e-06	1171.03	-5.80758e-07	-1.98004e-06	-2.343e-06	1171.03	0.44062				1171.03	-0.68794	0.79627	2.79797	1171.03	-0.57425	-0.39341	-0.07766		1171.03	0.65878	1.67204	3.31733	0.70549	1.69909	3.33707	1171.03	0.07124
	1172.14	0.00398	0.01371	0.01092	0.00297	0.00932	0.009	1172.14	-0.00101	-0.00439	-0.00192		1172.14	2.74085e-06	9.2833e-06	1.0952e-05	3.31198e-06	1.12316e-05	1.32319e-05	3.1924e-06	8.86144e-06	9.15121e-06	1172.14	-5.71136e-07	-1.94831e-06	-2.27988e-06	1172.14	0.44279				1172.14	-0.68875	0.80518	2.80699	1172.14	-0.57802	-0.39485	-0.08167		1172.14	0.65938	1.67996	3.32801	0.70458	1.70532	3.34632	1172.14	0.06888
	1173.24	0.00401	0.0138	0.01087	0.00303	0.00953	0.00905	1173.24	-0.000978205	-0.00427	-0.00181		1173.24	2.77086e-06	9.3874e-06	1.09551e-05	3.33242e-06	1.13031e-05	1.31728e-05	3.23059e-06	8.97118e-06	9.16572e-06	1173.24	-5.61566e-07	-1.91574e-06	-2.21762e-06	1173.24	0.44492				1173.24	-0.68815	0.81571	2.81697	1173.24	-0.58027	-0.39452	-0.08448		1173.24	0.66002	1.68788	3.33861	0.70391	1.71184	3.35572	1173.24	0.06668
	1174.35	0.00403	0.01389	0.01082	0.00309	0.00973	0.00912	1174.35	-0.000939299	-0.00416	-0.0017		1174.35	2.80083e-06	9.49178e-06	1.09563e-05	3.353e-06	1.13751e-05	1.31134e-05	3.26876e-06	9.08056e-06	9.17835e-06	1174.35	-5.5217e-07	-1.8833e-06	-2.1571e-06	1174.35	0.44701				1174.35	-0.68603	0.82805	2.82802	1174.35	-0.5806	-0.39196	-0.0857		1174.35	0.66039	1.69555	3.34881	0.70347	1.71863	3.36529	1174.35	0.06459
	1175.46	0.00406	0.01398	0.01077	0.00316	0.00993	0.00918	1175.46	-0.000901743	-0.00405	-0.00159		1175.46	2.83164e-06	9.59918e-06	1.09592e-05	3.37471e-06	1.14512e-05	1.30578e-05	3.30686e-06	9.18936e-06	9.18873e-06	1175.46	-5.43072e-07	-1.85202e-06	-2.09857e-06	1175.46	0.44907				1175.46	-0.684	0.83989	2.83892	1175.46	-0.58087	-0.38979	-0.08685		1175.46	0.66069	1.70325	3.35885	0.70323	1.72566	3.37498	1175.46	0.0626
	1176.57	0.00409	0.01407	0.01073	0.00322	0.01013	0.00924	1176.57	-0.000860632	-0.00394	-0.00149		1176.57	2.86301e-06	9.70784e-06	1.09625e-05	3.39718e-06	1.15293e-05	1.30035e-05	3.34498e-06	9.2978e-06	9.19698e-06	1176.57	-5.34167e-07	-1.82151e-06	-2.04095e-06	1176.57	0.4511				1176.57	-0.67854	0.85402	2.85168	1176.57	-0.57802	-0.38577	-0.08641		1176.57	0.6614	1.71147	3.36926	0.70313	1.73287	3.38475	1176.57	0.06069
	1177.68	0.00411	0.01417	0.01068	0.0033	0.01033	0.00931	1177.68	-0.000816434	-0.00383	-0.00137		1177.68	2.89408e-06	9.81432e-06	1.09624e-05	3.4193e-06	1.16049e-05	1.29457e-05	3.38324e-06	9.40623e-06	9.20361e-06	1177.68	-5.25218e-07	-1.79055e-06	-1.98329e-06	1177.68	0.45309				1177.68	-0.67136	0.86914	2.86541	1177.68	-0.57389	-0.38122	-0.08535		1177.68	0.6626	1.72023	3.38012	0.70319	1.74028	3.39455	1177.68	0.05884
	1178.79	0.00414	0.01425	0.01063	0.00337	0.01054	0.00937	1178.79	-0.000771087	-0.00372	-0.00126		1178.79	2.92454e-06	9.9179e-06	1.09574e-05	3.44059e-06	1.16766e-05	1.28834e-05	3.42163e-06	9.51471e-06	9.20894e-06	1178.79	-5.1605e-07	-1.75869e-06	-1.92602e-06	1178.79	0.45505				1178.79	-0.66448	0.88368	2.87895	1178.79	-0.57007	-0.37723	-0.08432		1178.79	0.66387	1.72907	3.39099	0.70343	1.7479	3.40444	1178.79	0.05706
	1179.89	0.00416	0.01434	0.01058	0.00344	0.01073	0.00942	1179.89	-0.000727145	-0.00361	-0.00115		1179.89	2.95494e-06	1.0021e-05	1.09498e-05	3.46161e-06	1.17477e-05	1.28201e-05	3.46004e-06	9.62287e-06	9.21273e-06	1179.89	-5.06679e-07	-1.72667e-06	-1.87029e-06	1179.89	0.45699				1179.89	-0.65337	0.90158	2.89511	1179.89	-0.56163	-0.36946	-0.08015		1179.89	0.66487	1.73762	3.40148	0.70386	1.75575	3.41444	1179.89	0.05538
	1181	0.00419	0.01443	0.01053	0.0035	0.01093	0.00948	1181	-0.000684275	-0.00351	-0.00105		1181	2.98618e-06	1.01269e-05	1.09434e-05	3.48354e-06	1.18226e-05	1.27602e-05	3.4984e-06	9.7304e-06	9.21456e-06	1181	-4.97357e-07	-1.69561e-06	-1.81674e-06	1181	0.45889				1181	-0.64164	0.91975	2.91175	1181	-0.55228	-0.36121	-0.07518		1181	0.66573	1.74608	3.4117	0.70443	1.7638	3.42453	1181	0.05386
	1182.11	0.00422	0.01453	0.01048	0.00357	0.01113	0.00953	1182.11	-0.0006422	-0.0034	-0.000949467		1182.11	3.01821e-06	1.0235e-05	1.09383e-05	3.5065e-06	1.19005e-05	1.27029e-05	3.53678e-06	9.83745e-06	9.21442e-06	1182.11	-4.88295e-07	-1.66549e-06	-1.76457e-06	1182.11	0.46076				1182.11	-0.63037	0.93727	2.9282	1182.11	-0.54357	-0.35394	-0.07058		1182.11	0.66691	1.75495	3.42214	0.70512	1.77199	3.43466	1182.11	0.05249
	1183.22	0.00424	0.01462	0.01043	0.00364	0.0113	0.00955	1183.22	-0.000608697	-0.00332	-0.000880722		1183.22	3.05006e-06	1.03415e-05	1.09307e-05	3.52953e-06	1.19767e-05	1.26433e-05	3.57532e-06	9.94443e-06	9.21279e-06	1183.22	-4.79473e-07	-1.6352e-06	-1.71261e-06	1183.22	0.46261				1183.22	-0.61596	0.95907	2.94688	1183.22	-0.53211	-0.34291	-0.06413		1183.22	0.66859	1.76437	3.43303	0.70591	1.78032	3.44478	1183.22	0.05121
	1184.33	0.00427	0.01471	0.01038	0.0037	0.01149	0.00957	1184.33	-0.000573779	-0.00322	-0.000805518		1184.33	3.08114e-06	1.04445e-05	1.09181e-05	3.55183e-06	1.20484e-05	1.25789e-05	3.61405e-06	1.00515e-05	9.21009e-06	1184.33	-4.70688e-07	-1.60395e-06	-1.66075e-06	1184.33	0.46443				1184.33	-0.60194	0.9803	2.96553	1184.33	-0.52119	-0.33256	-0.05768		1184.33	0.67043	1.77395	3.44401	0.70683	1.78883	3.45493	1184.33	0.04995
	1185.44	0.0043	0.01479	0.01032	0.00376	0.01166	0.00959	1185.44	-0.000539239	-0.00313	-0.000732982		1185.44	3.11203e-06	1.05464e-05	1.09028e-05	3.57381e-06	1.21186e-05	1.25128e-05	3.65288e-06	1.01583e-05	9.20621e-06	1185.44	-4.61779e-07	-1.57223e-06	-1.60992e-06	1185.44	0.46622				1185.44	-0.58818	1.00144	2.98408	1185.44	-0.51024	-0.32192	-0.05086		1185.44	0.672	1.78327	3.45461	0.70791	1.79752	3.46514	1185.44	0.04871
	1186.54	0.00433	0.01488	0.01027	0.00381	0.01181	0.00957	1186.54	-0.000513248	-0.00308	-0.000701806		1186.54	3.14375e-06	1.06509e-05	1.08887e-05	3.59654e-06	1.2192e-05	1.24495e-05	3.69172e-06	1.02645e-05	9.20071e-06	1186.54	-4.52782e-07	-1.54114e-06	-1.56082e-06	1186.54	0.46799				1186.54	-0.57367	1.02531	3.00261	1186.54	-0.49823	-0.30826	-0.04364		1186.54	0.67332	1.79239	3.46486	0.70911	1.80639	3.47543	1186.54	0.04753
	1187.65	0.00435	0.01498	0.01022	0.00387	0.01196	0.00955	1187.65	-0.000487755	-0.00302	-0.000669938		1187.65	3.17648e-06	1.07581e-05	1.08765e-05	3.62033e-06	1.2269e-05	1.23895e-05	3.73061e-06	1.03702e-05	9.19347e-06	1187.65	-4.43843e-07	-1.51092e-06	-1.51302e-06	1187.65	0.46974				1187.65	-0.55956	1.04859	3.02121	1187.65	-0.48672	-0.2954	-0.03642		1187.65	0.67486	1.8018	3.47521	0.7104	1.81538	3.48572	1187.65	0.04647
	1188.76	0.00438	0.01507	0.01017	0.00392	0.01209	0.00952	1188.76	-0.000463794	-0.00298	-0.000647187		1188.76	3.20926e-06	1.08643e-05	1.08627e-05	3.64426e-06	1.2345e-05	1.23282e-05	3.76969e-06	1.04758e-05	9.1849e-06	1188.76	-4.35003e-07	-1.48068e-06	-1.4655e-06	1188.76	0.47146				1188.76	-0.54579	1.07173	3.03895	1188.76	-0.47594	-0.2832	-0.03045		1188.76	0.67688	1.81175	3.48598	0.71177	1.82448	3.49599	1188.76	0.0455
	1189.87	0.00441	0.01516	0.01012	0.00397	0.01219	0.00947	1189.87	-0.000442669	-0.00296	-0.000646753		1189.87	3.24129e-06	1.09669e-05	1.08444e-05	3.66743e-06	1.24164e-05	1.22625e-05	3.80902e-06	1.05815e-05	9.17548e-06	1189.87	-4.26139e-07	-1.44951e-06	-1.41806e-06	1189.87	0.47317				1189.87	-0.53224	1.09537	3.05485	1189.87	-0.4656	-0.27071	-0.02638		1189.87	0.67915	1.82195	3.49693	0.71325	1.83371	3.50624	1189.87	0.04457
	1190.98	0.00444	0.01524	0.01006	0.00402	0.0123	0.00942	1190.98	-0.000420185	-0.00294	-0.000641951		1190.98	3.27295e-06	1.10677e-05	1.0823e-05	3.69006e-06	1.24853e-05	1.21944e-05	3.84852e-06	1.0687e-05	9.16522e-06	1190.98	-4.17118e-07	-1.41762e-06	-1.37145e-06	1190.98	0.47486				1190.98	-0.51903	1.11861	3.07093	1190.98	-0.45535	-0.25832	-0.02174		1190.98	0.68122	1.83194	3.50758	0.71485	1.84312	3.51654	1190.98	0.04367
	1192.08	0.00447	0.01533	0.01001	0.00407	0.01239	0.00936	1192.08	-0.000400014	-0.00294	-0.000644807		1192.08	3.30527e-06	1.11705e-05	1.08021e-05	3.71326e-06	1.25565e-05	1.21285e-05	3.88807e-06	1.07921e-05	9.15371e-06	1192.08	-4.07988e-07	-1.38601e-06	-1.32642e-06	1192.08	0.47652				1192.08	-0.50613	1.14068	3.08491	1192.08	-0.44505	-0.24675	-0.01872		1192.08	0.68299	1.84166	3.5178	0.71657	1.85267	3.52688	1192.08	0.04284
	1193.19	0.00449	0.01542	0.00995	0.00411	0.01245	0.0093	1193.19	-0.000383061	-0.00297	-0.000657691		1193.19	3.33871e-06	1.12766e-05	1.07837e-05	3.73767e-06	1.26318e-05	1.20663e-05	3.9277e-06	1.08965e-05	9.14069e-06	1193.19	-3.98965e-07	-1.35522e-06	-1.28267e-06	1193.19	0.47817				1193.19	-0.49351	1.1617	3.09671	1193.19	-0.43501	-0.23633	-0.01785		1193.19	0.68485	1.85155	3.528	0.71836	1.86234	3.53723	1193.19	0.04213
	1194.3	0.00452	0.01551	0.0099	0.00416	0.01252	0.00923	1194.3	-0.000366194	-0.00299	-0.000669417		1194.3	3.37251e-06	1.13827e-05	1.07651e-05	3.76269e-06	1.27074e-05	1.20043e-05	3.96755e-06	1.10007e-05	9.12648e-06	1194.3	-3.90174e-07	-1.32462e-06	-1.23925e-06	1194.3	0.47981				1194.3	-0.48118	1.18249	3.10867	1194.3	-0.42562	-0.22663	-0.01717		1194.3	0.68715	1.86195	3.53857	0.7202	1.8721	3.54753	1194.3	0.04149
	1195.41	0.00455	0.0156	0.00985	0.0042	0.01258	0.00918	1195.41	-0.000351973	-0.00302	-0.000668974		1195.41	3.40563e-06	1.14852e-05	1.07425e-05	3.78708e-06	1.27783e-05	1.19382e-05	4.00772e-06	1.11051e-05	9.11161e-06	1195.41	-3.81445e-07	-1.29315e-06	-1.19569e-06	1195.41	0.48143				1195.41	-0.46934	1.20076	3.11814	1195.41	-0.41702	-0.21977	-0.01917		1195.41	0.68975	1.87269	3.54941	0.72213	1.88197	3.55779	1195.41	0.04085
	1196.52	0.00458	0.01568	0.00979	0.00424	0.01264	0.00913	1196.52	-0.000338382	-0.00304	-0.000661475		1196.52	3.43828e-06	1.15849e-05	1.07164e-05	3.81075e-06	1.28456e-05	1.18691e-05	4.04815e-06	1.12095e-05	9.09621e-06	1196.52	-3.72475e-07	-1.2607e-06	-1.15264e-06	1196.52	0.48303				1196.52	-0.45786	1.21769	3.12635	1196.52	-0.40866	-0.21404	-0.02209		1196.52	0.6922	1.88327	3.56002	0.72417	1.89198	3.56807	1196.52	0.04017
	1197.63	0.00461	0.01577	0.00974	0.00429	0.0127	0.00908	1197.63	-0.000324606	-0.00307	-0.00065455		1197.63	3.47159e-06	1.16862e-05	1.06905e-05	3.83473e-06	1.29143e-05	1.18014e-05	4.08872e-06	1.13134e-05	9.07991e-06	1197.63	-3.63143e-07	-1.2281e-06	-1.1109e-06	1197.63	0.48463				1197.63	-0.44661	1.23447	3.13465	1197.63	-0.40017	-0.20806	-0.02443		1197.63	0.69433	1.89354	3.57018	0.72632	1.90214	3.57839	1197.63	0.03954
	1198.73	0.00464	0.01585	0.00968	0.00433	0.01277	0.00905	1198.73	-0.00031656	-0.00308	-0.000629327		1198.73	3.50615e-06	1.17909e-05	1.0667e-05	3.85981e-06	1.2987e-05	1.17374e-05	4.12941e-06	1.14167e-05	9.06236e-06	1198.73	-3.53657e-07	-1.19605e-06	-1.0704e-06	1198.73	0.48621				1198.73	-0.43699	1.24825	3.1417	1198.73	-0.39321	-0.20508	-0.0279		1198.73	0.69649	1.90388	3.58023	0.72853	1.91241	3.58872	1198.73	0.03905
	1199.84	0.00467	0.01595	0.00963	0.00436	0.01285	0.00903	1199.84	-0.000310191	-0.0031	-0.000600718		1199.84	3.54143e-06	1.1897e-05	1.06445e-05	3.88578e-06	1.30613e-05	1.16748e-05	4.17036e-06	1.15198e-05	9.04376e-06	1199.84	-3.44353e-07	-1.16431e-06	-1.03033e-06	1199.84	0.48778				1199.84	-0.42782	1.2613	3.14851	1199.84	-0.38699	-0.20325	-0.03189		1199.84	0.69908	1.91468	3.59057	0.73079	1.92275	3.59899	1199.84	0.03869
	1200.95	0.0047	0.01603	0.00958	0.0044	0.01293	0.00901	1200.95	-0.00030289	-0.00311	-0.000568902		1200.95	3.57601e-06	1.19996e-05	1.06188e-05	3.91128e-06	1.31315e-05	1.16089e-05	4.21171e-06	1.1623e-05	9.02465e-06	1200.95	-3.35271e-07	-1.13186e-06	-9.9007e-07	1200.95	0.48934				1200.95	-0.41882	1.27418	3.15535	1200.95	-0.38128	-0.20198	-0.0361		1200.95	0.70205	1.92588	3.60123	0.73311	1.93318	3.60921	1200.95	0.03836
	1202.06	0.00473	0.01611	0.00952	0.00444	0.01304	0.00901	1202.06	-0.00029193	-0.00307	-0.000514512		1202.06	3.60973e-06	1.20985e-05	1.05894e-05	3.93586e-06	1.31968e-05	1.15394e-05	4.25344e-06	1.17264e-05	9.00529e-06	1202.06	-3.26124e-07	-1.0983e-06	-9.50049e-07	1202.06	0.4909				1202.06	-0.41313	1.28518	3.1628	1202.06	-0.37885	-0.2025	-0.0395		1202.06	0.70494	1.93702	3.61176	0.73554	1.94374	3.61942	1202.06	0.03799
	1203.17	0.00476	0.01619	0.00946	0.00448	0.01316	0.009	1203.17	-0.000280837	-0.00303	-0.000460097		1203.17	3.64385e-06	1.21981e-05	1.05594e-05	3.96045e-06	1.32623e-05	1.14705e-05	4.29541e-06	1.18296e-05	8.98543e-06	1203.17	-3.166e-07	-1.06424e-06	-9.11052e-07	1203.17	0.49245				1203.17	-0.40753	1.29597	3.17024	1203.17	-0.37618	-0.20282	-0.0424		1203.17	0.70747	1.94784	3.62186	0.73808	1.95445	3.62966	1203.17	0.0376
	1204.28	0.00479	0.01628	0.00941	0.00453	0.01329	0.009	1204.28	-0.000267747	-0.00299	-0.000407028		1204.28	3.67939e-06	1.23015e-05	1.05322e-05	3.98612e-06	1.33319e-05	1.14053e-05	4.33756e-06	1.19322e-05	8.96464e-06	1204.28	-3.06724e-07	-1.0305e-06	-8.73117e-07	1204.28	0.49399				1204.28	-0.40248	1.30666	3.17789	1204.28	-0.37383	-0.20311	-0.04488		1204.28	0.70988	1.95861	3.63173	0.74069	1.96526	3.63991	1204.28	0.0373
	1205.38	0.00483	0.01636	0.00936	0.00458	0.01345	0.00901	1205.38	-0.000240807	-0.00291	-0.000349267		1205.38	3.71603e-06	1.24069e-05	1.05066e-05	4.01286e-06	1.3404e-05	1.1342e-05	4.38e-06	1.20345e-05	8.94298e-06	1205.38	-2.96835e-07	-9.97053e-07	-8.35421e-07	1205.38	0.49553				1205.38	-0.39957	1.31754	3.18647	1205.38	-0.37383	-0.20357	-0.04666		1205.38	0.71264	1.96978	3.64184	0.74334	1.97615	3.65012	1205.38	0.03715
	1206.49	0.00486	0.01645	0.0093	0.00464	0.01362	0.00901	1206.49	-0.000213755	-0.00283	-0.000288748		1206.49	3.75236e-06	1.25097e-05	1.0479e-05	4.03954e-06	1.34728e-05	1.12763e-05	4.4229e-06	1.21369e-05	8.92092e-06	1206.49	-2.87183e-07	-9.6307e-07	-7.9727e-07	1206.49	0.49707				1206.49	-0.39674	1.32816	3.19504	1206.49	-0.37427	-0.20475	-0.04876		1206.49	0.71584	1.98141	3.6523	0.74605	1.98712	3.66027	1206.49	0.03708
	1207.6	0.00489	0.01653	0.00925	0.00471	0.0138	0.00902	1207.6	-0.000175269	-0.00273	-0.000223136		1207.6	3.78789e-06	1.26085e-05	1.04478e-05	4.0655e-06	1.35365e-05	1.12068e-05	4.46629e-06	1.22396e-05	8.89883e-06	1207.6	-2.77616e-07	-9.2794e-07	-7.58994e-07	1207.6	0.49861				1207.6	-0.39344	1.33933	3.2038	1207.6	-0.37431	-0.20537	-0.05053		1207.6	0.71908	1.99306	3.66274	0.74885	1.9982	3.6704	1207.6	0.03697
	1208.71	0.00492	0.0166	0.00919	0.0048	0.014	0.00903	1208.71	-0.000116341	-0.0026	-0.000153826		1208.71	3.82351e-06	1.27068e-05	1.04153e-05	4.09121e-06	1.35987e-05	1.11368e-05	4.51006e-06	1.23423e-05	8.87655e-06	1208.71	-2.677e-07	-8.91939e-07	-7.21497e-07	1208.71	0.50015				1208.71	-0.38922	1.35172	3.21294	1208.71	-0.3732	-0.2044	-0.05144		1208.71	0.722	2.00442	3.67279	0.75176	2.00942	3.68055	1208.71	0.0368
	1209.82	0.00495	0.01668	0.00913	0.00489	0.0142	0.00905	1209.82	-5.82351e-05	-0.00248	-8.65004e-05		1209.82	3.86047e-06	1.28086e-05	1.0385e-05	4.11767e-06	1.36644e-05	1.10702e-05	4.55411e-06	1.24446e-05	8.85367e-06	1209.82	-2.57198e-07	-8.5582e-07	-6.85137e-07	1209.82	0.50169				1209.82	-0.38516	1.36375	3.22206	1209.82	-0.37201	-0.20357	-0.05205		1209.82	0.72474	2.01564	3.68254	0.75475	2.02076	3.69073	1209.82	0.03666
	1210.93	0.00498	0.01677	0.00908	0.005	0.01442	0.00907	1210.93	1.11301e-05	-0.00234	-1.44502e-05		1210.93	3.89883e-06	1.29135e-05	1.03572e-05	4.14515e-06	1.37334e-05	1.10065e-05	4.59854e-06	1.25467e-05	8.83015e-06	1210.93	-2.46317e-07	-8.19835e-07	-6.49272e-07	1210.93	0.50324				1210.93	-0.37762	1.37727	3.23158	1210.93	-0.36746	-0.20152	-0.05239		1210.93	0.72773	2.02717	3.69242	0.7578	2.03218	3.70087	1210.93	0.03667
	1212.03	0.00502	0.01685	0.00903	0.00511	0.01465	0.00909	1212.03	9.23912e-05	-0.0022	6.53888e-05		1212.03	3.93738e-06	1.30172e-05	1.03287e-05	4.17284e-06	1.38006e-05	1.09417e-05	4.6435e-06	1.26489e-05	8.80637e-06	1212.03	-2.35459e-07	-7.83397e-07	-6.13035e-07	1212.03	0.50479				1212.03	-0.36708	1.39207	3.24145	1212.03	-0.36021	-0.19864	-0.05273		1212.03	0.73118	2.03918	3.70268	0.7609	2.04367	3.71096	1212.03	0.03683
	1213.14	0.00505	0.01692	0.00897	0.00523	0.01488	0.00912	1213.14	0.000175117	-0.00204	0.000149425		1213.14	3.97502e-06	1.31162e-05	1.02966e-05	4.19976e-06	1.38619e-05	1.08729e-05	4.68908e-06	1.27516e-05	8.78278e-06	1213.14	-2.24741e-07	-7.45757e-07	-5.76357e-07	1213.14	0.50635				1213.14	-0.35701	1.40641	3.25126	1213.14	-0.35355	-0.19634	-0.0531		1213.14	0.73479	2.05134	3.71301	0.76409	2.05528	3.72103	1213.14	0.03702
	1214.25	0.00508	0.01699	0.00891	0.00534	0.01512	0.00916	1214.25	0.000256066	-0.00188	0.000246643		1214.25	4.01251e-06	1.32137e-05	1.02628e-05	4.2264e-06	1.39206e-05	1.08028e-05	4.7352e-06	1.28544e-05	8.75932e-06	1214.25	-2.13889e-07	-7.06926e-07	-5.40045e-07	1214.25	0.50792				1214.25	-0.34077	1.42325	3.26298	1214.25	-0.34052	-0.19122	-0.05113		1214.25	0.73815	2.06324	3.72301	0.7674	2.06703	3.73112	1214.25	0.03717
	1215.36	0.00512	0.01707	0.00886	0.00545	0.01535	0.00921	1215.36	0.000336593	-0.00172	0.000347997		1215.36	4.05125e-06	1.33143e-05	1.02309e-05	4.25378e-06	1.39818e-05	1.07356e-05	4.78176e-06	1.29572e-05	8.7356e-06	1215.36	-2.02531e-07	-6.67498e-07	-5.04703e-07	1215.36	0.5095				1215.36	-0.32225	1.4409	3.27548	1215.36	-0.32498	-0.185	-0.04796		1215.36	0.74127	2.07493	3.73266	0.7708	2.0789	3.74125	1215.36	0.03732
	1216.47	0.00515	0.01715	0.0088	0.00557	0.0156	0.00925	1216.47	0.000417438	-0.00155	0.000447515		1216.47	4.09177e-06	1.34194e-05	1.02023e-05	4.28238e-06	1.40472e-05	1.06723e-05	4.8288e-06	1.30597e-05	8.71147e-06	1216.47	-1.90618e-07	-6.27852e-07	-4.70015e-07	1216.47	0.5111				1216.47	-0.3045	1.45801	3.28785	1216.47	-0.31027	-0.17948	-0.04497		1216.47	0.74456	2.08685	3.74236	0.77428	2.09087	3.75137	1216.47	0.03756
	1217.57	0.00518	0.01723	0.00875	0.00565	0.01582	0.0093	1217.57	0.000468268	-0.00141	0.00054588		1217.57	4.13272e-06	1.35239e-05	1.01736e-05	4.31112e-06	1.41114e-05	1.06087e-05	4.8765e-06	1.31627e-05	8.68727e-06	1217.57	-1.78394e-07	-5.87545e-07	-4.35081e-07	1217.57	0.51271				1217.57	-0.28128	1.47857	3.30459	1217.57	-0.29043	-0.17098	-0.03797		1217.57	0.74831	2.09928	3.75244	0.77783	2.10293	3.76145	1217.57	0.03793
	1218.68	0.00522	0.0173	0.0087	0.00574	0.01605	0.00935	1218.68	0.000517829	-0.00125	0.000649358		1218.68	4.17301e-06	1.36242e-05	1.01422e-05	4.33908e-06	1.417e-05	1.05417e-05	4.92497e-06	1.32662e-05	8.66346e-06	1218.68	-1.66069e-07	-5.45848e-07	-3.99502e-07	1218.68	0.51434				1218.68	-0.25772	1.4992	3.32192	1218.68	-0.2704	-0.16261	-0.0305		1218.68	0.7523	2.11195	3.7627	0.78148	2.1151	3.77151	1218.68	0.0384
	1219.79	0.00525	0.01737	0.00864	0.00582	0.01628	0.0094	1219.79	0.000569707	-0.00108	0.000756274		1219.79	4.21302e-06	1.3722e-05	1.01087e-05	4.36654e-06	1.42245e-05	1.04724e-05	4.97417e-06	1.33704e-05	8.64012e-06	1219.79	-1.53518e-07	-5.02533e-07	-3.63701e-07	1219.79	0.51599				1219.79	-0.23482	1.51937	3.33919	1219.79	-0.25084	-0.15444	-0.02272		1219.79	0.75613	2.12443	3.7727	0.78525	2.12742	3.78161	1219.79	0.03888
	1220.9	0.00528	0.01743	0.00858	0.00586	0.01647	0.00941	1220.9	0.000573641	-0.000966835	0.000821686		1220.9	4.2543e-06	1.38227e-05	1.00769e-05	4.39474e-06	1.42808e-05	1.04051e-05	5.02401e-06	1.34748e-05	8.6169e-06	1220.9	-1.40441e-07	-4.58081e-07	-3.28252e-07	1220.9	0.51766				1220.9	-0.21144	1.54315	3.3612	1220.9	-0.23054	-0.1423	-0.00974		1220.9	0.75971	2.13668	3.78234	0.78914	2.13989	3.79177	1220.9	0.03939
	1222.01	0.00532	0.01751	0.00853	0.0059	0.01666	0.00942	1222.01	0.000579097	-0.0008459	0.000888383		1222.01	4.29758e-06	1.39284e-05	1.00487e-05	4.42431e-06	1.43414e-05	1.03418e-05	5.07451e-06	1.35792e-05	8.59356e-06	1222.01	-1.26727e-07	-4.1304e-07	-2.9309e-07	1222.01	0.51936				1222.01	-0.18837	1.56639	3.38315	1222.01	-0.21056	-0.13076	0.00324		1222.01	0.76342	2.14909	3.79197	0.79314	2.15248	3.80196	1222.01	0.04
	1223.12	0.00536	0.01758	0.00848	0.00594	0.01685	0.00942	1223.12	0.000580739	-0.000732546	0.000944072		1223.12	4.34173e-06	1.40351e-05	1.00219e-05	4.4543e-06	1.44024e-05	1.02794e-05	5.12586e-06	1.36843e-05	8.57037e-06	1223.12	-1.12568e-07	-3.67325e-07	-2.57575e-07	1223.12	0.52108				1223.12	-0.1666	1.58966	3.40515	1223.12	-0.19221	-0.11961	0.01595		1223.12	0.7676	2.162	3.80196	0.79724	2.16519	3.81214	1223.12	0.04076
	1224.22	0.00539	0.01765	0.00843	0.00595	0.01698	0.00937	1224.22	0.000559816	-0.000667769	0.000947017		1224.22	4.38521e-06	1.41377e-05	9.99269e-06	4.48338e-06	1.4458e-05	1.0214e-05	5.17819e-06	1.37904e-05	8.54784e-06	1224.22	-9.81707e-08	-3.20297e-07	-2.2129e-07	1224.22	0.52284				1224.22	-0.14896	1.61481	3.42777	1224.22	-0.17821	-0.10687	0.02907		1224.22	0.77212	2.17526	3.81226	0.80147	2.17802	3.82233	1224.22	0.04165
	1225.33	0.00543	0.01771	0.00837	0.00597	0.01713	0.00933	1225.33	0.000541735	-0.000586209	0.000957135		1225.33	4.42821e-06	1.4237e-05	9.96118e-06	4.51163e-06	1.45085e-05	1.01457e-05	5.2315e-06	1.38975e-05	8.52612e-06	1225.33	-8.34257e-08	-2.71451e-07	-1.84511e-07	1225.33	0.52464				1225.33	-0.13142	1.63955	3.45062	1225.33	-0.16414	-0.09437	0.0427		1225.33	0.77653	2.18843	3.82242	0.80585	2.19104	3.83258	1225.33	0.04258
	1226.44	0.00546	0.01777	0.00832	0.00599	0.01725	0.00926	1226.44	0.000528257	-0.000526729	0.000949216		1226.44	4.47252e-06	1.43388e-05	9.93089e-06	4.5405e-06	1.45596e-05	1.00787e-05	5.28571e-06	1.40054e-05	8.50493e-06	1226.44	-6.79779e-08	-2.2084e-07	-1.47776e-07	1226.44	0.52647				1226.44	-0.11615	1.6642	3.47164	1226.44	-0.15204	-0.08159	0.05498		1226.44	0.78068	2.20135	3.83226	0.8104	2.20424	3.84294	1226.44	0.04356
	1227.55	0.0055	0.01784	0.00826	0.00602	0.01733	0.00917	1227.55	0.000520024	-0.000516068	0.000904096		1227.55	4.51931e-06	1.44463e-05	9.90429e-06	4.57094e-06	1.46151e-05	1.00154e-05	5.34086e-06	1.41138e-05	8.48397e-06	1227.55	-5.16334e-08	-1.68794e-07	-1.11152e-07	1227.55	0.52835				1227.55	-0.10473	1.68912	3.48947	1227.55	-0.14371	-0.06849	0.06423		1227.55	0.7849	2.21437	3.84203	0.8151	2.21762	3.85339	1227.55	0.04468
	1228.66	0.00553	0.01791	0.00821	0.00605	0.01741	0.00907	1228.66	0.000511558	-0.000496046	0.00086059		1228.66	4.56761e-06	1.45564e-05	9.87975e-06	4.60222e-06	1.46717e-05	9.95387e-06	5.39714e-06	1.42233e-05	8.46342e-06	1228.66	-3.46047e-08	-1.15336e-07	-7.41251e-08	1228.66	0.53027				1228.66	-0.09342	1.71381	3.50767	1228.66	-0.13579	-0.056	0.0736		1228.66	0.78963	2.2279	3.85215	0.81995	2.23115	3.86389	1228.66	0.04603
	1229.77	0.00557	0.01797	0.00816	0.0061	0.01748	0.00898	1229.77	0.000525	-0.000495599	0.000822636		1229.77	4.61576e-06	1.46638e-05	9.85411e-06	4.63301e-06	1.47238e-05	9.89029e-06	5.45474e-06	1.43343e-05	8.44381e-06	1229.77	-1.72516e-08	-6.00067e-08	-3.61849e-08	1229.77	0.53225				1229.77	-0.08247	1.73785	3.52161	1229.77	-0.12853	-0.04451	0.07843		1229.77	0.79485	2.24189	3.86265	0.82498	2.24487	3.87444	1229.77	0.04756
	1230.87	0.00561	0.01803	0.0081	0.00617	0.01752	0.00889	1230.87	0.000557963	-0.000508336	0.000789313		1230.87	4.66319e-06	1.47678e-05	9.82636e-06	4.66278e-06	1.477e-05	9.82368e-06	5.51372e-06	1.44472e-05	8.42547e-06	1230.87	4.17076e-10	-2.26208e-09	2.67903e-09	1230.87	0.53428				1230.87	-0.07194	1.76142	3.53182	1230.87	-0.12167	-0.0334	0.07971		1230.87	0.80015	2.25595	3.87317	0.83023	2.25883	3.88512	1230.87	0.0492
	1231.98	0.00564	0.01809	0.00805	0.00623	0.01758	0.00881	1231.98	0.000591564	-0.000509897	0.000756867		1231.98	4.71145e-06	1.4873e-05	9.79928e-06	4.69257e-06	1.4815e-05	9.75715e-06	5.574e-06	1.45616e-05	8.4082e-06	1231.98	1.88785e-08	5.80108e-08	4.21281e-08	1231.98	0.53638				1231.98	-0.06165	1.78486	3.54223	1231.98	-0.11476	-0.02205	0.08165		1231.98	0.80524	2.26984	3.88344	0.83574	2.27305	3.89598	1231.98	0.0509
	1233.09	0.00568	0.01815	0.008	0.00632	0.01761	0.00876	1233.09	0.000640725	-0.000533625	0.000765728		1233.09	4.76249e-06	1.49847e-05	9.77632e-06	4.72381e-06	1.48643e-05	9.69431e-06	5.63559e-06	1.46774e-05	8.39166e-06	1233.09	3.86832e-08	1.20493e-07	8.20133e-08	1233.09	0.53854				1233.09	-0.0473	1.80736	3.54954	1233.09	-0.10365	-0.01148	0.08076		1233.09	0.81031	2.28381	3.89364	0.84151	2.28753	3.90704	1233.09	0.05273
	1234.2	0.00572	0.01821	0.00795	0.00642	0.01765	0.00874	1234.2	0.000696899	-0.000562406	0.000790686		1234.2	4.81604e-06	1.51008e-05	9.75658e-06	4.7561e-06	1.49159e-05	9.634e-06	5.69871e-06	1.47949e-05	8.37591e-06	1234.2	5.99428e-08	1.84911e-07	1.22584e-07	1234.2	0.54077				1234.2	-0.03162	1.82944	3.55556	1234.2	-0.09143	-0.00162	0.07838		1234.2	0.81587	2.29831	3.90424	0.84752	2.30229	3.91827	1234.2	0.05484
	1235.31	0.00576	0.01827	0.0079	0.00651	0.01769	0.00871	1235.31	0.00075498	-0.000578539	0.000816887		1235.31	4.87038e-06	1.52157e-05	9.73676e-06	4.78808e-06	1.49642e-05	9.57257e-06	5.76358e-06	1.49149e-05	8.36146e-06	1235.31	8.23003e-08	2.51488e-07	1.64198e-07	1235.31	0.54308				1235.31	-0.01641	1.85143	3.56161	1235.31	-0.07999	0.00774	0.07571		1235.31	0.82211	2.31343	3.91538	0.85384	2.31734	3.92967	1235.31	0.0573
	1236.41	0.00579	0.01832	0.00784	0.00659	0.01772	0.00875	1236.41	0.000798257	-0.000594764	0.000901923		1236.41	4.92427e-06	1.53268e-05	9.71488e-06	4.81887e-06	1.5006e-05	9.50791e-06	5.83033e-06	1.50376e-05	8.34874e-06	1236.41	1.05399e-07	3.20876e-07	2.06973e-07	1236.41	0.54548				1236.41	0.00435	1.87256	3.57069	1236.41	-0.06302	0.01623	0.07614		1236.41	0.8287	2.32881	3.92675	0.86053	2.33276	3.94133	1236.41	0.0601
	1237.52	0.00583	0.01837	0.00779	0.00667	0.01776	0.00879	1237.52	0.0008423	-0.000602207	0.000996026		1237.52	4.97875e-06	1.54388e-05	9.69324e-06	4.84944e-06	1.50451e-05	9.4424e-06	5.89891e-06	1.51629e-05	8.33765e-06	1237.52	1.29314e-07	3.93683e-07	2.50835e-07	1237.52	0.54796				1237.52	0.02542	1.8935	3.5801	1237.52	-0.04546	0.02488	0.07732		1237.52	0.83532	2.34416	3.93804	0.86763	2.3486	3.95334	1237.52	0.0632
	1238.63	0.00587	0.01842	0.00774	0.00676	0.01781	0.00883	1238.63	0.000885213	-0.000606165	0.00109		1238.63	5.03577e-06	1.55575e-05	9.6755e-06	4.88132e-06	1.50875e-05	9.37975e-06	5.96934e-06	1.52906e-05	8.32781e-06	1238.63	1.54453e-07	4.70037e-07	2.95755e-07	1238.63	0.55054				1238.63	0.04604	1.91428	3.58981	1238.63	-0.02815	0.03363	0.07917		1238.63	0.84204	2.35966	3.94935	0.87517	2.36491	3.96575	1238.63	0.06662
	1239.74	0.00591	0.01847	0.00769	0.00679	0.01786	0.00888	1239.74	0.000883639	-0.000611978	0.00119		1239.74	5.09578e-06	1.5683e-05	9.66213e-06	4.91468e-06	1.51334e-05	9.32034e-06	6.0418e-06	1.5421e-05	8.31917e-06	1239.74	1.811e-07	5.49615e-07	3.41793e-07	1239.74	0.55322				1239.74	0.06734	1.9341	3.6067	1239.74	-0.01031	0.04119	0.0881		1239.74	0.84933	2.37581	3.96116	0.8832	2.3817	3.97856	1239.74	0.07046
	1240.85	0.00595	0.01853	0.00764	0.00684	0.01792	0.00893	1240.85	0.00088502	-0.000608251	0.00129		1240.85	5.15728e-06	1.58094e-05	9.64993e-06	4.94812e-06	1.51773e-05	9.26101e-06	6.11657e-06	1.55546e-05	8.31214e-06	1240.85	2.09162e-07	6.32092e-07	3.88913e-07	1240.85	0.55601				1240.85	0.08838	1.9538	3.6234	1240.85	0.00696	0.04823	0.09655		1240.85	0.85746	2.39285	3.97375	0.89179	2.39905	3.99181	1240.85	0.07481
	1241.96	0.00599	0.01857	0.00759	0.00687	0.01799	0.00897	1241.96	0.000885336	-0.000583628	0.00138		1241.96	5.21879e-06	1.59319e-05	9.63596e-06	4.9804e-06	1.52144e-05	9.19902e-06	6.19377e-06	1.5692e-05	8.30717e-06	1241.96	2.3839e-07	7.17527e-07	4.36943e-07	1241.96	0.5589				1241.96	0.10796	1.97318	3.64084	1241.96	0.02264	0.05483	0.10566		1241.96	0.86628	2.41055	3.98697	0.90106	2.41706	4.00562	1241.96	0.07974
	1243.06	0.00603	0.01861	0.00754	0.0069	0.01809	0.00897	1243.06	0.000869302	-0.000526912	0.00144		1243.06	5.28081e-06	1.60535e-05	9.62129e-06	5.01207e-06	1.52472e-05	9.13546e-06	6.27327e-06	1.58327e-05	8.30414e-06	1243.06	2.68742e-07	8.06287e-07	4.85831e-07	1243.06	0.56191				1243.06	0.12311	1.99173	3.66148	1243.06	0.03413	0.06091	0.11829		1243.06	0.87551	2.42858	4.00048	0.91111	2.43586	4.02014	1243.06	0.0853
	1244.17	0.00607	0.01866	0.00749	0.00692	0.01819	0.00898	1244.17	0.000853264	-0.000467271	0.00149		1244.17	5.34546e-06	1.61811e-05	9.60985e-06	5.04506e-06	1.52826e-05	9.07406e-06	6.35491e-06	1.59763e-05	8.30252e-06	1244.17	3.00408e-07	8.98532e-07	5.35797e-07	1244.17	0.56501				1244.17	0.13817	2.01008	3.68209	1244.17	0.04577	0.06709	0.13125		1244.17	0.88521	2.44706	4.01434	0.92205	2.45556	4.03549	1244.17	0.09159
	1245.28	0.00611	0.0187	0.00744	0.00696	0.01833	0.00897	1245.28	0.000851168	-0.000378592	0.00154		1245.28	5.41314e-06	1.63156e-05	9.60243e-06	5.07972e-06	1.5322e-05	9.01553e-06	6.43861e-06	1.61221e-05	8.30183e-06	1245.28	3.33423e-07	9.9356e-07	5.86899e-07	1245.28	0.5682				1245.28	0.15118	2.0288	3.70165	1245.28	0.05526	0.07355	0.14317		1245.28	0.89588	2.46653	4.02905	0.934	2.47626	4.05179	1245.28	0.09873
	1246.39	0.00615	0.01875	0.00739	0.00702	0.01851	0.00894	1246.39	0.000872042	-0.000238683	0.00155		1246.39	5.48209e-06	1.64504e-05	9.59584e-06	5.11465e-06	1.53605e-05	8.9573e-06	6.5243e-06	1.62699e-05	8.30194e-06	1246.39	3.67438e-07	1.08993e-06	6.3854e-07	1246.39	0.57147				1246.39	0.16105	2.04811	3.71973	1246.39	0.06126	0.08019	0.15335		1246.39	0.9079	2.48742	4.04504	0.94711	2.49813	4.06914	1246.39	0.10688
	1247.5	0.00619	0.01879	0.00734	0.00709	0.01871	0.00891	1247.5	0.00089507	-8.43048e-05	0.00157		1247.5	5.55021e-06	1.65785e-05	9.5862e-06	5.14835e-06	1.53925e-05	8.89679e-06	6.61163e-06	1.64189e-05	8.30267e-06	1247.5	4.0186e-07	1.186e-06	6.8941e-07	1247.5	0.57477				1247.5	0.17074	2.06702	3.73793	1247.5	0.0669	0.08624	0.16355		1247.5	0.9213	2.50967	4.06235	0.9616	2.52136	4.08776	1247.5	0.11623
	1248.61	0.00623	0.01882	0.00729	0.00719	0.01895	0.00889	1248.61	0.000957881	0.000123208	0.00161		1248.61	5.61716e-06	1.66996e-05	9.57276e-06	5.18109e-06	1.54195e-05	8.83479e-06	6.69972e-06	1.65671e-05	8.3031e-06	1248.61	4.36071e-07	1.28014e-06	7.37972e-07	1248.61	0.57806				1248.61	0.1832	2.08943	3.75399	1248.61	0.07549	0.09604	0.17191		1248.61	0.93588	2.53304	4.08077	0.97773	2.54622	4.10793	1248.61	0.12694
	1249.71	0.00627	0.01886	0.00724	0.00732	0.01923	0.00888	1249.71	0.00105	0.000371676	0.00165		1249.71	5.68385e-06	1.68173e-05	9.55718e-06	5.21458e-06	1.54473e-05	8.7744e-06	6.78722e-06	1.67108e-05	8.30135e-06	1249.71	4.69268e-07	1.36994e-06	7.82782e-07	1249.71	0.58124				1249.71	0.19749	2.11421	3.76834	1249.71	0.0862	0.10854	0.17893		1249.71	0.95178	2.55766	4.10037	0.99575	2.57297	4.12994	1249.71	0.13927
	1250.82	0.00631	0.0189	0.00719	0.00746	0.01952	0.00888	1250.82	0.00114	0.000626046	0.00169		1250.82	5.74996e-06	1.69307e-05	9.5393e-06	5.25001e-06	1.54797e-05	8.71728e-06	6.87225e-06	1.68453e-05	8.29493e-06	1250.82	4.99946e-07	1.45103e-06	8.2202e-07	1250.82	0.58419				1250.82	0.21126	2.13825	3.78272	1250.82	0.09642	0.12032	0.18605		1250.82	0.96956	2.58415	4.12171	1.01592	2.60188	4.15405	1250.82	0.15348
	1251.93	0.00636	0.01894	0.00715	0.0076	0.01981	0.00891	1251.93	0.00125	0.000868357	0.00176		1251.93	5.81183e-06	1.70287e-05	9.51361e-06	5.28631e-06	1.55126e-05	8.66117e-06	6.95225e-06	1.69643e-05	8.28089e-06	1251.93	5.25516e-07	1.51611e-06	8.5244e-07	1251.93	0.58674				1251.93	0.23577	2.17043	3.7996	1251.93	0.11705	0.13987	0.19541		1251.93	0.98978	2.6131	4.14537	1.03857	2.63324	4.18053	1251.93	0.16984
	1253.04	0.0064	0.01897	0.0071	0.00776	0.0201	0.00895	1253.04	0.00136	0.00113	0.00186		1253.04	5.86421e-06	1.70952e-05	9.47199e-06	5.32172e-06	1.55398e-05	8.60312e-06	7.02337e-06	1.70588e-05	8.25529e-06	1253.04	5.42488e-07	1.55535e-06	8.68874e-07	1253.04	0.58861				1253.04	0.26331	2.20485	3.81723	1253.04	0.14047	0.1614	0.20536		1253.04	1.01259	2.64464	4.17156	1.06402	2.66739	4.2097	1253.04	0.18853
	1254.15	0.00644	0.019	0.00705	0.00792	0.02042	0.009	1254.15	0.00148	0.00143	0.00196		1254.15	5.90245e-06	1.71171e-05	9.40737e-06	5.35576e-06	1.55604e-05	8.5429e-06	7.07998e-06	1.71158e-05	8.21231e-06	1254.15	5.4669e-07	1.55665e-06	8.64469e-07	1254.15	0.58945				1254.15	0.28974	2.23823	3.83467	1254.15	0.16288	0.18204	0.21533		1254.15	1.03777	2.67849	4.20006	1.09258	2.70463	4.24188	1254.15	0.20968
	1255.26	0.00648	0.01902	0.007	0.008	0.02056	0.00905	1255.26	0.00152	0.00154	0.00205		1255.26	5.92321e-06	1.7086e-05	9.315e-06	5.39021e-06	1.55808e-05	8.48382e-06	7.11442e-06	1.71171e-05	8.14378e-06	1255.26	5.32994e-07	1.50517e-06	8.31185e-07	1255.26	0.58877				1255.26	0.32967	2.28208	3.86257	1255.26	0.19907	0.21352	0.23616		1255.26	1.06516	2.71446	4.2307	1.12439	2.74512	4.27725	1255.26	0.23332
	1256.36	0.00653	0.01905	0.00695	0.00809	0.02073	0.00911	1256.36	0.00157	0.00168	0.00215		1256.36	5.92106e-06	1.69876e-05	9.18762e-06	5.42649e-06	1.56055e-05	8.42787e-06	7.11723e-06	1.70406e-05	8.03964e-06	1256.36	4.94564e-07	1.38212e-06	7.59744e-07	1256.36	0.58598				1256.36	0.37028	2.32651	3.89128	1256.36	0.23603	0.24568	0.25792		1256.36	1.09477	2.75256	4.26342	1.15931	2.7887	4.31568	1256.36	0.25929
	1257.47	0.00657	0.01908	0.00691	0.00818	0.0209	0.00916	1257.47	0.00161	0.00181	0.00225		1257.47	5.8871e-06	1.6798e-05	9.01354e-06	5.464e-06	1.5632e-05	8.37344e-06	7.07768e-06	1.68619e-05	7.8893e-06	1257.47	4.23104e-07	1.16603e-06	6.40103e-07	1257.47	0.58038				1257.47	0.41046	2.37062	3.92046	1257.47	0.27232	0.27723	0.27994		1257.47	1.12625	2.79246	4.29786	1.19674	2.83479	4.35654	1257.47	0.28688
	1258.58	0.00662	0.01911	0.00686	0.00812	0.02072	0.00911	1258.58	0.0015	0.00161	0.00225		1258.58	5.81186e-06	1.64918e-05	8.78086e-06	5.50087e-06	1.56536e-05	8.3172e-06	6.98526e-06	1.65578e-05	7.68328e-06	1258.58	3.10991e-07	8.38269e-07	4.63659e-07	1258.58	0.5713				1258.58	0.45696	2.42054	3.96018	1258.58	0.31466	0.31426	0.31228		1258.58	1.15819	2.83274	4.33265	1.23546	2.88213	4.39856	1258.58	0.31466
	1259.69	0.00666	0.01913	0.00681	0.00807	0.02059	0.00908	1259.69	0.00141	0.00146	0.00227		1259.69	5.69121e-06	1.60597e-05	8.48593e-06	5.53652e-06	1.56682e-05	8.25866e-06	6.83234e-06	1.61123e-05	7.4159e-06	1259.69	1.54694e-07	3.91452e-07	2.27272e-07	1259.69	0.55828				1259.69	0.50414	2.4712	4.00025	1259.69	0.3577	0.35211	0.34515		1259.69	1.18798	2.8708	4.36525	1.27336	2.92863	4.43967	1259.69	0.34031
	1260.8	0.0067	0.01914	0.00677	0.00798	0.02039	0.00901	1260.8	0.00128	0.00125	0.00225		1260.8	5.52994e-06	1.55177e-05	8.13795e-06	5.57235e-06	1.5681e-05	8.20069e-06	6.6183e-06	1.55264e-05	7.08894e-06	1260.8	-4.2411e-08	-1.6337e-07	-6.27421e-08	1260.8	0.54133				1260.8	0.54985	2.5208	4.04064	1260.8	0.39953	0.38926	0.37877		1260.8	1.21248	2.9035	4.39255	1.30741	2.97127	4.47687	1260.8	0.36094
	1261.9	0.00675	0.01916	0.00672	0.00776	0.01984	0.00881	1261.9	0.00101	0.00068046	0.00208		1261.9	5.34093e-06	1.49039e-05	7.75735e-06	5.61002e-06	1.56978e-05	8.14609e-06	6.35309e-06	1.48254e-05	6.71509e-06	1261.9	-2.69089e-07	-7.93857e-07	-3.88732e-07	1261.9	0.52118				1261.9	0.5912	2.56727	4.0826	1261.9	0.43711	0.42349	0.41418		1261.9	1.22883	2.928	4.4117	1.33397	3.0064	4.50654	1261.9	0.37351
	1263.01	0.00679	0.01919	0.00668	0.00754	0.01934	0.00861	1263.01	0.000750581	0.000155591	0.00194		1263.01	5.14179e-06	1.42684e-05	7.37065e-06	5.64922e-06	1.57177e-05	8.09406e-06	6.05783e-06	1.40602e-05	6.31826e-06	1263.01	-5.07424e-07	-1.44927e-06	-7.23417e-07	1263.01	0.49928				1263.01	0.63496	2.61627	4.12651	1263.01	0.47685	0.46001	0.45134		1263.01	1.23501	2.94232	4.42063	1.34953	3.03053	4.52514	1263.01	0.37566
	1264.12	0.00684	0.01921	0.00663	0.00729	0.01872	0.00836	1264.12	0.00044714	-0.00048315	0.00173		1264.12	4.95147e-06	1.36635e-05	7.00517e-06	5.68769e-06	1.57337e-05	8.04089e-06	5.76075e-06	1.32973e-05	5.92877e-06	1264.12	-7.3622e-07	-2.07023e-06	-1.03573e-06	1264.12	0.47757				1264.12	0.67085	2.65809	4.16527	1264.12	0.50839	0.48901	0.48303		1264.12	1.23015	2.94563	4.41851	1.35178	3.04131	4.5303	1264.12	0.36646
	1265.23	0.00688	0.01922	0.00659	0.00695	0.0179	0.00801	1265.23	6.86303e-05	-0.00132	0.00142		1265.23	4.78788e-06	1.31379e-05	6.68537e-06	5.72436e-06	1.57425e-05	7.98501e-06	5.48996e-06	1.26018e-05	5.57533e-06	1265.23	-9.36483e-07	-2.60464e-06	-1.29964e-06	1265.23	0.45793				1265.23	0.69449	2.68899	4.1965	1265.23	0.52766	0.50706	0.50724		1265.23	1.21493	2.9386	4.40601	1.34037	3.03839	4.5217	1265.23	0.34687
	1266.34	0.00693	0.01923	0.00654	0.00662	0.01709	0.00767	1266.34	-0.00030518	-0.00214	0.00113		1266.34	4.66409e-06	1.2726e-05	6.4274e-06	5.76069e-06	1.57482e-05	7.92867e-06	5.2666e-06	1.20209e-05	5.2779e-06	1266.34	-1.0966e-06	-3.02226e-06	-1.50127e-06	1266.34	0.44174				1266.34	0.7205	2.72285	4.23055	1266.34	0.5496	0.52842	0.53466		1266.34	1.19171	2.92359	4.3855	1.31713	3.02363	4.50121	1266.34	0.31958
	1267.45	0.00697	0.01924	0.0065	0.0063	0.01627	0.00731	1267.45	-0.000675756	-0.00296	0.000810564		1267.45	4.58488e-06	1.24387e-05	6.23522e-06	5.79872e-06	1.57568e-05	7.8748e-06	5.10142e-06	1.15772e-05	5.04485e-06	1267.45	-1.21384e-06	-3.3181e-06	-1.63958e-06	1267.45	0.42959				1267.45	0.72787	2.73825	4.24857	1267.45	0.55313	0.53159	0.54636		1267.45	1.16402	2.90417	4.36049	1.28553	3.00048	4.47231	1267.45	0.28805
	1268.55	0.00702	0.01925	0.00645	0.00597	0.01544	0.00693	1268.55	-0.00105	-0.00381	0.000471673		1268.55	4.54696e-06	1.22646e-05	6.10192e-06	5.83888e-06	1.57692e-05	7.82365e-06	4.99523e-06	1.12702e-05	4.87443e-06	1268.55	-1.29192e-06	-3.50459e-06	-1.72172e-06	1268.55	0.4214				1268.55	0.72017	2.73908	4.25422	1268.55	0.54145	0.52004	0.54559		1268.55	1.1354	2.88389	4.33446	1.24959	2.97298	4.43901	1268.55	0.25545
	1269.66	0.00707	0.01926	0.00641	0.00565	0.01461	0.00655	1269.66	-0.00142	-0.00465	0.000133154		1269.66	4.54206e-06	1.21787e-05	6.01453e-06	5.87924e-06	1.57794e-05	7.77234e-06	4.94188e-06	1.10839e-05	4.7584e-06	1269.66	-1.33718e-06	-3.60067e-06	-1.75781e-06	1269.66	0.41664				1269.66	0.71159	2.74	4.26053	1269.66	0.52854	0.50824	0.5452		1269.66	1.10832	2.8652	4.30989	1.21297	2.94476	4.40493	1269.66	0.22404
	1270.77	0.00712	0.01927	0.00637	0.00544	0.01406	0.00626	1270.77	-0.00167	-0.00521	-0.000108551		1270.77	4.56158e-06	1.21567e-05	5.9602e-06	5.91805e-06	1.57828e-05	7.7188e-06	4.93175e-06	1.09948e-05	4.68573e-06	1270.77	-1.35646e-06	-3.62607e-06	-1.75859e-06	1270.77	0.4146				1270.77	0.68211	2.71606	4.24243	1270.77	0.49456	0.47148	0.52037		1270.77	1.08393	2.84919	4.28793	1.17833	2.91849	4.37272	1270.77	0.19516
	1271.88	0.00716	0.01927	0.00632	0.00528	0.01361	0.00601	1271.88	-0.00188	-0.00565	-0.000314839		1271.88	4.59916e-06	1.2181e-05	5.9294e-06	5.95562e-06	1.5781e-05	7.66404e-06	4.95453e-06	1.09785e-05	4.64515e-06	1271.88	-1.35646e-06	-3.60001e-06	-1.73465e-06	1271.88	0.41458				1271.88	0.64413	2.68224	4.21442	1271.88	0.45229	0.42514	0.48597		1271.88	1.06253	2.83611	4.26889	1.14722	2.89571	4.34396	1271.88	0.16947
	1272.99	0.00721	0.01927	0.00628	0.00513	0.01318	0.00576	1272.99	-0.00208	-0.00609	-0.000517821		1272.99	4.65102e-06	1.22411e-05	5.91622e-06	5.99446e-06	1.57815e-05	7.6115e-06	5.00098e-06	1.10132e-05	4.62675e-06	1272.99	-1.34345e-06	-3.5404e-06	-1.69527e-06	1272.99	0.41596				1272.99	0.60379	2.64617	4.18399	1272.99	0.40793	0.37687	0.44949		1272.99	1.04422	2.82611	4.25284	1.12026	2.87705	4.31932	1272.99	0.14714
	1274.1	0.00726	0.01927	0.00624	0.00515	0.01323	0.00571	1274.1	-0.00211	-0.00604	-0.000533345		1274.1	4.71326e-06	1.23259e-05	5.91519e-06	6.03558e-06	1.57866e-05	7.56197e-06	5.06376e-06	1.10817e-05	4.62277e-06	1274.1	-1.32233e-06	-3.46075e-06	-1.64678e-06	1274.1	0.41827				1274.1	0.56348	2.61083	4.15004	1274.1	0.36357	0.32928	0.40947		1274.1	1.02915	2.81934	4.23991	1.09746	2.86254	4.29877	1274.1	0.12802
	1275.2	0.00731	0.01928	0.0062	0.00519	0.01333	0.00567	1275.2	-0.00212	-0.00595	-0.000528177		1275.2	4.7812e-06	1.24222e-05	5.92026e-06	6.07738e-06	1.5791e-05	7.51285e-06	5.13737e-06	1.11714e-05	4.62773e-06	1275.2	-1.29619e-06	-3.36887e-06	-1.59259e-06	1275.2	0.42115				1275.2	0.52387	2.57612	4.11548	1275.2	0.31959	0.28198	0.36856		1275.2	1.01722	2.8157	4.23	1.07854	2.85185	4.282	1275.2	0.11172
	1276.31	0.00736	0.01927	0.00616	0.00525	0.01347	0.00565	1276.31	-0.0021	-0.0058	-0.000504838		1276.31	4.85109e-06	1.252e-05	5.9267e-06	6.11792e-06	1.5789e-05	7.46175e-06	5.21784e-06	1.12735e-05	4.6379e-06	1276.31	-1.26684e-06	-3.26898e-06	-1.53505e-06	1276.31	0.42437				1276.31	0.48708	2.5445	4.08259	1276.31	0.27823	0.2376	0.32922		1276.31	1.0079	2.81462	4.22263	1.06306	2.84457	4.26857	1276.31	0.09782
	1277.42	0.0074	0.01927	0.00611	0.0054	0.01383	0.00572	1277.42	-0.002	-0.00544	-0.000388021		1277.42	4.92152e-06	1.26163e-05	5.93258e-06	6.15713e-06	1.57809e-05	7.40925e-06	5.30223e-06	1.13813e-05	4.65061e-06	1277.42	-1.23561e-06	-3.16466e-06	-1.47667e-06	1277.42	0.42773				1277.42	0.47047	2.53655	4.0687	1277.42	0.25718	0.2171	0.30914		1277.42	1.00046	2.81534	4.2171	1.05058	2.84025	4.25806	1277.42	0.08594
	1278.53	0.00745	0.01926	0.00607	0.00555	0.01418	0.0058	1278.53	-0.0019	-0.00507	-0.000271433		1278.53	4.99321e-06	1.27131e-05	5.93856e-06	6.19702e-06	1.57732e-05	7.35834e-06	5.38844e-06	1.14902e-05	4.6638e-06	1278.53	-1.20381e-06	-3.0601e-06	-1.41978e-06	1278.53	0.43114				1278.53	0.45477	2.52899	4.05516	1278.53	0.23729	0.19737	0.28979		1278.53	0.9945	2.81748	4.21295	1.04066	2.83845	4.25006	1278.53	0.07579
	1279.64	0.0075	0.01925	0.00603	0.00571	0.01451	0.00587	1279.64	-0.0018	-0.00474	-0.000162627		1279.64	5.06669e-06	1.28116e-05	5.94525e-06	6.23918e-06	1.57703e-05	7.31056e-06	5.47515e-06	1.15971e-05	4.67612e-06	1279.64	-1.17249e-06	-2.95871e-06	-1.36532e-06	1279.64	0.43451				1279.64	0.44497	2.52744	4.04659	1279.64	0.22333	0.18372	0.27543		1279.64	0.99	2.82108	4.21015	1.03285	2.83874	4.24413	1279.64	0.06713
	1280.75	0.00756	0.01925	0.00599	0.00586	0.01478	0.00592	1280.75	-0.0017	-0.00447	-7.11303e-05		1280.75	5.14048e-06	1.29071e-05	5.95114e-06	6.28251e-06	1.57685e-05	7.26378e-06	5.56157e-06	1.17004e-05	4.68692e-06	1280.75	-1.14204e-06	-2.86137e-06	-1.31264e-06	1280.75	0.4378				1280.75	0.4491	2.54105	4.05067	1280.75	0.22303	0.18492	0.27342		1280.75	0.98703	2.82621	4.20876	1.02682	2.84076	4.23988	1280.75	0.05973
	1281.85	0.00761	0.01924	0.00595	0.00601	0.01505	0.00597	1281.85	-0.0016	-0.0042	2.22282e-05		1281.85	5.21229e-06	1.2994e-05	5.95385e-06	6.32469e-06	1.57611e-05	7.21486e-06	5.64723e-06	1.17993e-05	4.69604e-06	1281.85	-1.1124e-06	-2.76706e-06	-1.26101e-06	1281.85	0.44097				1281.85	0.45302	2.55417	4.05469	1281.85	0.22227	0.1854	0.27114		1281.85	0.98534	2.83255	4.20858	1.02229	2.84422	4.23701	1281.85	0.05336
	1282.96	0.00765	0.01922	0.00591	0.00614	0.01522	0.006	1282.96	-0.00152	-0.004	9.45278e-05		1282.96	5.28158e-06	1.30715e-05	5.95277e-06	6.36519e-06	1.57467e-05	7.16368e-06	5.73176e-06	1.1893e-05	4.70336e-06	1282.96	-1.0836e-06	-2.67522e-06	-1.21091e-06	1282.96	0.44401				1282.96	0.46068	2.56932	4.06004	1282.96	0.22533	0.18804	0.27044		1282.96	0.98443	2.83956	4.20914	1.01903	2.84891	4.23534	1282.96	0.04784
	1284.07	0.0077	0.0192	0.00587	0.00625	0.01529	0.00601	1284.07	-0.00146	-0.00391	0.000136979		1284.07	5.35014e-06	1.31447e-05	5.94974e-06	6.40615e-06	1.57316e-05	7.11344e-06	5.81485e-06	1.1981e-05	4.70862e-06	1284.07	-1.05601e-06	-2.58691e-06	-1.1637e-06	1284.07	0.44692				1284.07	0.47298	2.58738	4.06718	1284.07	0.2333	0.19398	0.27196		1284.07	0.98396	2.84694	4.2101	1.01684	2.85464	4.2347	1284.07	0.04305
	1285.18	0.00776	0.01919	0.00583	0.00636	0.01537	0.00601	1285.18	-0.0014	-0.00382	0.00017711		1285.18	5.41944e-06	1.32175e-05	5.94639e-06	6.44941e-06	1.5721e-05	7.06638e-06	5.89638e-06	1.20629e-05	4.71155e-06	1285.18	-1.02996e-06	-2.50354e-06	-1.11998e-06	1285.18	0.44969				1285.18	0.48486	2.60527	4.07431	1285.18	0.24093	0.1999	0.27363		1285.18	0.98404	2.85482	4.21149	1.01554	2.86123	4.23491	1285.18	0.03888
	1286.29	0.00781	0.01918	0.00579	0.00645	0.01538	0.006	1286.29	-0.00136	-0.0038	0.000211422		1286.29	5.48894e-06	1.32877e-05	5.94228e-06	6.49436e-06	1.5713e-05	7.02127e-06	5.97642e-06	1.21389e-05	4.71226e-06	1286.29	-1.00543e-06	-2.42525e-06	-1.07899e-06	1286.29	0.45232				1286.29	0.49764	2.61985	4.07923	1286.29	0.24922	0.20228	0.27285		1286.29	0.98489	2.86348	4.21356	1.01498	2.8685	4.23577	1286.29	0.03524
	1287.39	0.00786	0.01917	0.00575	0.00652	0.01535	0.006	1287.39	-0.00134	-0.00382	0.000244115		1287.39	5.55647e-06	1.33497e-05	5.9353e-06	6.53845e-06	1.57004e-05	6.97477e-06	6.05513e-06	1.22094e-05	4.71109e-06	1287.39	-9.81985e-07	-2.35065e-06	-1.03947e-06	1287.39	0.45482				1287.39	0.51091	2.63244	4.08274	1287.39	0.25771	0.20238	0.27039		1287.39	0.98646	2.87282	4.21629	1.01506	2.87636	4.23716	1287.39	0.03203
	1288.5	0.00791	0.01914	0.00571	0.0066	0.01532	0.00599	1288.5	-0.00131	-0.00382	0.000278778		1288.5	5.62139e-06	1.34023e-05	5.92476e-06	6.58072e-06	1.56808e-05	6.92597e-06	6.13254e-06	1.22748e-05	4.70832e-06	1288.5	-9.59338e-07	-2.27853e-06	-1.00121e-06	1288.5	0.4572				1288.5	0.52387	2.64508	4.08625	1288.5	0.26588	0.20259	0.26805		1288.5	0.98839	2.88243	4.21933	1.01571	2.88473	4.23903	1288.5	0.02916
	1289.61	0.00796	0.01912	0.00567	0.00668	0.01532	0.00601	1289.61	-0.00129	-0.00379	0.000337425		1289.61	5.68521e-06	1.34497e-05	5.91215e-06	6.62272e-06	1.56587e-05	6.87718e-06	6.20857e-06	1.23351e-05	4.70393e-06	1289.61	-9.37505e-07	-2.20898e-06	-9.65026e-07	1289.61	0.45946				1289.61	0.5368	2.6537	4.09073	1289.61	0.27428	0.19915	0.2671		1289.61	0.99036	2.89199	4.22236	1.01686	2.89355	4.24134	1289.61	0.02662
	1290.72	0.00802	0.01909	0.00564	0.00675	0.01533	0.00604	1290.72	-0.00127	-0.00376	0.000400567		1290.72	5.75005e-06	1.34974e-05	5.89964e-06	6.66681e-06	1.56404e-05	6.83122e-06	6.28322e-06	1.239e-05	4.69776e-06	1290.72	-9.16759e-07	-2.14308e-06	-9.31578e-07	1290.72	0.46161				1290.72	0.54953	2.66118	4.09544	1290.72	0.28264	0.1948	0.26664		1290.72	0.99249	2.90164	4.22542	1.01841	2.90274	4.24404	1290.72	0.02438
	1291.83	0.00807	0.01908	0.0056	0.00682	0.01535	0.00606	1291.83	-0.00125	-0.00373	0.000461835		1291.83	5.81572e-06	1.35444e-05	5.88735e-06	6.71293e-06	1.56256e-05	6.7877e-06	6.35668e-06	1.24399e-05	4.68988e-06	1291.83	-8.97216e-07	-2.08122e-06	-9.00351e-07	1291.83	0.46366				1291.83	0.562	2.66864	4.10012	1291.83	0.29056	0.19029	0.26597		1291.83	0.99509	2.91172	4.22881	1.02031	2.91223	4.24699	1291.83	0.02243
	1292.94	0.00813	0.01905	0.00556	0.00689	0.01544	0.00609	1292.94	-0.00124	-0.00361	0.000528216		1292.94	5.88014e-06	1.35858e-05	5.87349e-06	6.75889e-06	1.56083e-05	6.74375e-06	6.42916e-06	1.24854e-05	4.68064e-06	1292.94	-8.78747e-07	-2.02254e-06	-8.70262e-07	1292.94	0.4656				1292.94	0.57558	2.67844	4.1127	1292.94	0.2993	0.1878	0.2729		1292.94	0.99824	2.9223	4.23266	1.0225	2.92195	4.25014	1292.94	0.02072
	1294.04	0.00818	0.01902	0.00553	0.00697	0.01554	0.00612	1294.04	-0.00122	-0.00349	0.000597859		1294.04	5.94163e-06	1.36179e-05	5.85645e-06	6.80275e-06	1.55836e-05	6.69735e-06	6.50076e-06	1.25269e-05	4.67037e-06	1294.04	-8.61117e-07	-1.96574e-06	-8.4089e-07	1294.04	0.46746				1294.04	0.58895	2.68824	4.12556	1294.04	0.30775	0.18529	0.2801		1294.04	1.00163	2.93304	4.23672	1.02498	2.93189	4.25348	1294.04	0.0192
	1295.15	0.00823	0.01899	0.00549	0.00704	0.01564	0.00615	1295.15	-0.00119	-0.00335	0.000662422		1295.15	6.00166e-06	1.36447e-05	5.83746e-06	6.84602e-06	1.55554e-05	6.65041e-06	6.57144e-06	1.25644e-05	4.65909e-06	1295.15	-8.44355e-07	-1.91064e-06	-8.12954e-07	1295.15	0.46923				1295.15	0.60232	2.69881	4.139	1295.15	0.31645	0.18388	0.28827		1295.15	1.0049	2.94359	4.24066	1.02772	2.94204	4.25702	1295.15	0.01779
	1296.26	0.00829	0.01896	0.00545	0.00711	0.01573	0.00613	1296.26	-0.00118	-0.00323	0.000680036		1296.26	6.0626e-06	1.36718e-05	5.81858e-06	6.89116e-06	1.55298e-05	6.60572e-06	6.64116e-06	1.25978e-05	4.64663e-06	1296.26	-8.28553e-07	-1.85797e-06	-7.87142e-07	1296.26	0.47092				1296.26	0.61741	2.71566	4.15764	1296.26	0.32706	0.18905	0.30194		1296.26	1.00807	2.954	4.24443	1.03067	2.95237	4.26076	1296.26	0.0165
	1297.37	0.00834	0.01893	0.00542	0.00717	0.01583	0.00611	1297.37	-0.00117	-0.0031	0.000697483		1297.37	6.1253e-06	1.37004e-05	5.8007e-06	6.93897e-06	1.55087e-05	6.56383e-06	6.71005e-06	1.26272e-05	4.63295e-06	1297.37	-8.13672e-07	-1.80829e-06	-7.63124e-07	1297.37	0.47253				1297.37	0.6322	2.73231	4.17639	1297.37	0.33726	0.19393	0.31563		1297.37	1.01147	2.96464	4.24831	1.03381	2.96283	4.26461	1297.37	0.0153
	1298.48	0.0084	0.01891	0.00538	0.00724	0.0159	0.00608	1298.48	-0.00116	-0.003	0.000698347		1298.48	6.18773e-06	1.37251e-05	5.78218e-06	6.98708e-06	1.54861e-05	6.52195e-06	6.77833e-06	1.26531e-05	4.61834e-06	1298.48	-7.99355e-07	-1.76101e-06	-7.39765e-07	1298.48	0.47408				1298.48	0.64713	2.74979	4.19391	1298.48	0.34726	0.19935	0.32776		1298.48	1.0153	2.9757	4.25255	1.0371	2.97337	4.26851	1298.48	0.0142
	1299.59	0.00846	0.01887	0.00534	0.00729	0.0159	0.006	1299.59	-0.00117	-0.00297	0.000657432		1299.59	6.24803e-06	1.37418e-05	5.76138e-06	7.03328e-06	1.5457e-05	6.47786e-06	6.8461e-06	1.26759e-05	4.60312e-06	1299.59	-7.85247e-07	-1.71513e-06	-7.16487e-07	1299.59	0.47556				1299.59	0.66281	2.76973	4.20851	1299.59	0.35784	0.20715	0.33689		1299.59	1.01937	2.9869	4.25699	1.04056	2.984	4.27246	1299.59	0.01317
	1300.69	0.00851	0.01883	0.00531	0.00734	0.0159	0.00593	1300.69	-0.00117	-0.00292	0.000618873		1300.69	6.30675e-06	1.37528e-05	5.73861e-06	7.07805e-06	1.5423e-05	6.43251e-06	6.9133e-06	1.26958e-05	4.58735e-06	1300.69	-7.713e-07	-1.67026e-06	-6.93908e-07	1300.69	0.47697				1300.69	0.67827	2.78967	4.22349	1300.69	0.36836	0.21522	0.34672		1300.69	1.02336	2.99789	4.26132	1.04417	2.99473	4.27651	1300.69	0.01223
	1301.8	0.00857	0.01879	0.00527	0.00739	0.01587	0.00585	1301.8	-0.00118	-0.00292	0.000575161		1301.8	6.36617e-06	1.37637e-05	5.71579e-06	7.12398e-06	1.53907e-05	6.38879e-06	6.97987e-06	1.27125e-05	4.57085e-06	1301.8	-7.5781e-07	-1.62702e-06	-6.73003e-07	1301.8	0.47834				1301.8	0.69336	2.80816	4.23368	1301.8	0.37877	0.22218	0.35213		1301.8	1.02721	3.00863	4.2654	1.04792	3.00556	4.28068	1301.8	0.0114
	1302.91	0.00863	0.01876	0.00524	0.00742	0.01578	0.00576	1302.91	-0.0012	-0.00297	0.000523482		1302.91	6.4275e-06	1.37771e-05	5.69419e-06	7.17262e-06	1.53632e-05	6.34803e-06	7.04588e-06	1.2726e-05	4.55349e-06	1302.91	-7.45116e-07	-1.58609e-06	-6.53844e-07	1302.91	0.47964				1302.91	0.70814	2.82511	4.23807	1302.91	0.38885	0.22762	0.35176		1302.91	1.0312	3.01945	4.26948	1.05177	3.01643	4.28489	1302.91	0.01068
	1304.02	0.00869	0.01872	0.0052	0.00745	0.0157	0.00568	1304.02	-0.00123	-0.00302	0.000471167		1304.02	6.4891e-06	1.37889e-05	5.67275e-06	7.22232e-06	1.53362e-05	6.30818e-06	7.11151e-06	1.27366e-05	4.53545e-06	1304.02	-7.33225e-07	-1.54723e-06	-6.35429e-07	1304.02	0.4809				1304.02	0.72279	2.84224	4.24259	1304.02	0.39851	0.23297	0.35121		1304.02	1.03555	3.03062	4.2738	1.05571	3.02732	4.2891	1304.02	0.01004
	1305.13	0.00874	0.01868	0.00517	0.00748	0.01561	0.00562	1305.13	-0.00127	-0.00307	0.000448061		1305.13	6.5486e-06	1.37937e-05	5.6496e-06	7.27041e-06	1.53032e-05	6.26648e-06	7.17691e-06	1.27448e-05	4.51707e-06	1305.13	-7.21813e-07	-1.50944e-06	-6.16875e-07	1305.13	0.48211				1305.13	0.73594	2.85629	4.24309	1305.13	0.40645	0.23505	0.34645		1305.13	1.04014	3.04197	4.27834	1.05975	3.03824	4.29329	1305.13	0.00943
	1306.23	0.0088	0.01863	0.00513	0.00749	0.01552	0.00558	1306.23	-0.00131	-0.00311	0.000442361		1306.23	6.60614e-06	1.37921e-05	5.62453e-06	7.3167e-06	1.52643e-05	6.22298e-06	7.24202e-06	1.27508e-05	4.49846e-06	1306.23	-7.10567e-07	-1.47215e-06	-5.98455e-07	1306.23	0.48328				1306.23	0.74825	2.8686	4.2412	1306.23	0.41366	0.23561	0.33952		1306.23	1.04464	3.05314	4.28281	1.0639	3.04919	4.29752	1306.23	0.00882
	1307.34	0.00886	0.01859	0.0051	0.0075	0.01544	0.00553	1307.34	-0.00135	-0.00315	0.000435906		1307.34	6.66427e-06	1.37901e-05	5.59924e-06	7.36373e-06	1.52259e-05	6.18042e-06	7.30673e-06	1.27543e-05	4.47942e-06	1307.34	-6.99455e-07	-1.43581e-06	-5.81182e-07	1307.34	0.4844				1307.34	0.76052	2.88105	4.23928	1307.34	0.42107	0.2367	0.33296		1307.34	1.04891	3.06399	4.28701	1.06815	3.06019	4.30183	1307.34	0.00824
	1308.45	0.00892	0.01855	0.00507	0.00751	0.01538	0.00553	1308.45	-0.00141	-0.00317	0.000460396		1308.45	6.72476e-06	1.37912e-05	5.57518e-06	7.41343e-06	1.51925e-05	6.14064e-06	7.37106e-06	1.27551e-05	4.45977e-06	1308.45	-6.88671e-07	-1.40121e-06	-5.65462e-07	1308.45	0.48549				1308.45	0.76957	2.89234	4.24012	1308.45	0.4253	0.23671	0.32929		1308.45	1.05322	3.07481	4.2911	1.07247	3.07121	4.30616	1308.45	0.00772
	1309.56	0.00898	0.01851	0.00503	0.00751	0.01533	0.00553	1309.56	-0.00147	-0.00318	0.000491775		1309.56	6.78623e-06	1.37922e-05	5.55176e-06	7.46461e-06	1.51607e-05	6.10228e-06	7.43516e-06	1.27535e-05	4.43961e-06	1309.56	-6.78378e-07	-1.36842e-06	-5.50515e-07	1309.56	0.48654				1309.56	0.77783	2.90339	4.24163	1309.56	0.4285	0.23625	0.32603		1309.56	1.05786	3.08592	4.29534	1.07684	3.08221	4.31046	1309.56	0.0073
	1310.67	0.00904	0.01846	0.005	0.00751	0.01528	0.00553	1310.67	-0.00153	-0.00319	0.000524099		1310.67	6.84611e-06	1.37876e-05	5.52749e-06	7.51467e-06	1.51243e-05	6.06278e-06	7.4992e-06	1.27501e-05	4.41927e-06	1310.67	-6.68567e-07	-1.33666e-06	-5.35288e-07	1310.67	0.48755				1310.67	0.78609	2.91451	4.24314	1310.67	0.43145	0.23563	0.32254		1310.67	1.06278	3.09726	4.29978	1.08128	3.09319	4.31471	1310.67	0.00692
	1311.78	0.00909	0.01841	0.00497	0.00752	0.01522	0.00552	1311.78	-0.00157	-0.00319	0.000553574		1311.78	6.9036e-06	1.37761e-05	5.50172e-06	7.56266e-06	1.50813e-05	6.02141e-06	7.56315e-06	1.27448e-05	4.39887e-06	1311.78	-6.59057e-07	-1.30515e-06	-5.19684e-07	1311.78	0.48853				1311.78	0.78986	2.92731	4.25098	1311.78	0.42996	0.23684	0.3255		1311.78	1.06767	3.10846	4.30421	1.0858	3.10418	4.31897	1311.78	0.00654
	1312.88	0.00915	0.01836	0.00493	0.00753	0.01518	0.00552	1312.88	-0.00162	-0.00318	0.000582999		1312.88	6.96116e-06	1.37633e-05	5.47568e-06	7.6109e-06	1.50374e-05	5.98038e-06	7.62688e-06	1.27377e-05	4.37829e-06	1312.88	-6.4974e-07	-1.27404e-06	-5.04697e-07	1312.88	0.48948				1312.88	0.79352	2.94024	4.25899	1312.88	0.42859	0.23855	0.32899		1312.88	1.07231	3.1193	4.30848	1.0904	3.11519	4.32327	1312.88	0.00615
	1313.99	0.00921	0.01831	0.0049	0.00755	0.01512	0.00551	1313.99	-0.00167	-0.00319	0.000606413		1313.99	7.02107e-06	1.37538e-05	5.45044e-06	7.66168e-06	1.49979e-05	5.94164e-06	7.69035e-06	1.27283e-05	4.35728e-06	1313.99	-6.40615e-07	-1.24407e-06	-4.91207e-07	1313.99	0.4904				1313.99	0.79678	2.9532	4.26708	1313.99	0.42693	0.24048	0.33273		1313.99	1.07687	3.13001	4.31268	1.09505	3.1262	4.32759	1313.99	0.00578
	1315.1	0.00928	0.01826	0.00487	0.00759	0.01502	0.00547	1315.1	-0.00169	-0.00325	0.000602762		1315.1	7.08275e-06	1.37458e-05	5.42547e-06	7.71451e-06	1.49614e-05	5.90447e-06	7.75373e-06	1.27168e-05	4.33588e-06	1315.1	-6.31762e-07	-1.21567e-06	-4.78998e-07	1315.1	0.4913				1315.1	0.79784	2.96598	4.27563	1315.1	0.42285	0.24205	0.33673		1315.1	1.0817	3.14096	4.31699	1.09973	3.13717	4.33188	1315.1	0.00547
	1316.21	0.00934	0.01822	0.00484	0.00763	0.01492	0.00544	1316.21	-0.00171	-0.0033	0.000600202		1316.21	7.1435e-06	1.37335e-05	5.39939e-06	7.76673e-06	1.49219e-05	5.86647e-06	7.81716e-06	1.27038e-05	4.31435e-06	1316.21	-6.23231e-07	-1.18841e-06	-4.67075e-07	1316.21	0.49216				1316.21	0.79889	2.97893	4.28428	1316.21	0.41848	0.24354	0.34061		1316.21	1.08685	3.15217	4.32142	1.10447	3.1481	4.33609	1316.21	0.00522
	1317.32	0.0094	0.01816	0.00481	0.00769	0.01481	0.0054	1317.32	-0.00171	-0.00335	0.0005972		1317.32	7.20177e-06	1.37142e-05	5.37179e-06	7.81676e-06	1.48757e-05	5.8266e-06	7.88065e-06	1.26894e-05	4.29291e-06	1317.32	-6.14991e-07	-1.16146e-06	-4.54811e-07	1317.32	0.493				1317.32	0.80039	2.99055	4.29146	1317.32	0.41455	0.24374	0.34312		1317.32	1.09204	3.16331	4.32571	1.10927	3.15902	4.34028	1317.32	0.00497
	1318.43	0.00946	0.0181	0.00477	0.00777	0.01469	0.00536	1318.43	-0.00169	-0.00341	0.000589199		1318.43	7.25936e-06	1.36924e-05	5.34425e-06	7.86636e-06	1.4827e-05	5.78679e-06	7.94406e-06	1.26734e-05	4.27145e-06	1318.43	-6.06998e-07	-1.13463e-06	-4.42541e-07	1318.43	0.49382				1318.43	0.80288	2.99911	4.29532	1318.43	0.41181	0.24125	0.34269		1318.43	1.09701	3.17409	4.3297	1.11413	3.16993	4.34451	1318.43	0.00471
	1319.53	0.00952	0.01805	0.00474	0.00786	0.01456	0.00532	1319.53	-0.00167	-0.00348	0.00057924		1319.53	7.31912e-06	1.36738e-05	5.31851e-06	7.91835e-06	1.47823e-05	5.74945e-06	8.0073e-06	1.26557e-05	4.24972e-06	1319.53	-5.99232e-07	-1.1085e-06	-4.30948e-07	1319.53	0.49462				1319.53	0.80532	3.00782	4.29923	1319.53	0.40915	0.23917	0.34253		1319.53	1.10183	3.18464	4.33354	1.11905	3.18084	4.34875	1319.53	0.00444
	1320.64	0.00959	0.018	0.00471	0.00795	0.01446	0.00529	1320.64	-0.00164	-0.00353	0.000579453		1320.64	7.38096e-06	1.36579e-05	5.29403e-06	7.9726e-06	1.47415e-05	5.71414e-06	8.07047e-06	1.26362e-05	4.22767e-06	1320.64	-5.91641e-07	-1.08359e-06	-4.20105e-07	1320.64	0.49539				1320.64	0.81011	3.0144	4.30214	1320.64	0.40869	0.23485	0.34118		1320.64	1.10685	3.19536	4.33758	1.124	3.19171	4.35296	1320.64	0.00419
	1321.75	0.00965	0.01794	0.00468	0.00806	0.01439	0.00528	1321.75	-0.00159	-0.00356	0.0005925		1321.75	7.44236e-06	1.36392e-05	5.26882e-06	8.02653e-06	1.4699e-05	5.67829e-06	8.13377e-06	1.26152e-05	4.20554e-06	1321.75	-5.84166e-07	-1.05977e-06	-4.09471e-07	1321.75	0.49614				1321.75	0.81729	3.01866	4.30394	1321.75	0.41032	0.22794	0.3384		1321.75	1.11217	3.20636	4.3419	1.12898	3.20252	4.35709	1321.75	0.00397
	1322.86	0.00971	0.01788	0.00465	0.00816	0.01431	0.00526	1322.86	-0.00155	-0.00357	0.000607317		1322.86	7.50148e-06	1.36139e-05	5.24166e-06	8.07823e-06	1.46503e-05	5.64033e-06	8.19721e-06	1.25932e-05	4.18356e-06	1322.86	-5.76746e-07	-1.0364e-06	-3.98662e-07	1322.86	0.49687				1322.86	0.82428	3.02297	4.30576	1322.86	0.41171	0.22105	0.33564		1322.86	1.11756	3.21737	4.34623	1.13401	3.2133	4.36118	1322.86	0.00376
	1323.97	0.00978	0.01782	0.00462	0.00827	0.01429	0.00525	1323.97	-0.00151	-0.00353	0.000633248		1323.97	7.55961e-06	1.35849e-05	5.21363e-06	8.12897e-06	1.4598e-05	5.60162e-06	8.26068e-06	1.257e-05	4.16168e-06	1323.97	-5.69359e-07	-1.01305e-06	-3.8799e-07	1323.97	0.49759				1323.97	0.83476	3.02801	4.31042	1323.97	0.4168	0.2152	0.3361		1323.97	1.12274	3.22804	4.35026	1.1391	3.22406	4.36529	1323.97	0.00354
	1325.08	0.00984	0.01776	0.00459	0.00837	0.0143	0.00525	1325.08	-0.00147	-0.00346	0.000663106		1325.08	7.61977e-06	1.35583e-05	5.18689e-06	8.18185e-06	1.45483e-05	5.56495e-06	8.32406e-06	1.25453e-05	4.13965e-06	1325.08	-5.62077e-07	-9.90003e-07	-3.78059e-07	1325.08	0.49828				1325.08	0.84688	3.0334	4.31654	1325.08	0.4237	0.21002	0.33839		1325.08	1.12775	3.23842	4.35401	1.14425	3.23482	4.36942	1325.08	0.00334
	1326.18	0.00991	0.01771	0.00456	0.00847	0.01431	0.00525	1326.18	-0.00144	-0.00339	0.000691001		1326.18	7.68262e-06	1.35354e-05	5.16195e-06	8.23763e-06	1.45032e-05	5.5309e-06	8.38741e-06	1.2519e-05	4.11735e-06	1326.18	-5.5501e-07	-9.67798e-07	-3.68955e-07	1326.18	0.49896				1326.18	0.8587	3.03878	4.32267	1326.18	0.4302	0.20481	0.34059		1326.18	1.13291	3.24887	4.35782	1.14941	3.24553	4.37353	1326.18	0.00317
	1327.29	0.00997	0.01765	0.00454	0.00855	0.01434	0.00524	1327.29	-0.00143	-0.00331	0.00070123		1327.29	7.74568e-06	1.35115e-05	5.13714e-06	8.29393e-06	1.44581e-05	5.49728e-06	8.45091e-06	1.24915e-05	4.09497e-06	1327.29	-5.48244e-07	-9.46538e-07	-3.60143e-07	1327.29	0.49962				1327.29	0.87308	3.04913	4.33232	1327.29	0.43894	0.2043	0.34595		1327.29	1.13841	3.25961	4.36192	1.15461	3.25617	4.37755	1327.29	0.00304
	1328.4	0.01004	0.01759	0.00451	0.00862	0.01437	0.00522	1328.4	-0.00142	-0.00321	0.00071002		1328.4	7.80613e-06	1.34814e-05	5.11052e-06	8.34787e-06	1.44071e-05	5.46166e-06	8.51464e-06	1.24631e-05	4.07277e-06	1328.4	-5.41737e-07	-9.25763e-07	-3.51141e-07	1328.4	0.50027				1328.4	0.88779	3.06045	4.34277	1328.4	0.44787	0.20466	0.35197		1328.4	1.14406	3.27045	4.36615	1.15984	3.26677	4.38152	1328.4	0.00292
	1329.51	0.0101	0.01752	0.00448	0.0087	0.01441	0.0052	1329.51	-0.0014	-0.00311	0.000720483		1329.51	7.86489e-06	1.34467e-05	5.08258e-06	8.40025e-06	1.43518e-05	5.42471e-06	8.57849e-06	1.24338e-05	4.05075e-06	1329.51	-5.35366e-07	-9.05105e-07	-3.4213e-07	1329.51	0.5009				1329.51	0.90224	3.07172	4.3533	1329.51	0.45671	0.20524	0.35836		1329.51	1.14952	3.28099	4.37014	1.16514	3.27734	4.38549	1329.51	0.00276
	1330.62	0.01017	0.01745	0.00445	0.00874	0.01438	0.00515	1330.62	-0.00142	-0.00308	0.000699716		1330.62	7.92521e-06	1.34132e-05	5.05539e-06	8.45416e-06	1.4298e-05	5.38902e-06	8.64232e-06	1.24033e-05	4.02869e-06	1330.62	-5.28948e-07	-8.84709e-07	-3.33623e-07	1330.62	0.50152				1330.62	0.9169	3.08691	4.36075	1330.62	0.46597	0.21008	0.36205		1330.62	1.15473	3.2912	4.37379	1.17048	3.2879	4.38949	1330.62	0.00257
	1331.72	0.01024	0.0174	0.00442	0.00879	0.01435	0.0051	1331.72	-0.00144	-0.00304	0.000677071		1331.72	7.98888e-06	1.33841e-05	5.03023e-06	8.51127e-06	1.42492e-05	5.35593e-06	8.70615e-06	1.23714e-05	4.00643e-06	1331.72	-5.22389e-07	-8.65045e-07	-3.25699e-07	1331.72	0.50212				1331.72	0.93141	3.10215	4.36835	1331.72	0.47501	0.21504	0.36592		1331.72	1.16002	3.30138	4.37737	1.17584	3.29841	4.39347	1331.72	0.00239
	1332.83	0.0103	0.01734	0.00439	0.00884	0.01431	0.00505	1332.83	-0.00147	-0.00302	0.000654975		1332.83	8.05348e-06	1.33552e-05	5.00586e-06	8.56922e-06	1.42015e-05	5.32365e-06	8.77014e-06	1.23384e-05	3.98408e-06	1332.83	-5.15733e-07	-8.46226e-07	-3.17792e-07	1332.83	0.50271				1332.83	0.94552	3.11705	4.37484	1332.83	0.48336	0.21941	0.36835		1332.83	1.16566	3.31182	4.3812	1.18123	3.30886	4.39737	1332.83	0.00227
	1333.94	0.01037	0.01727	0.00436	0.00886	0.01422	0.005	1333.94	-0.00151	-0.00306	0.000638807		1333.94	8.11575e-06	1.33211e-05	4.98035e-06	8.62494e-06	1.4149e-05	5.28976e-06	8.83441e-06	1.23046e-05	3.96191e-06	1333.94	-5.09193e-07	-8.27862e-07	-3.0941e-07	1333.94	0.50329				1333.94	0.95833	3.1301	4.37527	1333.94	0.49021	0.22176	0.36453		1333.94	1.17154	3.32243	4.38527	1.18666	3.31924	4.4012	1333.94	0.0022
	1335.05	0.01044	0.0172	0.00433	0.0089	0.01412	0.00496	1335.05	-0.00154	-0.00308	0.000623986		1335.05	8.17552e-06	1.3282e-05	4.95339e-06	8.67852e-06	1.40915e-05	5.25423e-06	8.89887e-06	1.22702e-05	3.93999e-06	1335.05	-5.02996e-07	-8.09501e-07	-3.00844e-07	1335.05	0.50386				1335.05	0.97104	3.14333	4.37571	1335.05	0.49712	0.22449	0.36094		1335.05	1.1773	3.3328	4.38923	1.19214	3.3296	4.40502	1335.05	0.00215
	1336.16	0.0105	0.01713	0.00431	0.00892	0.01403	0.00493	1336.16	-0.00158	-0.00311	0.000621304		1336.16	8.23583e-06	1.32429e-05	4.92646e-06	8.73302e-06	1.40341e-05	5.2194e-06	8.96334e-06	1.22349e-05	3.91811e-06	1336.16	-4.97192e-07	-7.91163e-07	-2.92938e-07	1336.16	0.50441				1336.16	0.98302	3.15502	4.37555	1336.16	0.50355	0.22605	0.35718		1336.16	1.18277	3.34281	4.39291	1.19767	3.33993	4.40888	1336.16	0.00207
	1337.27	0.01057	0.01707	0.00428	0.00895	0.01393	0.00492	1337.27	-0.00162	-0.00314	0.000640998		1337.27	8.29953e-06	1.32082e-05	4.90109e-06	8.79117e-06	1.39816e-05	5.18726e-06	9.02782e-06	1.21984e-05	3.89608e-06	1337.27	-4.9164e-07	-7.73356e-07	-2.86174e-07	1337.27	0.50495				1337.27	0.99365	3.16351	4.37419	1337.27	0.50867	0.22457	0.35236		1337.27	1.18818	3.35271	4.39646	1.20323	3.35023	4.41272	1337.27	0.00197
	1338.37	0.01064	0.01701	0.00425	0.00898	0.01384	0.00491	1338.37	-0.00167	-0.00317	0.000659384		1338.37	8.3653e-06	1.31753e-05	4.8766e-06	8.85139e-06	1.39317e-05	5.15672e-06	9.09245e-06	1.21608e-05	3.87396e-06	1338.37	-4.86092e-07	-7.56401e-07	-2.80122e-07	1338.37	0.50548				1338.37	1.00423	3.17212	4.37284	1338.37	0.51343	0.22299	0.34724		1338.37	1.19389	3.36285	4.4002	1.20881	3.36046	4.4165	1338.37	0.00186
	1339.48	0.01071	0.01694	0.00423	0.009	0.01377	0.00492	1339.48	-0.00171	-0.00317	0.000689644		1339.48	8.42955e-06	1.31382e-05	4.85114e-06	8.90996e-06	1.38783e-05	5.1251e-06	9.15738e-06	1.21226e-05	3.85199e-06	1339.48	-4.80403e-07	-7.40057e-07	-2.73958e-07	1339.48	0.506				1339.48	1.0138	3.18004	4.37495	1339.48	0.51691	0.2205	0.34526		1339.48	1.19989	3.37321	4.40414	1.21442	3.37062	4.4202	1339.48	0.00177
	1340.59	0.01078	0.01687	0.0042	0.00903	0.01373	0.00493	1340.59	-0.00175	-0.00314	0.000732159		1340.59	8.491e-06	1.30954e-05	4.8241e-06	8.96562e-06	1.38192e-05	5.09147e-06	9.22257e-06	1.2084e-05	3.8303e-06	1340.59	-4.74625e-07	-7.23805e-07	-2.67374e-07	1340.59	0.50652				1340.59	1.02243	3.18727	4.38036	1340.59	0.51947	0.21743	0.34667		1340.59	1.20587	3.38341	4.40797	1.22008	3.38074	4.42387	1340.59	0.00168
	1341.7	0.01085	0.0168	0.00417	0.00907	0.01368	0.00495	1341.7	-0.00178	-0.00311	0.000774949		1341.7	8.55218e-06	1.30516e-05	4.79692e-06	9.0211e-06	1.37591e-05	5.05768e-06	9.28785e-06	1.20446e-05	3.80874e-06	1341.7	-4.68921e-07	-7.07458e-07	-2.60762e-07	1341.7	0.50702				1341.7	1.03099	3.19454	4.38574	1341.7	0.52223	0.21478	0.34845		1341.7	1.21159	3.39323	4.41146	1.22579	3.39083	4.42757	1341.7	0.0016
	1342.81	0.01092	0.01673	0.00415	0.0091	0.01365	0.00494	1342.81	-0.00181	-0.00307	0.000796616		1342.81	8.61637e-06	1.30119e-05	4.7715e-06	9.07978e-06	1.37032e-05	5.02604e-06	9.35313e-06	1.20043e-05	3.78708e-06	1342.81	-4.6341e-07	-6.91368e-07	-2.54543e-07	1342.81	0.50751				1342.81	1.03852	3.20404	4.39579	1342.81	0.52409	0.21457	0.35515		1342.81	1.21719	3.40286	4.41471	1.23153	3.40089	4.43128	1342.81	0.00153
	1343.92	0.01099	0.01667	0.00412	0.00915	0.01363	0.00493	1343.92	-0.00185	-0.00304	0.000808285		1343.92	8.6832e-06	1.29751e-05	4.74775e-06	9.14128e-06	1.36511e-05	4.99629e-06	9.41853e-06	1.1963e-05	3.76531e-06	1343.92	-4.58072e-07	-6.75952e-07	-2.48548e-07	1343.92	0.50799				1343.92	1.04553	3.21459	4.40809	1343.92	0.5252	0.21529	0.3639		1343.92	1.22302	3.41266	4.41812	1.23729	3.41088	4.43493	1343.92	0.00146
	1345.02	0.01107	0.0166	0.0041	0.00919	0.01361	0.00492	1345.02	-0.00187	-0.00299	0.000821166		1345.02	8.74917e-06	1.29356e-05	4.72369e-06	9.20197e-06	1.35968e-05	4.96598e-06	9.48424e-06	1.19211e-05	3.74367e-06	1345.02	-4.528e-07	-6.61159e-07	-2.42295e-07	1345.02	0.50846				1345.02	1.05248	3.22518	4.42044	1345.02	0.52595	0.21578	0.37238		1345.02	1.22915	3.42272	4.42185	1.24308	3.4208	4.43849	1345.02	0.0014
	1346.13	0.01114	0.01653	0.00407	0.00925	0.01353	0.00487	1346.13	-0.00188	-0.00299	0.000796885		1346.13	8.81219e-06	1.28904e-05	4.69788e-06	9.25971e-06	1.35369e-05	4.93366e-06	9.55025e-06	1.18789e-05	3.72232e-06	1346.13	-4.47519e-07	-6.46551e-07	-2.35784e-07	1346.13	0.50893				1346.13	1.05957	3.23705	4.42962	1346.13	0.5268	0.21759	0.3777		1346.13	1.23533	3.43272	4.42567	1.24892	3.43067	4.44202	1346.13	0.00134
	1347.24	0.0112	0.01645	0.00404	0.00931	0.01345	0.00481	1347.24	-0.00189	-0.003	0.000766696		1347.24	8.87433e-06	1.28429e-05	4.671e-06	9.31654e-06	1.34748e-05	4.9007e-06	9.61639e-06	1.18363e-05	3.70117e-06	1347.24	-4.42217e-07	-6.31842e-07	-2.29697e-07	1347.24	0.50938				1347.24	1.0666	3.24928	4.43844	1347.24	0.52782	0.2201	0.38306		1347.24	1.24127	3.44235	4.4292	1.25481	3.44051	4.44557	1347.24	0.00126
	1348.35	0.01128	0.01638	0.00402	0.00938	0.01337	0.00475	1348.35	-0.0019	-0.00301	0.000735393		1348.35	8.93912e-06	1.27988e-05	4.64498e-06	9.37603e-06	1.3416e-05	4.86962e-06	9.68255e-06	1.17928e-05	3.67997e-06	1348.35	-4.36913e-07	-6.17252e-07	-2.2464e-07	1348.35	0.50983				1348.35	1.07358	3.26154	4.44722	1348.35	0.52894	0.22292	0.38875		1348.35	1.24704	3.45172	4.43239	1.26073	3.45033	4.44913	1348.35	0.00118
	1349.46	0.01135	0.01631	0.00399	0.00944	0.01323	0.0047	1349.46	-0.00191	-0.00308	0.00070471		1349.46	9.00712e-06	1.27585e-05	4.62072e-06	9.43875e-06	1.33617e-05	4.84104e-06	9.7488e-06	1.17485e-05	3.65865e-06	1349.46	-4.31628e-07	-6.03227e-07	-2.20324e-07	1349.46	0.51027				1349.46	1.08233	3.26865	4.44595	1349.46	0.5317	0.22053	0.38432		1349.46	1.25298	3.4612	4.43548	1.26668	3.46007	4.45266	1349.46	0.00111
	1350.56	0.01143	0.01624	0.00397	0.00951	0.0131	0.00464	1350.56	-0.00191	-0.00314	0.00067363		1350.56	9.07506e-06	1.27169e-05	4.59724e-06	9.50146e-06	1.33068e-05	4.81296e-06	9.81534e-06	1.17036e-05	3.63742e-06	1350.56	-4.26394e-07	-5.89869e-07	-2.15724e-07	1350.56	0.5107				1350.56	1.09097	3.2759	4.44466	1350.56	0.53402	0.21803	0.37947		1350.56	1.25925	3.47094	4.43876	1.27264	3.46975	4.45609	1350.56	0.00108
	1351.67	0.0115	0.01617	0.00395	0.00958	0.01298	0.0046	1351.67	-0.00192	-0.00319	0.000651915		1351.67	9.14e-06	1.26698e-05	4.57311e-06	9.56127e-06	1.32466e-05	4.78325e-06	9.8822e-06	1.16586e-05	3.61648e-06	1351.67	-4.21272e-07	-5.76797e-07	-2.10141e-07	1351.67	0.51113				1351.67	1.09967	3.282	4.44278	1351.67	0.53632	0.21432	0.37385		1351.67	1.26564	3.4807	4.44221	1.27865	3.47936	4.45948	1351.67	0.00106
	1352.78	0.01157	0.01609	0.00392	0.00963	0.01289	0.00459	1352.78	-0.00194	-0.00321	0.000664646		1352.78	9.20321e-06	1.26196e-05	4.54827e-06	9.61953e-06	1.31832e-05	4.75222e-06	9.94924e-06	1.16132e-05	3.59579e-06	1352.78	-4.16323e-07	-5.63614e-07	-2.03953e-07	1352.78	0.51155				1352.78	1.10908	3.28279	4.4386	1352.78	0.5395	0.2056	0.36615		1352.78	1.27183	3.49015	4.4456	1.28471	3.48894	4.46288	1352.78	0.00103
	1353.89	0.01164	0.01602	0.0039	0.00968	0.01279	0.00457	1353.89	-0.00196	-0.00323	0.000676804		1353.89	9.26853e-06	1.25718e-05	4.5238e-06	9.68007e-06	1.31222e-05	4.72198e-06	1.00163e-05	1.15672e-05	3.5751e-06	1353.89	-4.11536e-07	-5.50391e-07	-1.98181e-07	1353.89	0.51196				1353.89	1.11838	3.28359	4.43441	1353.89	0.54278	0.19722	0.35879		1353.89	1.27781	3.49927	4.44884	1.29082	3.4985	4.4663	1353.89	0.000977926
	1355	0.01172	0.01595	0.00387	0.00972	0.01273	0.00457	1355	-0.002	-0.00322	0.000696183		1355	9.33739e-06	1.25284e-05	4.50026e-06	9.74419e-06	1.3066e-05	4.69365e-06	1.00834e-05	1.15204e-05	3.55431e-06	1355	-4.06802e-07	-5.3756e-07	-1.93394e-07	1355	0.51237				1355	1.12719	3.28404	4.4325	1355	0.54545	0.1885	0.35378		1355	1.28388	3.50841	4.45206	1.29694	3.50799	4.4697	1355	0.000916441
	1356.11	0.0118	0.01588	0.00385	0.00976	0.01273	0.00458	1356.11	-0.00204	-0.00315	0.000730148		1356.11	9.40699e-06	1.24851e-05	4.47688e-06	9.80898e-06	1.30104e-05	4.66609e-06	1.01508e-05	1.14732e-05	3.53355e-06	1356.11	-4.01993e-07	-5.25383e-07	-1.89213e-07	1356.11	0.51276				1356.11	1.13522	3.28386	4.4346	1356.11	0.54703	0.1789	0.35257		1356.11	1.29028	3.51783	4.45539	1.30309	3.51741	4.47301	1356.11	0.000860021
	1357.21	0.01187	0.01581	0.00383	0.00979	0.01273	0.00459	1357.21	-0.00208	-0.00308	0.000764971		1357.21	9.47374e-06	1.24368e-05	4.45261e-06	9.87081e-06	1.29504e-05	4.63751e-06	1.02186e-05	1.14258e-05	3.51306e-06	1357.21	-3.97064e-07	-5.13611e-07	-1.84899e-07	1357.21	0.51316				1357.21	1.14321	3.28369	4.4367	1357.21	0.54839	0.16918	0.35119		1357.21	1.29686	3.52735	4.45877	1.30927	3.52677	4.47626	1357.21	0.000812935
	1358.32	0.01194	0.01573	0.0038	0.00982	0.01275	0.00459	1358.32	-0.00212	-0.00298	0.000792293		1358.32	9.53811e-06	1.23846e-05	4.42772e-06	9.93019e-06	1.28864e-05	4.60796e-06	1.02865e-05	1.13782e-05	3.49285e-06	1358.32	-3.92086e-07	-5.01794e-07	-1.80239e-07	1358.32	0.51354				1358.32	1.14973	3.28631	4.44236	1358.32	0.54844	0.1625	0.35354		1358.32	1.30328	3.53659	4.46199	1.3155	3.53608	4.47951	1358.32	0.000768334
	1359.43	0.01201	0.01566	0.00378	0.00985	0.01281	0.00459	1359.43	-0.00216	-0.00285	0.000812066		1359.43	9.60393e-06	1.23339e-05	4.40346e-06	9.99109e-06	1.28237e-05	4.57912e-06	1.03545e-05	1.13303e-05	3.47271e-06	1359.43	-3.8716e-07	-4.89818e-07	-1.75659e-07	1359.43	0.51392				1359.43	1.155	3.29134	4.45114	1359.43	0.54749	0.15858	0.3593		1359.43	1.30946	3.54548	4.46499	1.32178	3.54537	4.4828	1359.43	0.000722952
	1360.54	0.01209	0.01558	0.00376	0.00989	0.01286	0.00459	1360.54	-0.00221	-0.00273	0.000830731		1360.54	9.67352e-06	1.22876e-05	4.38051e-06	1.00559e-05	1.27657e-05	4.55205e-06	1.04225e-05	1.12816e-05	3.45248e-06	1360.54	-3.82341e-07	-4.78032e-07	-1.71542e-07	1360.54	0.5143				1360.54	1.16023	3.29633	4.45992	1360.54	0.54648	0.15472	0.36511		1360.54	1.31566	3.5543	4.46796	1.32809	3.55461	4.48607	1360.54	0.000684166
	1361.65	0.01217	0.01552	0.00373	0.00994	0.01289	0.00456	1361.65	-0.00223	-0.00263	0.000826737		1361.65	9.74476e-06	1.22428e-05	4.35809e-06	1.01224e-05	1.27096e-05	4.5258e-06	1.04908e-05	1.12325e-05	3.43225e-06	1361.65	-3.77628e-07	-4.66815e-07	-1.67706e-07	1361.65	0.51467				1361.65	1.16416	3.30569	4.46814	1361.65	0.54387	0.15501	0.37012		1361.65	1.32218	3.56338	4.4711	1.33442	3.56378	4.48926	1361.65	0.000658991
	1362.76	0.01225	0.01544	0.00371	0.01	0.01291	0.00453	1362.76	-0.00225	-0.00253	0.000814577		1362.76	9.81353e-06	1.21939e-05	4.33486e-06	1.01865e-05	1.265e-05	4.49853e-06	1.05594e-05	1.11833e-05	3.41225e-06	1362.76	-3.72998e-07	-4.56105e-07	-1.63664e-07	1362.76	0.51503				1362.76	1.16751	3.31685	4.47622	1362.76	0.54043	0.15691	0.37481		1362.76	1.32894	3.57263	4.47436	1.34077	3.57287	4.49238	1362.76	0.000639708
	1363.86	0.01232	0.01536	0.00369	0.01006	0.01294	0.00449	1363.86	-0.00226	-0.00243	0.000803754		1363.86	9.8791e-06	1.21405e-05	4.31071e-06	1.02475e-05	1.2586e-05	4.47e-06	1.06282e-05	1.1134e-05	3.39256e-06	1363.86	-3.68426e-07	-4.45501e-07	-1.59291e-07	1363.86	0.51539				1363.86	1.17081	3.32797	4.48443	1363.86	0.53705	0.15894	0.37976		1363.86	1.3356	3.58168	4.4775	1.34718	3.58191	4.49549	1363.86	0.000606905
	1364.97	0.0124	0.01529	0.00366	0.01016	0.01289	0.00446	1364.97	-0.00224	-0.0024	0.000791681		1364.97	9.94519e-06	1.20873e-05	4.2869e-06	1.0309e-05	1.25221e-05	4.44187e-06	1.06971e-05	1.10845e-05	3.37299e-06	1364.97	-3.63853e-07	-4.34764e-07	-1.54967e-07	1364.97	0.51574				1364.97	1.17606	3.33961	4.48686	1364.97	0.53585	0.16186	0.37926		1364.97	1.34199	3.59035	4.48039	1.35364	3.59093	4.49863	1364.97	0.000549572
	1366.08	0.01248	0.01521	0.00364	0.01026	0.01284	0.00442	1366.08	-0.00221	-0.00237	0.000778075		1366.08	1.00151e-05	1.20385e-05	4.2644e-06	1.03743e-05	1.24626e-05	4.41542e-06	1.0766e-05	1.10345e-05	3.35335e-06	1366.08	-3.59165e-07	-4.24097e-07	-1.51018e-07	1366.08	0.51609				1366.08	1.18147	3.35142	4.4885	1366.08	0.53488	0.16512	0.37807		1366.08	1.3483	3.59887	4.4832	1.36012	3.59991	4.50178	1366.08	0.00047975
	1367.19	0.01256	0.01515	0.00362	0.01037	0.01279	0.00439	1367.19	-0.00219	-0.00236	0.000765249		1367.19	1.00879e-05	1.19922e-05	4.24271e-06	1.04421e-05	1.24061e-05	4.38995e-06	1.0835e-05	1.0984e-05	3.33367e-06	1367.19	-3.54286e-07	-4.13871e-07	-1.4724e-07	1367.19	0.51643				1367.19	1.18702	3.36312	4.49011	1367.19	0.53379	0.16809	0.37665		1367.19	1.35488	3.60759	4.48616	1.36663	3.60882	4.50486	1367.19	0.000423893
	1368.3	0.01264	0.01507	0.0036	0.01048	0.01271	0.00438	1368.3	-0.00216	-0.00236	0.000784892		1368.3	1.01591e-05	1.19431e-05	4.22045e-06	1.05084e-05	1.23472e-05	4.36361e-06	1.09044e-05	1.09334e-05	3.31419e-06	1368.3	-3.4927e-07	-4.0412e-07	-1.43155e-07	1368.3	0.51677				1368.3	1.19727	3.37076	4.49074	1368.3	0.53712	0.16678	0.37407		1368.3	1.36177	3.61654	4.48927	1.37316	3.61765	4.50785	1368.3	0.00039916
	1369.41	0.01271	0.015	0.00358	0.01059	0.01263	0.00438	1369.41	-0.00213	-0.00236	0.000805617		1369.41	1.02269e-05	1.18891e-05	4.19723e-06	1.05712e-05	1.22836e-05	4.33596e-06	1.09741e-05	1.08829e-05	3.29501e-06	1369.41	-3.44311e-07	-3.94486e-07	-1.38729e-07	1369.41	0.5171				1369.41	1.2073	3.3785	4.49138	1369.41	0.54026	0.16565	0.37165		1369.41	1.36866	3.62538	4.49232	1.37974	3.62642	4.51083	1369.41	0.000399341
	1370.51	0.01279	0.01492	0.00355	0.01069	0.01256	0.00438	1370.51	-0.00209	-0.00235	0.000829721		1370.51	1.02941e-05	1.18342e-05	4.17411e-06	1.06337e-05	1.22189e-05	4.3087e-06	1.10438e-05	1.08322e-05	3.27602e-06	1370.51	-3.39604e-07	-3.84673e-07	-1.34587e-07	1370.51	0.51743				1370.51	1.21794	3.3859	4.49393	1370.51	0.54424	0.16454	0.37155		1370.51	1.37533	3.63384	4.49514	1.38637	3.63517	4.51384	1370.51	0.000403437
	1371.62	0.01287	0.01484	0.00353	0.01078	0.01253	0.0044	1371.62	-0.00209	-0.00232	0.000865548		1371.62	1.03645e-05	1.17833e-05	4.15221e-06	1.06997e-05	1.21581e-05	4.28359e-06	1.11135e-05	1.07812e-05	3.25698e-06	1371.62	-3.35174e-07	-3.74838e-07	-1.31379e-07	1371.62	0.51776				1371.62	1.23132	3.3918	4.50332	1371.62	0.55107	0.16217	0.37844		1371.62	1.38187	3.64207	4.49787	1.39304	3.64389	4.51686	1371.62	0.000395156
	1372.73	0.01295	0.01477	0.00351	0.01086	0.01249	0.00442	1372.73	-0.00209	-0.00228	0.000900385		1372.73	1.0438e-05	1.17358e-05	4.13114e-06	1.07689e-05	1.21012e-05	4.26015e-06	1.11833e-05	1.07297e-05	3.23788e-06	1372.73	-3.30855e-07	-3.65415e-07	-1.29012e-07	1372.73	0.51808				1372.73	1.24449	3.39773	4.51265	1372.73	0.55748	0.15973	0.38498		1372.73	1.38861	3.65046	4.50076	1.39972	3.65254	4.51982	1372.73	0.000372723
	1373.84	0.01303	0.0147	0.00349	0.01094	0.01246	0.00442	1373.84	-0.0021	-0.00224	0.000923002		1373.84	1.05107e-05	1.16866e-05	4.10943e-06	1.08371e-05	1.20432e-05	4.2361e-06	1.12534e-05	1.06781e-05	3.21893e-06	1373.84	-3.26436e-07	-3.56571e-07	-1.26671e-07	1373.84	0.51839				1373.84	1.25767	3.40507	4.52522	1373.84	0.56358	0.15844	0.39435		1373.84	1.39566	3.6591	4.50385	1.40644	3.6611	4.52271	1373.84	0.000343093
	1374.95	0.01311	0.01463	0.00347	0.01099	0.01245	0.0044	1374.95	-0.00212	-0.00218	0.000927716		1374.95	1.05797e-05	1.16326e-05	4.08644e-06	1.09015e-05	1.19806e-05	4.21009e-06	1.13238e-05	1.06267e-05	3.20027e-06	1374.95	-3.21828e-07	-3.47968e-07	-1.2365e-07	1374.95	0.51871				1374.95	1.27105	3.4146	4.54307	1374.95	0.56983	0.15933	0.40899		1374.95	1.40276	3.66772	4.50684	1.41319	3.66961	4.52555	1374.95	0.000312384
	1376.05	0.01319	0.01455	0.00345	0.01104	0.01244	0.00439	1376.05	-0.00215	-0.00211	0.000934493		1376.05	1.06473e-05	1.15766e-05	4.06325e-06	1.09644e-05	1.19158e-05	4.18328e-06	1.13943e-05	1.05753e-05	3.18184e-06	1376.05	-3.17107e-07	-3.39149e-07	-1.20032e-07	1376.05	0.51901				1376.05	1.28431	3.42415	4.56105	1376.05	0.5762	0.16056	0.42415		1376.05	1.40963	3.67598	4.50951	1.42	3.6781	4.52843	1376.05	0.000284242
	1377.16	0.01326	0.01447	0.00343	0.01108	0.0124	0.00434	1377.16	-0.00218	-0.00207	0.000912327		1377.16	1.07179e-05	1.15239e-05	4.04146e-06	1.10304e-05	1.1854e-05	4.15795e-06	1.14648e-05	1.05236e-05	3.16341e-06	1377.16	-3.12415e-07	-3.30094e-07	-1.16486e-07	1377.16	0.51932				1377.16	1.29627	3.43561	4.57721	1377.16	0.58144	0.16401	0.43785		1377.16	1.41632	3.68395	4.51196	1.42684	3.68655	4.53133	1377.16	0.000263611
	1378.27	0.01335	0.0144	0.00341	0.01112	0.01234	0.00428	1378.27	-0.00223	-0.00206	0.000866583		1378.27	1.07925e-05	1.14752e-05	4.02114e-06	1.11003e-05	1.17965e-05	4.13461e-06	1.15353e-05	1.04715e-05	3.14489e-06	1378.27	-3.0784e-07	-3.21258e-07	-1.13472e-07	1378.27	0.51962				1378.27	1.30721	3.44868	4.59221	1378.27	0.58553	0.16903	0.45032		1378.27	1.42317	3.69199	4.51454	1.43371	3.69494	4.53419	1378.27	0.000255679
	1379.38	0.01343	0.01433	0.00339	0.01116	0.01228	0.00421	1379.38	-0.00228	-0.00205	0.000821622		1379.38	1.08671e-05	1.14262e-05	4.00071e-06	1.11705e-05	1.17392e-05	4.11152e-06	1.1606e-05	1.04193e-05	3.12647e-06	1379.38	-3.03395e-07	-3.1303e-07	-1.10811e-07	1379.38	0.51991				1379.38	1.31808	3.46187	4.60767	1379.38	0.58921	0.17392	0.46288		1379.38	1.43035	3.70032	4.51741	1.4406	3.70325	4.53697	1379.38	0.000258407
	1380.49	0.01351	0.01426	0.00337	0.01121	0.01217	0.00415	1380.49	-0.0023	-0.00209	0.000773303		1380.49	1.0938e-05	1.13727e-05	3.97889e-06	1.1237e-05	1.16779e-05	4.08691e-06	1.1677e-05	1.03672e-05	3.10832e-06	1380.49	-2.99054e-07	-3.05261e-07	-1.0802e-07	1380.49	0.52021				1380.49	1.32766	3.47257	4.615	1380.49	0.59147	0.17624	0.46717		1380.49	1.43768	3.7087	4.52033	1.44753	3.71149	4.5397	1380.49	0.000258887
	1381.6	0.01359	0.01418	0.00335	0.01127	0.01205	0.00407	1381.6	-0.00232	-0.00213	0.000723967		1381.6	1.10063e-05	1.13162e-05	3.95634e-06	1.1301e-05	1.16137e-05	4.06124e-06	1.17481e-05	1.03154e-05	3.09042e-06	1381.6	-2.94776e-07	-2.97438e-07	-1.04897e-07	1381.6	0.5205				1381.6	1.33669	3.48249	4.61933	1381.6	0.59336	0.17805	0.46876		1381.6	1.4448	3.71678	4.52293	1.45451	3.7197	4.54244	1381.6	0.000241774
	1382.7	0.01367	0.0141	0.00333	0.01133	0.01192	0.004	1382.7	-0.00234	-0.00218	0.000673884		1382.7	1.10767e-05	1.1262e-05	3.93494e-06	1.13671e-05	1.15513e-05	4.03658e-06	1.18192e-05	1.02633e-05	3.07256e-06	1382.7	-2.90483e-07	-2.89292e-07	-1.0164e-07	1382.7	0.52078				1382.7	1.34563	3.49263	4.62382	1382.7	0.59538	0.1804	0.4709		1382.7	1.45169	3.7245	4.52521	1.46152	3.72788	4.54521	1382.7	0.000203388
	1383.81	0.01375	0.01403	0.00331	0.01141	0.01181	0.00396	1383.81	-0.00234	-0.00222	0.000648891		1383.81	1.11514e-05	1.12122e-05	3.91549e-06	1.14375e-05	1.14933e-05	4.01395e-06	1.18903e-05	1.02109e-05	3.05463e-06	1383.81	-2.86062e-07	-2.81112e-07	-9.84579e-08	1383.81	0.52106				1383.81	1.35479	3.49672	4.62322	1383.81	0.59754	0.17677	0.46797		1383.81	1.45864	3.73222	4.52751	1.46857	3.73602	4.54797	1383.81	0.000156508
	1384.92	0.01384	0.01396	0.00329	0.0115	0.0117	0.00392	1384.92	-0.00234	-0.00227	0.000626237		1384.92	1.12275e-05	1.11633e-05	3.89675e-06	1.15089e-05	1.14367e-05	3.99208e-06	1.19616e-05	1.01584e-05	3.03674e-06	1384.92	-2.81448e-07	-2.73389e-07	-9.53223e-08	1384.92	0.52134				1384.92	1.36385	3.5002	4.62204	1384.92	0.59929	0.17229	0.46409		1384.92	1.46591	3.74021	4.5302	1.47563	3.74407	4.55064	1384.92	0.000119804
	1386.03	0.01392	0.01389	0.00327	0.01159	0.01159	0.00388	1386.03	-0.00234	-0.0023	0.000606201		1386.03	1.13005e-05	1.11107e-05	3.87677e-06	1.15772e-05	1.13769e-05	3.96895e-06	1.20331e-05	1.01061e-05	3.0191e-06	1386.03	-2.76693e-07	-2.66228e-07	-9.21729e-08	1386.03	0.52162				1386.03	1.37286	3.50356	4.62096	1386.03	0.6008	0.16755	0.46008		1386.03	1.47339	3.74834	4.53321	1.48274	3.75205	4.55324	1386.03	0.000102309
	1387.14	0.014	0.01381	0.00325	0.01169	0.01154	0.00386	1387.14	-0.00231	-0.00227	0.000607949		1387.14	1.13701e-05	1.10543e-05	3.85515e-06	1.16421e-05	1.13136e-05	3.94439e-06	1.21049e-05	1.0054e-05	3.00175e-06	1387.14	-2.71962e-07	-2.59241e-07	-8.92337e-08	1387.14	0.52189				1387.14	1.38294	3.50452	4.62163	1387.14	0.60351	0.16059	0.458		1387.14	1.48076	3.75623	4.53611	1.48989	3.75999	4.55585	1387.14	9.81498e-05
	1388.25	0.01408	0.01374	0.00323	0.0118	0.0115	0.00384	1388.25	-0.00228	-0.00224	0.000609385		1388.25	1.14408e-05	1.09992e-05	3.83333e-06	1.17082e-05	1.12512e-05	3.9202e-06	1.21765e-05	1.0002e-05	2.98448e-06	1388.25	-2.67396e-07	-2.52032e-07	-8.6871e-08	1388.25	0.52216				1388.25	1.39284	3.50549	4.62231	1388.25	0.60628	0.154	0.45635		1388.25	1.48788	3.76374	4.53862	1.49708	3.7679	4.5585	1388.25	9.50305e-05
	1389.35	0.01416	0.01366	0.00322	0.01192	0.01147	0.00383	1389.35	-0.00225	-0.0022	0.000609399		1389.35	1.15157e-05	1.09483e-05	3.81281e-06	1.17787e-05	1.1193e-05	3.8979e-06	1.22481e-05	9.94962e-06	2.96715e-06	1389.35	-2.62986e-07	-2.44668e-07	-8.50868e-08	1389.35	0.52242				1389.35	1.40302	3.50712	4.62358	1389.35	0.60934	0.14819	0.45545		1389.35	1.495	3.77116	4.54088	1.50431	3.77578	4.56114	1389.35	8.59211e-05
	1390.46	0.01425	0.0136	0.0032	0.01204	0.01147	0.00381	1390.46	-0.00221	-0.00213	0.000608818		1390.46	1.15928e-05	1.08995e-05	3.7935e-06	1.18514e-05	1.11371e-05	3.87682e-06	1.23198e-05	9.89713e-06	2.94982e-06	1390.46	-2.58598e-07	-2.37564e-07	-8.33232e-08	1390.46	0.52269				1390.46	1.41443	3.51082	4.62671	1390.46	0.61333	0.14425	0.45614		1390.46	1.5024	3.77882	4.54322	1.51156	3.78357	4.56371	1390.46	7.24081e-05
	1391.57	0.01434	0.01352	0.00318	0.01217	0.01148	0.00379	1391.57	-0.00217	-0.00205	0.000608862		1391.57	1.16672e-05	1.08478e-05	3.77407e-06	1.19214e-05	1.10788e-05	3.85503e-06	1.23917e-05	9.84483e-06	2.93271e-06	1391.57	-2.54113e-07	-2.3095e-07	-8.09561e-08	1391.57	0.52295				1391.57	1.4256	3.51453	4.62987	1391.57	0.61684	0.14012	0.45656		1391.57	1.51005	3.78667	4.54578	1.51884	3.7913	4.56621	1391.57	5.92019e-05
	1392.68	0.01442	0.01345	0.00316	0.01229	0.01148	0.00377	1392.68	-0.00212	-0.00197	0.000609151		1392.68	1.17378e-05	1.07921e-05	3.75378e-06	1.19874e-05	1.10166e-05	3.83177e-06	1.24638e-05	9.79283e-06	2.91589e-06	1392.68	-2.49536e-07	-2.24587e-07	-7.7992e-08	1392.68	0.5232				1392.68	1.43746	3.51967	4.63206	1392.68	0.62109	0.13756	0.45606		1392.68	1.51764	3.79437	4.54839	1.52616	3.79898	4.5687	1392.68	4.81266e-05
	1393.79	0.01449	0.01337	0.00314	0.01242	0.01148	0.00375	1393.79	-0.00208	-0.00189	0.000608132		1393.79	1.18085e-05	1.07363e-05	3.73327e-06	1.20535e-05	1.09544e-05	3.80839e-06	1.25358e-05	9.74091e-06	2.89919e-06	1393.79	-2.44974e-07	-2.18085e-07	-7.51241e-08	1393.79	0.52346				1393.79	1.45035	3.52687	4.63284	1393.79	0.62665	0.13741	0.45453		1393.79	1.52497	3.80168	4.55081	1.53354	3.80664	4.57123	1393.79	3.76806e-05
	1394.89	0.01458	0.0133	0.00312	0.01254	0.01148	0.00373	1394.89	-0.00203	-0.00182	0.000605836		1394.89	1.18833e-05	1.06846e-05	3.71355e-06	1.21238e-05	1.0896e-05	3.78656e-06	1.26077e-05	9.6888e-06	2.88244e-06	1394.89	-2.40498e-07	-2.11401e-07	-7.30072e-08	1394.89	0.52371				1394.89	1.46299	3.53408	4.63362	1394.89	0.63201	0.13745	0.45325		1394.89	1.53224	3.80881	4.55307	1.54094	3.81426	4.57377	1394.89	2.63188e-05
	1396	0.01467	0.01323	0.00311	0.01266	0.01147	0.00372	1396	-0.00201	-0.00177	0.000614383		1396	1.19611e-05	1.06359e-05	3.69463e-06	1.21972e-05	1.08407e-05	3.76618e-06	1.26796e-05	9.63653e-06	2.86565e-06	1396	-2.36062e-07	-2.04884e-07	-7.15472e-08	1396	0.52396				1396	1.47611	3.54102	4.63293	1396	0.63761	0.13708	0.45032		1396	1.53974	3.81614	4.55539	1.54836	3.82181	4.57624	1396	1.4393e-05
	1397.11	0.01475	0.01317	0.00309	0.01277	0.01144	0.00372	1397.11	-0.00199	-0.00173	0.000631743		1397.11	1.20373e-05	1.05852e-05	3.67556e-06	1.22688e-05	1.07841e-05	3.74557e-06	1.27518e-05	9.58442e-06	2.84904e-06	1397.11	-2.31559e-07	-1.98823e-07	-7.00106e-08	1397.11	0.5242				1397.11	1.48954	3.5478	4.63119	1397.11	0.64322	0.13632	0.44601		1397.11	1.54755	3.8237	4.55784	1.55582	3.82928	4.57864	1397.11	3.30827e-06
	1398.22	0.01483	0.01309	0.00307	0.01288	0.01142	0.00372	1398.22	-0.00196	-0.00168	0.000650239		1398.22	1.21091e-05	1.05305e-05	3.65576e-06	1.2336e-05	1.07235e-05	3.72359e-06	1.2824e-05	9.53266e-06	2.83272e-06	1398.22	-2.26951e-07	-1.93068e-07	-6.78319e-08	1398.22	0.52445				1398.22	1.50273	3.5546	4.62945	1398.22	0.64859	0.13563	0.44165		1398.22	1.55536	3.83119	4.56028	1.56331	3.8367	4.58101	1398.22	-5.71715e-06
	1399.33	0.01491	0.01302	0.00305	0.01297	0.0114	0.00374	1399.33	-0.00195	-0.00162	0.000685247		1399.33	1.21798e-05	1.04747e-05	3.63587e-06	1.24021e-05	1.06619e-05	3.70108e-06	1.28963e-05	9.4811e-06	2.81656e-06	1399.33	-2.22309e-07	-1.87211e-07	-6.52045e-08	1399.33	0.52469				1399.33	1.51476	3.55947	4.63252	1399.33	0.65304	0.13333	0.44241		1399.33	1.56293	3.83831	4.56253	1.57085	3.8441	4.58342	1399.33	-1.17105e-05
	1400.44	0.015	0.01294	0.00304	0.01305	0.01139	0.00376	1400.44	-0.00195	-0.00156	0.000724656		1400.44	1.22542e-05	1.04225e-05	3.61687e-06	1.24719e-05	1.06036e-05	3.67968e-06	1.29684e-05	9.42943e-06	2.80038e-06	1400.44	-2.17738e-07	-1.81102e-07	-6.28119e-08	1400.44	0.52493				1400.44	1.52631	3.5637	4.63712	1400.44	0.65716	0.13065	0.44499		1400.44	1.57037	3.84519	4.56466	1.57843	3.85146	4.58585	1400.44	-1.38769e-05
	1401.54	0.01509	0.01288	0.00302	0.01314	0.01138	0.00378	1401.54	-0.00195	-0.0015	0.000762921		1401.54	1.23324e-05	1.03738e-05	3.59869e-06	1.25457e-05	1.05488e-05	3.65976e-06	1.30404e-05	9.37762e-06	2.78415e-06	1401.54	-2.13263e-07	-1.75031e-07	-6.10692e-08	1401.54	0.52516				1401.54	1.53772	3.56793	4.64167	1401.54	0.66094	0.12788	0.44746		1401.54	1.57799	3.85218	4.56688	1.58603	3.85877	4.58823	1401.54	-1.23271e-05
	1402.65	0.01517	0.01281	0.003	0.01323	0.0114	0.00379	1402.65	-0.00195	-0.00141	0.000783149		1402.65	1.24098e-05	1.03243e-05	3.58028e-06	1.26187e-05	1.04937e-05	3.64002e-06	1.31126e-05	9.32593e-06	2.76804e-06	1402.65	-2.08822e-07	-1.69352e-07	-5.97445e-08	1402.65	0.52539				1402.65	1.54651	3.57313	4.65428	1402.65	0.66179	0.12583	0.45769		1402.65	1.58594	3.85946	4.56928	1.59366	3.86599	4.59053	1402.65	-8.4859e-06
	1403.76	0.01526	0.01274	0.00299	0.01332	0.01143	0.00379	1403.76	-0.00194	-0.00131	0.000803441		1403.76	1.24828e-05	1.02709e-05	3.56089e-06	1.26871e-05	1.04349e-05	3.6192e-06	1.31849e-05	9.27462e-06	2.7522e-06	1403.76	-2.04372e-07	-1.64022e-07	-5.83054e-08	1403.76	0.52562				1403.76	1.55498	3.57837	4.66752	1403.76	0.66223	0.12379	0.46845		1403.76	1.59398	3.86674	4.57166	1.60132	3.87316	4.59279	1403.76	-4.32751e-06
	1404.87	0.01534	0.01266	0.00297	0.01342	0.01146	0.00379	1404.87	-0.00192	-0.0012	0.000820989		1404.87	1.25533e-05	1.02155e-05	3.54119e-06	1.27533e-05	1.03741e-05	3.59769e-06	1.32573e-05	9.22361e-06	2.73657e-06	1404.87	-1.99963e-07	-1.58648e-07	-5.64926e-08	1404.87	0.52585				1404.87	1.56332	3.58403	4.6806	1404.87	0.66275	0.12246	0.47926		1404.87	1.60179	3.87369	4.57377	1.60903	3.8803	4.59508	1404.87	-2.04651e-06
	1405.98	0.01542	0.01259	0.00295	0.01355	0.01149	0.00375	1405.98	-0.00187	-0.00111	0.000800601		1405.98	1.26267e-05	1.01628e-05	3.52246e-06	1.28224e-05	1.03158e-05	3.57692e-06	1.33294e-05	9.17257e-06	2.72094e-06	1405.98	-1.95689e-07	-1.52996e-07	-5.44549e-08	1405.98	0.52608				1405.98	1.57138	3.5938	4.69239	1405.98	0.6632	0.12556	0.48905		1405.98	1.6094	3.88033	4.57565	1.61679	3.88742	4.59741	1405.98	-5.63341e-06
	1407.09	0.01551	0.01253	0.00293	0.01368	0.01151	0.00371	1407.09	-0.00183	-0.00101	0.000779659		1407.09	1.27046e-05	1.01141e-05	3.50505e-06	1.28962e-05	1.02614e-05	3.55746e-06	1.34014e-05	9.1214e-06	2.70525e-06	1407.09	-1.91538e-07	-1.47314e-07	-5.24141e-08	1407.09	0.5263				1407.09	1.5793	3.60352	4.70441	1407.09	0.66337	0.1286	0.49908		1407.09	1.61713	3.88701	4.57757	1.62456	3.89448	4.5997	1407.09	-2.17072e-05
	1408.19	0.0156	0.01246	0.00292	0.01381	0.01153	0.00367	1408.19	-0.00179	-0.000934301	0.000755396		1408.19	1.2783e-05	1.00658e-05	3.48794e-06	1.29703e-05	1.02078e-05	3.53833e-06	1.34734e-05	9.07031e-06	2.68963e-06	1408.19	-1.87315e-07	-1.42054e-07	-5.03921e-08	1408.19	0.52652				1408.19	1.58779	3.61363	4.71408	1408.19	0.66379	0.13178	0.50652		1408.19	1.62517	3.89398	4.57976	1.63236	3.90147	4.6019	1408.19	-5.50668e-05
	1409.3	0.01568	0.01239	0.0029	0.01395	0.0115	0.00362	1409.3	-0.00173	-0.000890907	0.000722116		1409.3	1.28572e-05	1.00139e-05	3.46998e-06	1.30399e-05	1.01512e-05	3.51831e-06	1.35456e-05	9.0196e-06	2.67428e-06	1409.3	-1.82764e-07	-1.37308e-07	-4.83332e-08	1409.3	0.52674				1409.3	1.59813	3.62496	4.71672	1409.3	0.66588	0.13608	0.50682		1409.3	1.63337	3.90105	4.58209	1.64019	3.90839	4.60405	1409.3	-0.000100302
	1410.41	0.01576	0.01232	0.00289	0.01409	0.01148	0.00358	1410.41	-0.00167	-0.00084281	0.000689417		1410.41	1.29281e-05	9.95925e-06	3.45126e-06	1.31059e-05	1.00919e-05	3.49762e-06	1.36177e-05	8.96925e-06	2.65915e-06	1410.41	-1.77805e-07	-1.3268e-07	-4.63579e-08	1410.41	0.52696				1410.41	1.60825	3.63634	4.71944	1410.41	0.66794	0.14064	0.50741		1410.41	1.6414	3.90784	4.58428	1.64807	3.91528	4.60623	1410.41	-0.000139051
	1411.52	0.01584	0.01225	0.00287	0.01422	0.01144	0.00353	1411.52	-0.00162	-0.000814188	0.000663102		1411.52	1.30011e-05	9.90635e-06	3.43291e-06	1.31737e-05	1.00341e-05	3.47762e-06	1.36897e-05	8.91898e-06	2.64407e-06	1411.52	-1.72655e-07	-1.27749e-07	-4.47075e-08	1411.52	0.52717				1411.52	1.61931	3.64668	4.71945	1411.52	0.67118	0.14451	0.50556		1411.52	1.6492	3.91427	4.58623	1.656	3.92215	4.60844	1411.52	-0.000150829
	1412.63	0.01593	0.01218	0.00285	0.01434	0.01137	0.0035	1412.63	-0.00159	-0.000814095	0.000644619		1412.63	1.30788e-05	9.85762e-06	3.4156e-06	1.32465e-05	9.98018e-06	3.45901e-06	1.37614e-05	8.86861e-06	2.62892e-06	1412.63	-1.67684e-07	-1.22568e-07	-4.34093e-08	1412.63	0.52739				1412.63	1.63166	3.65571	4.71583	1412.63	0.67569	0.14713	0.50007		1412.63	1.65707	3.92066	4.58812	1.66394	3.92898	4.61064	1412.63	-0.000131192
	1413.74	0.01602	0.01212	0.00284	0.01446	0.0113	0.00346	1413.74	-0.00156	-0.000815039	0.000625799		1413.74	1.3158e-05	9.8103e-06	3.39875e-06	1.33211e-05	9.92789e-06	3.44088e-06	1.38331e-05	8.81829e-06	2.61381e-06	1413.74	-1.63116e-07	-1.17593e-07	-4.21263e-08	1413.74	0.5276				1413.74	1.6438	3.66485	4.71214	1413.74	0.67968	0.14964	0.49424		1413.74	1.66525	3.92732	4.59017	1.67191	3.93573	4.61276	1413.74	-9.91096e-05
	1414.84	0.0161	0.01205	0.00282	0.01454	0.01123	0.00344	1414.84	-0.00157	-0.00082033	0.000618454		1414.84	1.32332e-05	9.76009e-06	3.38137e-06	1.33921e-05	9.87321e-06	3.42183e-06	1.39049e-05	8.76832e-06	2.59892e-06	1414.84	-1.58841e-07	-1.13127e-07	-4.04612e-08	1414.84	0.52781				1414.84	1.65609	3.67213	4.70831	1414.84	0.68358	0.15012	0.4881		1414.84	1.67365	3.93415	4.59232	1.67992	3.94241	4.61482	1414.84	-8.25195e-05
	1415.95	0.01618	0.01198	0.00281	0.0146	0.01116	0.00343	1415.95	-0.00158	-0.00082676	0.000618872		1415.95	1.33041e-05	9.70658e-06	3.36343e-06	1.34586e-05	9.81554e-06	3.40182e-06	1.39767e-05	8.71878e-06	2.58427e-06	1415.95	-1.54528e-07	-1.08962e-07	-3.83925e-08	1415.95	0.52801				1415.95	1.66846	3.67823	4.7044	1415.95	0.68766	0.1496	0.48205		1415.95	1.68194	3.94077	4.59436	1.68796	3.94906	4.61688	1415.95	-9.34324e-05
	1417.06	0.01627	0.01191	0.00279	0.01467	0.01108	0.00341	1417.06	-0.0016	-0.000833471	0.000619028		1417.06	1.33756e-05	9.65379e-06	3.34588e-06	1.35256e-05	9.75845e-06	3.38219e-06	1.40482e-05	8.66941e-06	2.56971e-06	1417.06	-1.49938e-07	-1.04657e-07	-3.63117e-08	1417.06	0.52822				1417.06	1.68073	3.68441	4.70045	1417.06	0.69189	0.1495	0.47629		1417.06	1.68995	3.94702	4.59622	1.69605	3.95569	4.61899	1417.06	-0.000117497
	1418.17	0.01635	0.01185	0.00278	0.0147	0.01101	0.0034	1418.17	-0.00166	-0.000842518	0.000622797		1418.17	1.34521e-05	9.605e-06	3.32934e-06	1.35972e-05	9.70507e-06	3.36394e-06	1.41195e-05	8.61997e-06	2.55509e-06	1418.17	-1.45134e-07	-1.00075e-07	-3.46023e-08	1418.17	0.52842				1418.17	1.69113	3.68895	4.69919	1418.17	0.6943	0.14789	0.47328		1418.17	1.69793	3.95314	4.59807	1.70417	3.96228	4.6211	1418.17	-0.00012985
	1419.28	0.01644	0.01179	0.00276	0.01471	0.01093	0.00339	1419.28	-0.00173	-0.000853763	0.000627333		1419.28	1.35314e-05	9.55857e-06	3.31314e-06	1.36718e-05	9.65409e-06	3.34641e-06	1.41906e-05	8.57054e-06	2.54046e-06	1419.28	-1.40375e-07	-9.55176e-08	-3.32638e-08	1419.28	0.52862				1419.28	1.701	3.69305	4.69869	1419.28	0.69591	0.14565	0.47081		1419.28	1.70619	3.95948	4.60015	1.71231	3.96881	4.62314	1419.28	-0.000121076
	1420.38	0.01653	0.01172	0.00275	0.01473	0.01086	0.00338	1420.38	-0.0018	-0.000862799	0.000632492		1420.38	1.36077e-05	9.51013e-06	3.29611e-06	1.37436e-05	9.60144e-06	3.32812e-06	1.42618e-05	8.52141e-06	2.52602e-06	1420.38	-1.35833e-07	-9.13167e-08	-3.20024e-08	1420.38	0.52882				1420.38	1.71085	3.6972	4.6982	1420.38	0.69724	0.14325	0.46812		1420.38	1.71474	3.96606	4.60235	1.72048	3.97526	4.6251	1420.38	-0.000105458
	1421.49	0.01661	0.01165	0.00273	0.01475	0.01079	0.00336	1421.49	-0.00186	-0.000866719	0.000627768		1421.49	1.36791e-05	9.45816e-06	3.27815e-06	1.38105e-05	9.54557e-06	3.30878e-06	1.4333e-05	8.47273e-06	2.51183e-06	1421.49	-1.31414e-07	-8.74077e-08	-3.06258e-08	1421.49	0.52902				1421.49	1.71642	3.70046	4.70054	1421.49	0.69429	0.14006	0.46844		1421.49	1.72325	3.97252	4.60436	1.72869	3.98167	4.62706	1421.49	-0.000103053
	1422.6	0.01669	0.01158	0.00271	0.01476	0.01071	0.00334	1422.6	-0.00192	-0.000869993	0.000622228		1422.6	1.37497e-05	9.40587e-06	3.26052e-06	1.38766e-05	9.4893e-06	3.28975e-06	1.44039e-05	8.42431e-06	2.49777e-06	1422.6	-1.26894e-07	-8.34363e-08	-2.92258e-08	1422.6	0.52921				1422.6	1.72174	3.70372	4.70306	1422.6	0.69135	0.13719	0.46932		1422.6	1.73149	3.97861	4.60601	1.73694	3.98806	4.62906	1422.6	-0.000116519
	1423.71	0.01677	0.01152	0.0027	0.01479	0.01064	0.00331	1423.71	-0.00198	-0.00087803	0.000613572		1423.71	1.38246e-05	9.35708e-06	3.2444e-06	1.39468e-05	9.43632e-06	3.27236e-06	1.44745e-05	8.37588e-06	2.48365e-06	1423.71	-1.22181e-07	-7.92377e-08	-2.79555e-08	1423.71	0.52941				1423.71	1.72694	3.70682	4.70532	1423.71	0.6884	0.13438	0.47005		1423.71	1.73964	3.98449	4.60755	1.74523	3.99443	4.63108	1423.71	-0.000129292
	1424.82	0.01686	0.01146	0.00269	0.01488	0.01056	0.00328	1424.82	-0.00198	-0.000896153	0.000590758		1424.82	1.39032e-05	9.31131e-06	3.22938e-06	1.40207e-05	9.38637e-06	3.25613e-06	1.45448e-05	8.32745e-06	2.4695e-06	1424.82	-1.17423e-07	-7.5057e-08	-2.67515e-08	1424.82	0.5296				1424.82	1.73138	3.70849	4.70535	1424.82	0.68448	0.13002	0.46823		1424.82	1.74801	3.99054	4.60937	1.75353	4.00073	4.63304	1424.82	-0.000126493
	1425.93	0.01695	0.0114	0.00267	0.01496	0.01048	0.00324	1425.93	-0.00198	-0.000913376	0.000568509		1425.93	1.398e-05	9.26449e-06	3.21381e-06	1.40928e-05	9.33571e-06	3.23922e-06	1.46152e-05	8.27928e-06	2.4555e-06	1425.93	-1.12825e-07	-7.12247e-08	-2.54057e-08	1425.93	0.52979				1425.93	1.73577	3.71019	4.70539	1425.93	0.68021	0.12544	0.46599		1425.93	1.75668	3.99685	4.61158	1.76186	4.00696	4.63491	1425.93	-0.000113259
	1427.03	0.01703	0.01133	0.00266	0.01506	0.01041	0.0032	1427.03	-0.00197	-0.000923051	0.000547748		1427.03	1.40514e-05	9.21415e-06	3.1967e-06	1.41598e-05	9.28186e-06	3.22058e-06	1.46855e-05	8.23158e-06	2.44175e-06	1427.03	-1.08396e-07	-6.77085e-08	-2.3886e-08	1427.03	0.52998				1427.03	1.74146	3.71129	4.70402	1427.03	0.67719	0.12026	0.46236		1427.03	1.76539	4.00313	4.61382	1.77023	4.01314	4.63676	1427.03	-0.000108587
	1428.14	0.01711	0.01126	0.00264	0.01517	0.01034	0.00317	1428.14	-0.00194	-0.000922352	0.000527751		1428.14	1.41209e-05	9.16265e-06	3.17884e-06	1.42248e-05	9.22678e-06	3.20129e-06	1.47555e-05	8.18422e-06	2.42816e-06	1428.14	-1.03927e-07	-6.41359e-08	-2.24445e-08	1428.14	0.53016				1428.14	1.75033	3.71083	4.69917	1428.14	0.67759	0.11383	0.45571		1428.14	1.77385	4.00907	4.61568	1.77864	4.0193	4.63866	1428.14	-0.00012221
	1429.25	0.01719	0.0112	0.00263	0.01528	0.01028	0.00313	1429.25	-0.00191	-0.000924852	0.000506821		1429.25	1.41941e-05	9.11405e-06	3.16189e-06	1.42933e-05	9.17433e-06	3.18321e-06	1.48252e-05	8.13692e-06	2.41455e-06	1429.25	-9.92305e-08	-6.02744e-08	-2.13205e-08	1429.25	0.53035				1429.25	1.75908	3.71037	4.6942	1429.25	0.67803	0.10768	0.44936		1429.25	1.78214	4.01474	4.61713	1.78709	4.02544	4.64058	1429.25	-0.000142414
	1430.36	0.01728	0.01114	0.00261	0.01537	0.01022	0.0031	1430.36	-0.00191	-0.000922417	0.000489508		1430.36	1.42718e-05	9.06893e-06	3.14645e-06	1.43662e-05	9.12529e-06	3.16686e-06	1.48946e-05	8.0896e-06	2.40089e-06	1430.36	-9.43593e-08	-5.63561e-08	-2.04053e-08	1430.36	0.53053				1430.36	1.76875	3.70978	4.68793	1430.36	0.67923	0.10134	0.44164		1430.36	1.7906	4.0205	4.61856	1.79556	4.03152	4.64245	1430.36	-0.000149477
	1431.47	0.01736	0.01108	0.0026	0.01544	0.01017	0.00308	1431.47	-0.00193	-0.000909639	0.000477862		1431.47	1.43489e-05	9.02371e-06	3.13155e-06	1.44385e-05	9.07652e-06	3.15088e-06	1.49638e-05	8.0425e-06	2.38733e-06	1431.47	-8.95532e-08	-5.28142e-08	-1.93284e-08	1431.47	0.53071				1431.47	1.77955	3.70903	4.68014	1431.47	0.68125	0.09458	0.43202		1431.47	1.79939	4.02655	4.62029	1.80406	4.03754	4.64424	1431.47	-0.000138607
	1432.58	0.01744	0.01102	0.00259	0.01551	0.01012	0.00305	1432.58	-0.00194	-0.000893381	0.000467322		1432.58	1.44207e-05	8.97517e-06	3.11588e-06	1.45057e-05	9.02491e-06	3.13378e-06	1.5033e-05	7.99586e-06	2.37402e-06	1432.58	-8.49648e-08	-4.97403e-08	-1.78996e-08	1432.58	0.53089				1432.58	1.79024	3.70827	4.67222	1432.58	0.68305	0.08774	0.42207		1432.58	1.80829	4.03266	4.62224	1.81258	4.0435	4.646	1432.58	-0.000125043
	1433.68	0.01752	0.01095	0.00257	0.01554	0.01007	0.00303	1433.68	-0.00198	-0.000883269	0.000461465		1433.68	1.44889e-05	8.92456e-06	3.09941e-06	1.45694e-05	8.9713e-06	3.11577e-06	1.51019e-05	7.94963e-06	2.36091e-06	1433.68	-8.04912e-08	-4.67447e-08	-1.63649e-08	1433.68	0.53107				1433.68	1.79965	3.70955	4.66569	1433.68	0.68377	0.08318	0.41374		1433.68	1.81698	4.03847	4.62405	1.82116	4.04943	4.64779	1433.68	-0.000125738
	1434.79	0.0176	0.01089	0.00256	0.01556	0.01001	0.00301	1434.79	-0.00204	-0.000880318	0.000457388		1434.79	1.45599e-05	8.87608e-06	3.08326e-06	1.46358e-05	8.91949e-06	3.0984e-06	1.51703e-05	7.90351e-06	2.3478e-06	1434.79	-7.59073e-08	-4.34116e-08	-1.51347e-08	1434.79	0.53125				1434.79	1.80834	3.71204	4.65997	1434.79	0.68398	0.08015	0.40658		1434.79	1.82545	4.04395	4.62559	1.82977	4.05536	4.64962	1434.79	-0.000140064
	1435.9	0.01769	0.01083	0.00254	0.01557	0.00995	0.003	1435.9	-0.00211	-0.000881473	0.000452232		1435.9	1.4636e-05	8.8313e-06	3.06815e-06	1.47071e-05	8.87109e-06	3.08245e-06	1.52383e-05	7.85737e-06	2.33462e-06	1435.9	-7.11291e-08	-3.97899e-08	-1.42992e-08	1435.9	0.53143				1435.9	1.81701	3.71456	4.65417	1435.9	0.68408	0.07717	0.39939		1435.9	1.834	4.04942	4.62706	1.8384	4.06124	4.65143	1435.9	-0.000152361
	1437.01	0.01777	0.01077	0.00253	0.01561	0.0099	0.00298	1437.01	-0.00216	-0.000871403	0.000454408		1437.01	1.47128e-05	8.78751e-06	3.05357e-06	1.47791e-05	8.82383e-06	3.06709e-06	1.53061e-05	7.81138e-06	2.32149e-06	1437.01	-6.62947e-08	-3.63199e-08	-1.35201e-08	1437.01	0.5316				1437.01	1.82396	3.7172	4.65187	1437.01	0.68215	0.07408	0.39537		1437.01	1.84289	4.05518	4.62872	1.84705	4.06705	4.65316	1437.01	-0.000151928
	1438.12	0.01785	0.01071	0.00252	0.01566	0.00986	0.00298	1438.12	-0.00219	-0.000855334	0.000459238		1438.12	1.47848e-05	8.74096e-06	3.03841e-06	1.48463e-05	8.77425e-06	3.05084e-06	1.53738e-05	7.7658e-06	2.30858e-06	1438.12	-6.15667e-08	-3.32888e-08	-1.24251e-08	1438.12	0.53177				1438.12	1.83046	3.71988	4.65044	1438.12	0.67959	0.07089	0.39197		1438.12	1.85195	4.06108	4.63056	1.85574	4.07281	4.65483	1438.12	-0.000145082
	1439.22	0.01793	0.01065	0.0025	0.01571	0.00981	0.00297	1439.22	-0.00222	-0.00083634	0.000464944		1439.22	1.48521e-05	8.69184e-06	3.02251e-06	1.4909e-05	8.72234e-06	3.03353e-06	1.54412e-05	7.72065e-06	2.29588e-06	1439.22	-5.69204e-08	-3.04973e-08	-1.10261e-08	1439.22	0.53194				1439.22	1.83691	3.72258	4.64901	1439.22	0.67713	0.06792	0.38872		1439.22	1.86087	4.06675	4.6323	1.86446	4.07853	4.65653	1439.22	-0.000144829
	1440.33	0.01801	0.01059	0.00249	0.01583	0.00978	0.00295	1440.33	-0.00217	-0.000804296	0.000464292		1440.33	1.49208e-05	8.64388e-06	3.00678e-06	1.49729e-05	8.67143e-06	3.01644e-06	1.55081e-05	7.6757e-06	2.28322e-06	1440.33	-5.21881e-08	-2.75424e-08	-9.66284e-09	1440.33	0.53211				1440.33	1.84514	3.72718	4.65263	1440.33	0.67668	0.06718	0.39091		1440.33	1.86953	4.07207	4.63378	1.87323	4.08425	4.65828	1440.33	-0.000152297
	1441.44	0.01809	0.01053	0.00248	0.01596	0.00975	0.00294	1441.44	-0.00213	-0.000775768	0.00046245		1441.44	1.49946e-05	8.59956e-06	2.99204e-06	1.50419e-05	8.6239e-06	3.00062e-06	1.55745e-05	7.63073e-06	2.27048e-06	1441.44	-4.73074e-08	-2.43431e-08	-8.58278e-09	1441.44	0.53228				1441.44	1.85328	3.73187	4.65643	1441.44	0.67615	0.06661	0.39344		1441.44	1.8782	4.0773	4.63515	1.88201	4.08993	4.66001	1441.44	-0.000154425
	1442.55	0.01817	0.01047	0.00246	0.0161	0.00972	0.00292	1442.55	-0.00208	-0.000750962	0.000457856		1442.55	1.50704e-05	8.55694e-06	2.97795e-06	1.51128e-05	8.57817e-06	2.98565e-06	1.56406e-05	7.58587e-06	2.25775e-06	1442.55	-4.24461e-08	-2.12346e-08	-7.69983e-09	1442.55	0.53245				1442.55	1.86234	3.73692	4.66013	1442.55	0.67624	0.0662	0.39563		1442.55	1.88718	4.08279	4.6367	1.89081	4.09554	4.66167	1442.55	-0.000141468
	1443.66	0.01825	0.01041	0.00245	0.01624	0.00968	0.00289	1443.66	-0.00201	-0.000734245	0.000441028		1443.66	1.51421e-05	8.51231e-06	2.96344e-06	1.51799e-05	8.53083e-06	2.97024e-06	1.57065e-05	7.54138e-06	2.24522e-06	1443.66	-3.78206e-08	-1.85193e-08	-6.79859e-09	1443.66	0.53262				1443.66	1.87744	3.74406	4.66299	1443.66	0.68216	0.06769	0.39672		1443.66	1.89639	4.08848	4.63848	1.89964	4.10108	4.66325	1443.66	-0.000122009
	1444.77	0.01833	0.01035	0.00244	0.01639	0.00964	0.00286	1444.77	-0.00194	-0.000713738	0.000424993		1444.77	1.52081e-05	8.46473e-06	2.94803e-06	1.52415e-05	8.48079e-06	2.95389e-06	1.57722e-05	7.49737e-06	2.23291e-06	1444.77	-3.34128e-08	-1.60564e-08	-5.86157e-09	1444.77	0.53278				1444.77	1.89228	3.75126	4.66591	1444.77	0.68788	0.06934	0.39793		1444.77	1.90551	4.09402	4.64021	1.90851	4.10659	4.66485	1444.77	-0.000115349
	1445.87	0.0184	0.01029	0.00242	0.01651	0.00959	0.00283	1445.87	-0.00189	-0.000699383	0.000409846		1445.87	1.52739e-05	8.41739e-06	2.93249e-06	1.53029e-05	8.43082e-06	2.93755e-06	1.58374e-05	7.45363e-06	2.22068e-06	1445.87	-2.89504e-08	-1.343e-08	-5.06237e-09	1445.87	0.53294				1445.87	1.90797	3.75835	4.66743	1445.87	0.69471	0.07123	0.39804		1445.87	1.91435	4.09919	4.64166	1.91742	4.11209	4.66649	1445.87	-0.00012921
	1446.98	0.01848	0.01024	0.00241	0.01658	0.00953	0.00281	1446.98	-0.0019	-0.000702731	0.00039571		1446.98	1.5345e-05	8.37346e-06	2.91784e-06	1.53692e-05	8.38395e-06	2.92229e-06	1.5902e-05	7.40993e-06	2.20839e-06	1446.98	-2.41995e-08	-1.04847e-08	-4.44986e-09	1446.98	0.5331				1446.98	1.92594	3.76515	4.66574	1446.98	0.70389	0.07299	0.3951		1446.98	1.92312	4.1042	4.6429	1.92636	4.11757	4.66814	1446.98	-0.00014987
	1448.09	0.01857	0.01018	0.0024	0.01666	0.00947	0.00278	1448.09	-0.00191	-0.000708582	0.000380886		1448.09	1.54195e-05	8.33195e-06	2.90408e-06	1.54387e-05	8.33949e-06	2.90787e-06	1.59661e-05	7.36632e-06	2.1961e-06	1448.09	-1.92307e-08	-7.54066e-09	-3.78831e-09	1448.09	0.53326				1448.09	1.94375	3.77204	4.66402	1448.09	0.71267	0.07468	0.39193		1448.09	1.93215	4.10941	4.64423	1.93531	4.12299	4.66971	1448.09	-0.000157551
	1449.2	0.01865	0.01013	0.00239	0.0167	0.00941	0.00276	1449.2	-0.00194	-0.000713946	0.000372355		1449.2	1.5491e-05	8.28913e-06	2.89028e-06	1.55053e-05	8.29414e-06	2.89309e-06	1.603e-05	7.32305e-06	2.18398e-06	1449.2	-1.43302e-08	-5.00066e-09	-2.8109e-09	1449.2	0.53342				1449.2	1.96067	3.77811	4.66209	1449.2	0.72027	0.07532	0.38827		1449.2	1.94148	4.11489	4.64579	1.94429	4.12834	4.67121	1449.2	-0.000148986
	1450.31	0.01872	0.01007	0.00237	0.01672	0.00935	0.00274	1450.31	-0.002	-0.000716841	0.000371037		1450.31	1.55563e-05	8.24325e-06	2.87575e-06	1.5566e-05	8.24608e-06	2.87732e-06	1.60936e-05	7.28027e-06	2.17209e-06	1450.31	-9.65175e-09	-2.83497e-09	-1.56763e-09	1450.31	0.53358				1450.31	1.97673	3.78328	4.65994	1450.31	0.72703	0.0751	0.38441		1450.31	1.9508	4.12029	4.6474	1.9533	4.13365	4.67272	1450.31	-0.000139851
	1451.42	0.01879	0.01001	0.00236	0.01674	0.00929	0.00273	1451.42	-0.00205	-0.000718669	0.000369918		1451.42	1.56197e-05	8.19676e-06	2.86094e-06	1.56248e-05	8.19736e-06	2.86132e-06	1.61567e-05	7.2378e-06	2.16031e-06	1451.42	-5.03285e-09	-6.00456e-10	-3.81911e-10	1451.42	0.53374				1451.42	1.99277	3.78852	4.65776	1451.42	0.734	0.07526	0.38084		1451.42	1.95985	4.12534	4.64881	1.96236	4.13896	4.67428	1451.42	-0.000144097
	1452.52	0.01887	0.00995	0.00235	0.01674	0.00923	0.00272	1452.52	-0.00212	-0.000716576	0.000372417		1452.52	1.56874e-05	8.15317e-06	2.84681e-06	1.56876e-05	8.15115e-06	2.84624e-06	1.6219e-05	7.19538e-06	2.14848e-06	1452.52	-2.11532e-10	2.01659e-09	5.65356e-10	1452.52	0.53389				1452.52	2.0069	3.7929	4.6577	1452.52	0.7392	0.07477	0.37959		1452.52	1.96876	4.13015	4.65002	1.97145	4.14425	4.67586	1452.52	-0.000155713
	1453.63	0.01895	0.0099	0.00234	0.01674	0.00918	0.00271	1453.63	-0.0022	-0.000714156	0.00037645		1453.63	1.57594e-05	8.11253e-06	2.83358e-06	1.57546e-05	8.10772e-06	2.8321e-06	1.62807e-05	7.15297e-06	2.1366e-06	1453.63	4.8182e-09	4.8122e-09	1.48176e-09	1453.63	0.53405				1453.63	2.02004	3.79682	4.65876	1453.63	0.74324	0.07375	0.37934		1453.63	1.97786	4.13509	4.65129	1.98055	4.1495	4.6774	1453.63	-0.000155838
	1454.74	0.01902	0.00984	0.00232	0.01675	0.00913	0.00271	1454.74	-0.00228	-0.000711453	0.000380625		1454.74	1.58298e-05	8.07148e-06	2.82046e-06	1.58201e-05	8.06417e-06	2.81778e-06	1.63421e-05	7.11081e-06	2.12482e-06	1454.74	9.76003e-09	7.3178e-09	2.68214e-09	1454.74	0.5342				1454.74	2.03317	3.80078	4.65984	1454.74	0.74699	0.07252	0.37882		1454.74	1.98727	4.14032	4.6528	1.98966	4.15467	4.67884	1454.74	-0.000136993
	1455.85	0.0191	0.00979	0.00231	0.01676	0.0091	0.00269	1455.85	-0.00234	-0.000691441	0.000380447		1455.85	1.58942e-05	8.02751e-06	2.80663e-06	1.58798e-05	8.01813e-06	2.80252e-06	1.64032e-05	7.0691e-06	2.11327e-06	1455.85	1.43597e-08	9.38106e-09	4.1074e-09	1455.85	0.53435				1455.85	2.04346	3.80422	4.66405	1455.85	0.74782	0.07073	0.38146		1455.85	1.99675	4.14558	4.65445	1.99881	4.15979	4.68027	1455.85	-0.000114566
	1456.96	0.01916	0.00973	0.0023	0.01677	0.00906	0.00268	1456.96	-0.00239	-0.000666698	0.000379514		1456.96	1.59552e-05	7.98211e-06	2.79222e-06	1.59365e-05	7.97076e-06	2.78694e-06	1.64638e-05	7.02777e-06	2.10185e-06	1456.96	1.87333e-08	1.13482e-08	5.28041e-09	1456.96	0.5345				1456.96	2.05313	3.80756	4.66898	1456.96	0.74825	0.0691	0.38513		1456.96	2.006	4.15053	4.65595	2.00799	4.1649	4.68173	1456.96	-0.000110437
	1458.07	0.01924	0.00968	0.00229	0.01678	0.00903	0.00267	1458.07	-0.00245	-0.000644205	0.000377829		1458.07	1.60196e-05	7.93894e-06	2.77816e-06	1.59964e-05	7.92532e-06	2.77234e-06	1.65236e-05	6.98657e-06	2.09042e-06	1458.07	2.32658e-08	1.36213e-08	5.81894e-09	1458.07	0.53465				1458.07	2.06278	3.81092	4.67396	1458.07	0.74882	0.06777	0.38913		1458.07	2.01506	4.15517	4.6572	2.0172	4.17	4.68323	1458.07	-0.000127504
	1459.17	0.01931	0.00962	0.00228	0.01686	0.00902	0.00263	1459.17	-0.00245	-0.000607683	0.000356821		1459.17	1.60888e-05	7.89896e-06	2.76492e-06	1.60607e-05	7.88281e-06	2.75902e-06	1.65828e-05	6.9454e-06	2.07893e-06	1459.17	2.81783e-08	1.61542e-08	5.90277e-09	1459.17	0.5348				1459.17	2.06947	3.81528	4.67504	1459.17	0.7463	0.06742	0.38912		1459.17	2.02425	4.15986	4.65841	2.02644	4.17506	4.68469	1459.17	-0.000145578
	1460.28	0.01939	0.00957	0.00227	0.01695	0.009	0.0026	1460.28	-0.00245	-0.000571724	0.000335589		1460.28	1.61577e-05	7.85948e-06	2.75198e-06	1.61244e-05	7.84096e-06	2.74587e-06	1.66416e-05	6.90447e-06	2.06753e-06	1460.28	3.32741e-08	1.85204e-08	6.10858e-09	1460.28	0.53495				1460.28	2.07608	3.81965	4.67613	1460.28	0.7434	0.06684	0.38874		1460.28	2.03376	4.16485	4.6598	2.03569	4.18004	4.68606	1460.28	-0.000144051
	1461.39	0.01946	0.00952	0.00225	0.01704	0.00898	0.00257	1461.39	-0.00242	-0.000534053	0.000318093		1461.39	1.62203e-05	7.81743e-06	2.73851e-06	1.61822e-05	7.79697e-06	2.73173e-06	1.66999e-05	6.86398e-06	2.05635e-06	1461.39	3.81679e-08	2.04619e-08	6.78479e-09	1461.39	0.53509				1461.39	2.08307	3.82426	4.67517	1461.39	0.74077	0.0664	0.38611		1461.39	2.0434	4.16994	4.66132	2.04497	4.18498	4.6874	1461.39	-0.000124835
	1462.5	0.01952	0.00946	0.00224	0.0172	0.00896	0.00256	1462.5	-0.00233	-0.000499313	0.000316		1462.5	1.62783e-05	7.77339e-06	2.72447e-06	1.62356e-05	7.75117e-06	2.71676e-06	1.67577e-05	6.82391e-06	2.04534e-06	1462.5	4.27329e-08	2.22199e-08	7.71236e-09	1462.5	0.53524				1462.5	2.09214	3.83001	4.66373	1462.5	0.74043	0.06729	0.37323		1462.5	2.05283	4.17478	4.66272	2.05428	4.18991	4.68878	1462.5	-0.000108807
	1463.61	0.01959	0.00941	0.00223	0.01735	0.00894	0.00254	1463.61	-0.00224	-0.000465809	0.000313869		1463.61	1.63385e-05	7.73085e-06	2.7107e-06	1.62913e-05	7.70662e-06	2.70224e-06	1.68146e-05	6.78398e-06	2.03432e-06	1463.61	4.72325e-08	2.42278e-08	8.45315e-09	1463.61	0.53538				1463.61	2.10105	3.83579	4.65216	1463.61	0.74015	0.06851	0.36056		1463.61	2.06202	4.17929	4.66388	2.06363	4.19483	4.69022	1463.61	-0.000110592
	1464.71	0.01966	0.00936	0.00222	0.01751	0.00892	0.00254	1464.71	-0.00216	-0.000437685	0.000323345		1464.71	1.64041e-05	7.69146e-06	2.69775e-06	1.63521e-05	7.66491e-06	2.68882e-06	1.68708e-05	6.74405e-06	2.02322e-06	1464.71	5.19821e-08	2.65555e-08	8.92442e-09	1464.71	0.53553				1464.71	2.11063	3.841	4.64221	1464.71	0.74048	0.06922	0.34956		1464.71	2.07126	4.18377	4.66496	2.07299	4.19973	4.69163	1464.71	-0.000122007
	1465.82	0.01974	0.00931	0.00221	0.01765	0.00889	0.00256	1465.82	-0.00209	-0.00041532	0.000356566		1465.82	1.6471e-05	7.65331e-06	2.68529e-06	1.6414e-05	7.6245e-06	2.67583e-06	1.69263e-05	6.70424e-06	2.01215e-06	1465.82	5.69661e-08	2.88158e-08	9.46669e-09	1465.82	0.53567				1465.82	2.12167	3.84507	4.63575	1465.82	0.74197	0.06858	0.34175		1465.82	2.08081	4.18852	4.66622	2.08236	4.20455	4.69296	1465.82	-0.000123351
	1466.93	0.01981	0.00926	0.0022	0.01779	0.00887	0.00259	1466.93	-0.00202	-0.000390804	0.000390511		1466.93	1.65324e-05	7.61309e-06	2.67241e-06	1.64705e-05	7.58245e-06	2.66208e-06	1.69815e-05	6.66484e-06	2.00126e-06	1466.93	6.18654e-08	3.06476e-08	1.03337e-08	1466.93	0.53581				1466.93	2.13254	3.84917	4.6294	1466.93	0.7431	0.0678	0.33386		1466.93	2.09056	4.19344	4.66766	2.09175	4.20931	4.69422	1466.93	-0.000107908
	1468.04	0.01987	0.0092	0.00218	0.01793	0.00885	0.00261	1468.04	-0.00193	-0.000355831	0.000427797		1468.04	1.65879e-05	7.57046e-06	2.65879e-06	1.65214e-05	7.53828e-06	2.6475e-06	1.70361e-05	6.62588e-06	1.99056e-06	1468.04	6.64614e-08	3.21722e-08	1.12906e-08	1468.04	0.53595				1468.04	2.14269	3.85222	4.62863	1468.04	0.74365	0.06613	0.33177		1468.04	2.10018	4.19818	4.66905	2.10118	4.21405	4.69551	1468.04	-8.96592e-05
	1469.15	0.01993	0.00915	0.00217	0.01808	0.00884	0.00264	1469.15	-0.00186	-0.000314034	0.000467325		1469.15	1.6644e-05	7.52856e-06	2.64516e-06	1.65731e-05	7.49472e-06	2.63328e-06	1.709e-05	6.58717e-06	1.97991e-06	1469.15	7.09084e-08	3.38424e-08	1.18788e-08	1469.15	0.53609				1469.15	2.15215	3.85426	4.63313	1469.15	0.74377	0.06374	0.3353		1469.15	2.10952	4.20256	4.67017	2.11063	4.21879	4.69685	1469.15	-8.53572e-05
	1470.26	0.02	0.0091	0.00216	0.01822	0.00882	0.00267	1470.26	-0.00178	-0.00027545	0.000505922		1470.26	1.67053e-05	7.4897e-06	2.63228e-06	1.66298e-05	7.45382e-06	2.62025e-06	1.7143e-05	6.54851e-06	1.96919e-06	1470.26	7.55283e-08	3.58749e-08	1.20283e-08	1470.26	0.53622				1470.26	2.16147	3.8563	4.63754	1470.26	0.74376	0.06147	0.33884		1470.26	2.11884	4.20684	4.6711	2.12011	4.2235	4.69819	1470.26	-9.3662e-05
	1471.36	0.02007	0.00905	0.00215	0.01839	0.00883	0.00269	1471.36	-0.00168	-0.000217495	0.000535302		1471.36	1.67693e-05	7.45271e-06	2.62015e-06	1.66889e-05	7.41472e-06	2.60793e-06	1.71953e-05	6.50997e-06	1.95849e-06	1471.36	8.03982e-08	3.79852e-08	1.22148e-08	1471.36	0.53636				1471.36	2.17016	3.8577	4.64746	1471.36	0.74286	0.05838	0.3476		1471.36	2.12843	4.21134	4.67212	2.1296	4.22816	4.69945	1471.36	-9.73683e-05
	1472.47	0.02013	0.009	0.00214	0.01859	0.00885	0.0027	1472.47	-0.00155	-0.000147907	0.000561423		1472.47	1.68287e-05	7.41421e-06	2.60793e-06	1.67435e-05	7.37446e-06	2.59502e-06	1.7247e-05	6.47178e-06	1.94796e-06	1472.47	8.52427e-08	3.97471e-08	1.29111e-08	1472.47	0.5365				1472.47	2.17846	3.85878	4.65991	1472.47	0.74133	0.05477	0.35858		1472.47	2.13827	4.21608	4.67336	2.13911	4.23276	4.70064	1472.47	-8.59885e-05
	1473.58	0.02019	0.00895	0.00213	0.01878	0.00888	0.00272	1473.58	-0.00141	-7.56761e-05	0.000588759		1473.58	1.68816e-05	7.37317e-06	2.59513e-06	1.67918e-05	7.33205e-06	2.58113e-06	1.72981e-05	6.43402e-06	1.93762e-06	1473.58	8.9793e-08	4.11273e-08	1.39964e-08	1473.58	0.53663				1473.58	2.18658	3.85986	4.67222	1473.58	0.7397	0.05124	0.36952		1473.58	2.14804	4.22071	4.67464	2.14865	4.23733	4.70186	1473.58	-7.03241e-05
	1474.69	0.02025	0.0089	0.00212	0.01904	0.00894	0.00271	1474.69	-0.00121	3.6328e-05	0.000587324		1474.69	1.69333e-05	7.33197e-06	2.5821e-06	1.68391e-05	7.28945e-06	2.56722e-06	1.73483e-05	6.39651e-06	1.92734e-06	1474.69	9.41667e-08	4.25179e-08	1.48875e-08	1474.69	0.53677				1474.69	2.19786	3.8635	4.68668	1474.69	0.7415	0.05058	0.383		1474.69	2.15752	4.22499	4.67574	2.15822	4.24191	4.70314	1474.69	-6.97249e-05
	1475.8	0.02031	0.00885	0.00211	0.01932	0.009	0.00269	1475.8	-0.000991913	0.000152403	0.000580368		1475.8	1.69902e-05	7.29363e-06	2.56969e-06	1.68914e-05	7.24938e-06	2.55443e-06	1.73976e-05	6.35901e-06	1.91697e-06	1475.8	9.8782e-08	4.42438e-08	1.52628e-08	1475.8	0.5369				1475.8	2.20941	3.86755	4.70172	1475.8	0.74365	0.0505	0.39725		1475.8	2.1669	4.22907	4.67665	2.1678	4.24647	4.70443	1475.8	-8.60911e-05
	1476.91	0.02038	0.0088	0.0021	0.0196	0.00907	0.00267	1476.91	-0.000781306	0.000265771	0.000572759		1476.91	1.70509e-05	7.25764e-06	2.55798e-06	1.6947e-05	7.21147e-06	2.54251e-06	1.7446e-05	6.32156e-06	1.90656e-06	1476.91	1.03849e-07	4.61661e-08	1.54686e-08	1476.91	0.53703				1476.91	2.2208	3.87171	4.71662	1476.91	0.74543	0.0504	0.41111		1476.91	2.17651	4.23333	4.67763	2.17739	4.25097	4.70565	1476.91	-9.64289e-05
	1478.01	0.02044	0.00876	0.00209	0.01981	0.00913	0.00263	1478.01	-0.000633838	0.00036958	0.000538619		1478.01	1.71085e-05	7.22097e-06	2.54629e-06	1.69994e-05	7.17309e-06	2.53022e-06	1.7494e-05	6.28442e-06	1.89629e-06	1478.01	1.09042e-07	4.78786e-08	1.60751e-08	1478.01	0.53716				1478.01	2.2406	3.88461	4.71523	1478.01	0.75533	0.05881	0.40832		1478.01	2.18642	4.23786	4.67883	2.18698	4.25539	4.70678	1478.01	-7.57833e-05
	1479.12	0.0205	0.00871	0.00208	0.02003	0.00918	0.00258	1479.12	-0.000470785	0.000477573	0.000505373		1479.12	1.7159e-05	7.18173e-06	2.53397e-06	1.70452e-05	7.1325e-06	2.51685e-06	1.75414e-05	6.24777e-06	1.88623e-06	1479.12	1.13752e-07	4.92247e-08	1.71168e-08	1479.12	0.53729				1479.12	2.25997	3.89736	4.71378	1479.12	0.76483	0.06705	0.4055		1479.12	2.19634	4.24239	4.68012	2.19661	4.25979	4.7079	1479.12	-2.69902e-05
	1480.23	0.02055	0.00866	0.00207	0.02021	0.00923	0.00255	1480.23	-0.000338589	0.000570827	0.000480939		1480.23	1.72064e-05	7.1416e-06	2.52118e-06	1.70887e-05	7.09112e-06	2.50318e-06	1.7588e-05	6.21147e-06	1.87629e-06	1480.23	1.17705e-07	5.04772e-08	1.79983e-08	1480.23	0.53742				1480.23	2.27867	3.91008	4.7095	1480.23	0.77393	0.07556	0.40025		1480.23	2.20599	4.24659	4.68124	2.20627	4.26419	4.70908	1480.23	1.62944e-05
	1481.34	0.02061	0.00861	0.00205	0.02023	0.0092	0.00255	1481.34	-0.000379173	0.000590264	0.000492423		1481.34	1.72578e-05	7.10363e-06	2.50878e-06	1.71365e-05	7.05166e-06	2.49054e-06	1.76334e-05	6.17524e-06	1.8663e-06	1481.34	1.21291e-07	5.19668e-08	1.82439e-08	1481.34	0.53755				1481.34	2.29612	3.92344	4.69338	1481.34	0.78191	0.08493	0.38345		1481.34	2.21545	4.25054	4.68209	2.21595	4.26858	4.7103	1481.34	1.93386e-05
	1482.45	0.02067	0.00856	0.00205	0.02025	0.00917	0.00255	1482.45	-0.000419227	0.000608302	0.000503575		1482.45	1.73142e-05	7.06835e-06	2.49727e-06	1.7189e-05	7.0147e-06	2.4791e-06	1.76779e-05	6.13899e-06	1.85623e-06	1482.45	1.25226e-07	5.36561e-08	1.81778e-08	1482.45	0.53768				1482.45	2.31353	3.93687	4.67727	1482.45	0.78967	0.09432	0.36647		1482.45	2.22507	4.25458	4.68287	2.22564	4.27294	4.71147	1482.45	-2.03036e-05
	1483.55	0.02073	0.00852	0.00204	0.02026	0.00914	0.00256	1483.55	-0.000466823	0.000616725	0.000528464		1483.55	1.73693e-05	7.03311e-06	2.48623e-06	1.72394e-05	6.9779e-06	2.46759e-06	1.77216e-05	6.10293e-06	1.84624e-06	1483.55	1.29896e-07	5.5209e-08	1.86437e-08	1483.55	0.5378				1483.55	2.3283	3.94803	4.66484	1483.55	0.79446	0.10118	0.35271		1483.55	2.235	4.2589	4.68387	2.23533	4.27722	4.71255	1483.55	-6.96974e-05
	1484.66	0.02078	0.00847	0.00203	0.02025	0.00908	0.0026	1484.66	-0.000530673	0.000608913	0.000577689		1484.66	1.74173e-05	6.99549e-06	2.47485e-06	1.72822e-05	6.93904e-06	2.45483e-06	1.77649e-05	6.06731e-06	1.83644e-06	1484.66	1.35026e-07	5.64516e-08	2.00198e-08	1484.66	0.53793				1484.66	2.33846	3.95511	4.65903	1484.66	0.79457	0.10389	0.3454		1484.66	2.24503	4.26329	4.68511	2.24503	4.28145	4.71359	1484.66	-9.11037e-05
	1485.77	0.02083	0.00842	0.00201	0.02024	0.00903	0.00264	1485.77	-0.000587001	0.00060319	0.000627748		1485.77	1.74605e-05	6.95645e-06	2.46285e-06	1.73206e-05	6.89884e-06	2.44116e-06	1.78074e-05	6.03212e-06	1.82679e-06	1485.77	1.39978e-07	5.76107e-08	2.16857e-08	1485.77	0.53805				1485.77	2.34864	3.96228	4.65339	1485.77	0.79496	0.10693	0.33863		1485.77	2.25483	4.2674	4.68638	2.25476	4.28566	4.71466	1485.77	-7.64994e-05
	1486.88	0.02088	0.00837	0.002	0.02026	0.00898	0.00268	1486.88	-0.000621788	0.000601802	0.000678445		1486.88	1.75065e-05	6.91907e-06	2.45069e-06	1.73621e-05	6.86006e-06	2.42807e-06	1.7849e-05	5.99712e-06	1.81716e-06	1486.88	1.44365e-07	5.90101e-08	2.26188e-08	1486.88	0.53818				1486.88	2.35688	3.96705	4.65385	1486.88	0.79366	0.10787	0.33848		1486.88	2.26439	4.27121	4.68749	2.26452	4.28988	4.71577	1486.88	-5.34662e-05
	1487.99	0.02094	0.00833	0.00199	0.02029	0.00893	0.00272	1487.99	-0.000641927	0.000602269	0.000728964		1487.99	1.7558e-05	6.88455e-06	2.43886e-06	1.74096e-05	6.82393e-06	2.4164e-06	1.78894e-05	5.96218e-06	1.80748e-06	1487.99	1.48397e-07	6.06224e-08	2.24627e-08	1487.99	0.5383				1487.99	2.36339	3.96969	4.65946	1487.99	0.79054	0.10667	0.34358		1487.99	2.27402	4.27504	4.68844	2.27429	4.29408	4.71687	1487.99	-5.79473e-05
	1489.1	0.02099	0.00829	0.00198	0.02033	0.00889	0.00276	1489.1	-0.000661138	0.000601786	0.000778985		1489.1	1.76097e-05	6.8507e-06	2.42728e-06	1.7457e-05	6.78862e-06	2.40543e-06	1.79289e-05	5.92739e-06	1.79786e-06	1489.1	1.5268e-07	6.2075e-08	2.18555e-08	1489.1	0.53842				1489.1	2.36988	3.97235	4.66489	1489.1	0.78705	0.10526	0.34814		1489.1	2.28396	4.27915	4.68939	2.28407	4.29822	4.7179	1489.1	-9.96789e-05
	1490.2	0.02104	0.00824	0.00197	0.02041	0.00886	0.0028	1490.2	-0.000629847	0.000620636	0.000820331		1490.2	1.7655e-05	6.81478e-06	2.41555e-06	1.74973e-05	6.75166e-06	2.39387e-06	1.79676e-05	5.89293e-06	1.78839e-06	1490.2	1.57688e-07	6.31216e-08	2.16835e-08	1490.2	0.53854				1490.2	2.37566	3.97248	4.67595	1490.2	0.78268	0.10118	0.35797		1490.2	2.29406	4.28341	4.69037	2.29386	4.30232	4.71891	1490.2	-0.000151226
	1491.31	0.02108	0.0082	0.00196	0.02051	0.00884	0.00282	1491.31	-0.000572755	0.000648862	0.00085893		1491.31	1.76945e-05	6.77699e-06	2.40359e-06	1.75312e-05	6.71302e-06	2.38143e-06	1.80054e-05	5.85879e-06	1.77904e-06	1491.31	1.63331e-07	6.39785e-08	2.2165e-08	1491.31	0.53866				1491.31	2.3811	3.97154	4.6892	1491.31	0.77818	0.09619	0.37007		1491.31	2.30398	4.28744	4.69128	2.30367	4.30641	4.71995	1491.31	-0.000169696
	1492.42	0.02112	0.00815	0.00195	0.02061	0.00883	0.00285	1492.42	-0.000516497	0.000676175	0.000897985		1492.42	1.77352e-05	6.7402e-06	2.39184e-06	1.75662e-05	6.67512e-06	2.36903e-06	1.80423e-05	5.82481e-06	1.76967e-06	1492.42	1.6898e-07	6.50763e-08	2.28143e-08	1492.42	0.53878				1492.42	2.38649	3.97059	4.70219	1492.42	0.77394	0.09149	0.38224		1492.42	2.31364	4.29114	4.69203	2.31349	4.31049	4.72102	1492.42	-0.000132582
	1493.53	0.02117	0.00811	0.00194	0.02076	0.00886	0.00286	1493.53	-0.000414632	0.000751237	0.000911238		1493.53	1.77813e-05	6.70621e-06	2.38067e-06	1.76074e-05	6.63969e-06	2.35746e-06	1.80781e-05	5.79086e-06	1.76024e-06	1493.53	1.73912e-07	6.65275e-08	2.32169e-08	1493.53	0.5389				1493.53	2.39383	3.96853	4.71779	1493.53	0.7717	0.08577	0.39716		1493.53	2.32331	4.29477	4.69269	2.32331	4.31453	4.72207	1493.53	-5.80389e-05
	1494.64	0.02123	0.00806	0.00194	0.02092	0.0089	0.00286	1494.64	-0.000306981	0.000832094	0.000921095		1494.64	1.78289e-05	6.67356e-06	2.36994e-06	1.76511e-05	6.60558e-06	2.34636e-06	1.81131e-05	5.75708e-06	1.75085e-06	1494.64	1.77861e-07	6.7985e-08	2.35778e-08	1494.64	0.53902				1494.64	2.40136	3.96633	4.73378	1494.64	0.76934	0.07971	0.41226		1494.64	2.33325	4.29866	4.69344	2.33314	4.31852	4.72303	1494.64	7.55689e-06
	1495.75	0.02127	0.00802	0.00193	0.02108	0.00894	0.00286	1495.75	-0.000193709	0.000916413	0.000931259		1495.75	1.7871e-05	6.63937e-06	2.35912e-06	1.76897e-05	6.57029e-06	2.33475e-06	1.81473e-05	5.72365e-06	1.74163e-06	1495.75	1.81261e-07	6.90788e-08	2.43715e-08	1495.75	0.53914				1495.75	2.40898	3.96449	4.74942	1495.75	0.76684	0.07381	0.4268		1495.75	2.3434	4.30276	4.69433	2.34298	4.32246	4.72394	1495.75	2.57958e-05
	1496.85	0.02131	0.00798	0.00192	0.02121	0.00902	0.00284	1496.85	-0.000104094	0.00105	0.000923875		1496.85	1.79063e-05	6.60298e-06	2.34798e-06	1.77213e-05	6.5331e-06	2.32239e-06	1.81807e-05	5.69061e-06	1.73257e-06	1496.85	1.84935e-07	6.98824e-08	2.55931e-08	1496.85	0.53926				1496.85	2.42126	3.97004	4.75753	1496.85	0.76907	0.0754	0.43399		1496.85	2.35342	4.30672	4.69524	2.35284	4.32637	4.72488	1496.85	-3.00513e-06
	1497.96	0.02135	0.00793	0.00191	0.02134	0.00911	0.00282	1497.96	-1.01513e-05	0.00118	0.000916475		1497.96	1.79414e-05	6.56687e-06	2.33689e-06	1.7752e-05	6.49606e-06	2.31027e-06	1.8213e-05	5.65778e-06	1.72352e-06	1497.96	1.89421e-07	7.08178e-08	2.66141e-08	1497.96	0.53937				1497.96	2.43339	3.97548	4.76575	1497.96	0.77143	0.07719	0.4417		1497.96	2.36315	4.31033	4.69604	2.36271	4.3303	4.72588	1497.96	-4.10379e-05
	1499.07	0.02139	0.00789	0.0019	0.02145	0.00918	0.00281	1499.07	5.79682e-05	0.00129	0.00091149		1499.07	1.79819e-05	6.53333e-06	2.32623e-06	1.77874e-05	6.46122e-06	2.29936e-06	1.82442e-05	5.62498e-06	1.7144e-06	1499.07	1.94494e-07	7.21099e-08	2.68639e-08	1499.07	0.53949				1499.07	2.44549	3.98234	4.77347	1499.07	0.77386	0.08056	0.44907		1499.07	2.37281	4.31379	4.6968	2.37259	4.3342	4.72686	1499.07	-4.67681e-05
	1500.18	0.02144	0.00785	0.00189	0.02148	0.00921	0.00281	1500.18	4.06423e-05	0.00137	0.000917659		1500.18	1.80256e-05	6.50168e-06	2.31587e-06	1.78262e-05	6.42818e-06	2.28938e-06	1.82744e-05	5.59229e-06	1.7053e-06	1500.18	1.99385e-07	7.34942e-08	2.64955e-08	1500.18	0.5396				1500.18	2.45793	3.99471	4.77905	1500.18	0.77642	0.08928	0.45397		1500.18	2.38273	4.31746	4.69768	2.38247	4.33804	4.72776	1500.18	-1.2071e-05
	1501.29	0.02148	0.00781	0.00188	0.02151	0.00925	0.0028	1501.29	3.11825e-05	0.00144	0.000924223		1501.29	1.80646e-05	6.4691e-06	2.30524e-06	1.78611e-05	6.39455e-06	2.27902e-06	1.83039e-05	5.55994e-06	1.69634e-06	1501.29	2.03517e-07	7.45478e-08	2.62166e-08	1501.29	0.53971				1501.29	2.47034	4.00698	4.78465	1501.29	0.77868	0.09768	0.45841		1501.29	2.39292	4.32138	4.69871	2.39236	4.34183	4.7286	1501.29	3.20218e-05
	1502.4	0.02151	0.00776	0.00187	0.02153	0.00926	0.0028	1502.4	1.38803e-05	0.0015	0.000929801		1502.4	1.8096e-05	6.43426e-06	2.29402e-06	1.78889e-05	6.35903e-06	2.26752e-06	1.83324e-05	5.52798e-06	1.68756e-06	1502.4	2.07084e-07	7.52322e-08	2.64952e-08	1502.4	0.53983				1502.4	2.48203	4.01916	4.79341	1502.4	0.78025	0.106	0.46596		1502.4	2.40306	4.32526	4.6997	2.40226	4.3456	4.72947	1502.4	4.75994e-05
	1503.5	0.02154	0.00772	0.00186	0.02151	0.00924	0.00279	1503.5	-2.92521e-05	0.00152	0.000932949		1503.5	1.8125e-05	6.399e-06	2.28264e-06	1.79142e-05	6.32305e-06	2.25554e-06	1.83599e-05	5.49625e-06	1.67882e-06	1503.5	2.10838e-07	7.59524e-08	2.71059e-08	1503.5	0.53994				1503.5	2.49264	4.03136	4.80727	1503.5	0.78101	0.11462	0.47901		1503.5	2.41289	4.3288	4.70044	2.41218	4.34938	4.73039	1503.5	2.88249e-05
	1504.61	0.02158	0.00768	0.00185	0.0215	0.00921	0.00279	1504.61	-7.48491e-05	0.00154	0.000936014		1504.61	1.81588e-05	6.36589e-06	2.27184e-06	1.79435e-05	6.28885e-06	2.24431e-06	1.83861e-05	5.46453e-06	1.66999e-06	1504.61	2.15258e-07	7.70437e-08	2.75254e-08	1504.61	0.54005				1504.61	2.50326	4.04362	4.82119	1504.61	0.78194	0.12352	0.49247		1504.61	2.42256	4.33212	4.70098	2.4221	4.35315	4.73133	1504.61	7.24654e-06
	1505.72	0.02162	0.00764	0.00184	0.02148	0.00916	0.00276	1505.72	-0.000141222	0.00152	0.000912516		1505.72	1.81973e-05	6.33509e-06	2.26176e-06	1.79772e-05	6.25675e-06	2.23415e-06	1.84114e-05	5.43286e-06	1.66112e-06	1505.72	2.20011e-07	7.83388e-08	2.76154e-08	1505.72	0.54016				1505.72	2.5132	4.05443	4.83747	1505.72	0.78203	0.13087	0.50821		1505.72	2.43241	4.33558	4.70157	2.43201	4.35686	4.73218	1505.72	1.65495e-05
	1506.83	0.02166	0.0076	0.00183	0.02144	0.00908	0.0027	1506.83	-0.000217124	0.00149	0.000868849		1506.83	1.82329e-05	6.30397e-06	2.25176e-06	1.80086e-05	6.2246e-06	2.22404e-06	1.84359e-05	5.40148e-06	1.65239e-06	1506.83	2.24303e-07	7.93631e-08	2.77265e-08	1506.83	0.54027				1506.83	2.52262	4.06416	4.85617	1506.83	0.78133	0.13692	0.52594		1506.83	2.44257	4.33932	4.7024	2.44192	4.3605	4.73294	1506.83	5.38325e-05
	1507.94	0.02169	0.00756	0.00183	0.0214	0.00901	0.00265	1507.94	-0.000282624	0.00145	0.000826923		1507.94	1.82607e-05	6.27064e-06	2.24117e-06	1.80329e-05	6.1907e-06	2.21301e-06	1.84597e-05	5.37056e-06	1.64387e-06	1507.94	2.27805e-07	7.99317e-08	2.81618e-08	1507.94	0.54038				1507.94	2.53208	4.07406	4.87558	1507.94	0.78063	0.14307	0.54423		1507.94	2.45276	4.34311	4.70337	2.45184	4.36411	4.7337	1507.94	8.09889e-05
	1509.04	0.02171	0.00752	0.00182	0.02135	0.0089	0.00255	1509.04	-0.000358363	0.00139	0.000736332		1509.04	1.82846e-05	6.23632e-06	2.23012e-06	1.80535e-05	6.15593e-06	2.20135e-06	1.84823e-05	5.33996e-06	1.63544e-06	1509.04	2.31095e-07	8.03958e-08	2.87631e-08	1509.04	0.54049				1509.04	2.53965	4.07767	4.878	1509.04	0.77827	0.14316	0.54582		1509.04	2.46267	4.34659	4.70414	2.46179	4.36774	4.73453	1509.04	6.74054e-05
	1510.15	0.02174	0.00747	0.00181	0.0213	0.00879	0.00243	1510.15	-0.000442842	0.00131	0.0006266		1510.15	1.83121e-05	6.20367e-06	2.21937e-06	1.80771e-05	6.12244e-06	2.19019e-06	1.85037e-05	5.30941e-06	1.62695e-06	1510.15	2.35032e-07	8.1223e-08	2.91817e-08	1510.15	0.5406				1510.15	2.54654	4.07889	4.87348	1510.15	0.77544	0.14112	0.54088		1510.15	2.47235	4.34979	4.70461	2.47174	4.37137	4.73541	1510.15	2.75758e-05
	1511.26	0.02177	0.00744	0.0018	0.02124	0.00867	0.00231	1511.26	-0.000532059	0.00123	0.000516057		1511.26	1.83452e-05	6.17349e-06	2.20951e-06	1.81055e-05	6.09105e-06	2.18008e-06	1.85238e-05	5.27881e-06	1.61838e-06	1511.26	2.39737e-07	8.24384e-08	2.94301e-08	1511.26	0.54071				1511.26	2.55346	4.08016	4.8685	1511.26	0.77254	0.13909	0.53547		1511.26	2.48216	4.35304	4.70499	2.48168	4.37497	4.73624	1511.26	8.68975e-06
	1512.37	0.02181	0.0074	0.00179	0.02126	0.00862	0.00226	1512.37	-0.000549659	0.00123	0.000466125		1512.37	1.83772e-05	6.14368e-06	2.20016e-06	1.81329e-05	6.06007e-06	2.17026e-06	1.8543e-05	5.24839e-06	1.60987e-06	1512.37	2.44331e-07	8.36117e-08	2.99019e-08	1512.37	0.54081				1512.37	2.55784	4.07024	4.80902	1512.37	0.76682	0.12566	0.47522		1512.37	2.49229	4.35658	4.70564	2.49161	4.37849	4.73697	1512.37	3.71286e-05
	1513.48	0.02183	0.00736	0.00178	0.02128	0.00859	0.00222	1513.48	-0.000550875	0.00123	0.000433437		1513.48	1.84015e-05	6.112e-06	2.19042e-06	1.81536e-05	6.0276e-06	2.15965e-06	1.85616e-05	5.21837e-06	1.60154e-06	1513.48	2.47866e-07	8.43987e-08	3.07644e-08	1513.48	0.54092				1513.48	2.56193	4.05895	4.74073	1513.48	0.7607	0.11075	0.40592		1513.48	2.50253	4.36025	4.7066	2.50154	4.38196	4.73765	1513.48	8.19411e-05
	1514.59	0.02185	0.00732	0.00177	0.02131	0.00856	0.00219	1514.59	-0.000538307	0.00124	0.000422452		1514.59	1.84196e-05	6.07887e-06	2.17985e-06	1.81692e-05	5.99392e-06	2.14831e-06	1.85792e-05	5.18873e-06	1.59335e-06	1514.59	2.50476e-07	8.49491e-08	3.15414e-08	1514.59	0.54102				1514.59	2.56626	4.04798	4.67216	1514.59	0.75503	0.09635	0.33663		1514.59	2.51253	4.36368	4.70757	2.51148	4.38543	4.73839	1514.59	8.03513e-05
	1515.69	0.02187	0.00728	0.00176	0.02144	0.00866	0.00232	1515.69	-0.000426631	0.00138	0.000561495		1515.69	1.84398e-05	6.04677e-06	2.169e-06	1.81863e-05	5.96109e-06	2.13743e-06	1.85956e-05	5.15924e-06	1.58514e-06	1515.69	2.5344e-07	8.56765e-08	3.15711e-08	1515.69	0.54113				1515.69	2.57408	4.04281	4.63256	1515.69	0.75309	0.08803	0.29681		1515.69	2.52222	4.36679	4.70817	2.52144	4.38891	4.73918	1515.69	4.30985e-06
	1516.8	0.0219	0.00724	0.00176	0.02158	0.00876	0.00246	1516.8	-0.000319519	0.00152	0.000702647		1516.8	1.84663e-05	6.01711e-06	2.15884e-06	1.82084e-05	5.93041e-06	2.12794e-06	1.86107e-05	5.12974e-06	1.57687e-06	1516.8	2.5797e-07	8.67031e-08	3.09002e-08	1516.8	0.54123				1516.8	2.5818	4.03775	4.59722	1516.8	0.75102	0.07987	0.26131		1516.8	2.53191	4.36988	4.70841	2.53139	4.39238	4.73994	1516.8	-0.000101521
	1517.91	0.02192	0.0072	0.00175	0.02172	0.00886	0.00259	1517.91	-0.000208281	0.00166	0.00084517		1517.91	1.84947e-05	5.98839e-06	2.14974e-06	1.82307e-05	5.90069e-06	2.11926e-06	1.86249e-05	5.10036e-06	1.56862e-06	1517.91	2.63934e-07	8.76954e-08	3.04863e-08	1517.91	0.54134				1517.91	2.59085	4.03569	4.57791	1517.91	0.75003	0.07449	0.24133		1517.91	2.5419	4.37323	4.70866	2.54133	4.39577	4.74061	1517.91	-0.000154924
	1519.02	0.02194	0.00717	0.00174	0.02187	0.00898	0.00273	1519.02	-7.63903e-05	0.00181	0.000987682		1519.02	1.85168e-05	5.95811e-06	2.14111e-06	1.82469e-05	5.86981e-06	2.10983e-06	1.86382e-05	5.07131e-06	1.56053e-06	1519.02	2.69891e-07	8.82993e-08	3.12815e-08	1519.02	0.54144				1519.02	2.60432	4.04277	4.59813	1519.02	0.75331	0.07809	0.26026		1519.02	2.55212	4.37677	4.70935	2.55126	4.39912	4.74124	1519.02	-0.000112931
	1520.13	0.02196	0.00713	0.00173	0.02202	0.00909	0.00286	1520.13	6.62921e-05	0.00197	0.00113		1520.13	1.85318e-05	5.9261e-06	2.13198e-06	1.82574e-05	5.83749e-06	2.09886e-06	1.86506e-05	5.04264e-06	1.55258e-06	1520.13	2.74441e-07	8.86153e-08	3.31236e-08	1520.13	0.54154				1520.13	2.61759	4.04967	4.61644	1520.13	0.7566	0.08163	0.27724		1520.13	2.56221	4.38014	4.71049	2.5612	4.40246	4.74189	1520.13	-1.2693e-05
	1521.24	0.02197	0.00709	0.00172	0.02217	0.0092	0.00297	1521.24	0.000200924	0.00211	0.00125		1521.24	1.85462e-05	5.89458e-06	2.12185e-06	1.82687e-05	5.80549e-06	2.08712e-06	1.86619e-05	5.01415e-06	1.54464e-06	1521.24	2.77506e-07	8.90909e-08	3.4736e-08	1521.24	0.54164				1521.24	2.63337	4.06047	4.64634	1521.24	0.76266	0.08937	0.30642		1521.24	2.572	4.38316	4.71175	2.57115	4.4058	4.74261	1521.24	6.57204e-05
	1522.34	0.02199	0.00705	0.00171	0.02231	0.0093	0.00304	1522.34	0.000320234	0.00225	0.00133		1522.34	1.85659e-05	5.86545e-06	2.11105e-06	1.82856e-05	5.77548e-06	2.07611e-06	1.8672e-05	4.98568e-06	1.53663e-06	1522.34	2.8025e-07	8.9968e-08	3.49434e-08	1522.34	0.54174				1522.34	2.6528	4.0769	4.69342	1522.34	0.7724	0.10283	0.35343		1522.34	2.58171	4.38607	4.71269	2.58109	4.40914	4.74332	1522.34	7.62327e-05
	1523.45	0.02201	0.00702	0.0017	0.02246	0.0094	0.00311	1523.45	0.000445455	0.00238	0.00141		1523.45	1.85883e-05	5.83779e-06	2.10029e-06	1.83045e-05	5.74681e-06	2.06646e-06	1.86809e-05	4.95728e-06	1.52863e-06	1523.45	2.83787e-07	9.09804e-08	3.38325e-08	1523.45	0.54185				1523.45	2.67199	4.09298	4.73832	1523.45	0.78162	0.11577	0.39836		1523.45	2.59164	4.38922	4.71317	2.59102	4.41241	4.74394	1523.45	4.48963e-05
	1524.56	0.02203	0.00698	0.0017	0.02251	0.00943	0.00309	1524.56	0.000480252	0.00245	0.0014		1524.56	1.86061e-05	5.80909e-06	2.09006e-06	1.8318e-05	5.7174e-06	2.05743e-06	1.86891e-05	4.92918e-06	1.52077e-06	1524.56	2.88096e-07	9.16873e-08	3.26284e-08	1524.56	0.54194				1524.56	2.69595	4.11569	4.7897	1524.56	0.79541	0.13514	0.44935		1524.56	2.6018	4.39262	4.71338	2.60094	4.41563	4.74449	1524.56	3.33737e-05
	1525.67	0.02204	0.00694	0.00169	0.0225	0.00943	0.00301	1525.67	0.00046277	0.00249	0.00132		1525.67	1.86164e-05	5.7784e-06	2.0804e-06	1.83242e-05	5.68638e-06	2.04796e-06	1.86963e-05	4.90145e-06	1.51305e-06	1525.67	2.92217e-07	9.20223e-08	3.2438e-08	1525.67	0.54204				1525.67	2.72354	4.1434	4.84953	1525.67	0.81293	0.15956	0.50844		1525.67	2.61191	4.39594	4.71359	2.61086	4.41884	4.74507	1525.67	7.03139e-05
	1526.78	0.02204	0.0069	0.00168	0.02251	0.00943	0.00294	1526.78	0.000463814	0.00253	0.00126		1526.78	1.86246e-05	5.74751e-06	2.07109e-06	1.83292e-05	5.65515e-06	2.03785e-06	1.87025e-05	4.87395e-06	1.50537e-06	1526.78	2.95398e-07	9.2364e-08	3.3236e-08	1526.78	0.54214				1526.78	2.75113	4.17112	4.91255	1526.78	0.83077	0.18426	0.57077		1526.78	2.62171	4.39893	4.71393	2.62079	4.42205	4.74572	1526.78	0.000123482
	1527.89	0.02205	0.00687	0.00167	0.02225	0.00928	0.00277	1527.89	0.000200084	0.00241	0.00109		1527.89	1.86375e-05	5.71867e-06	2.06193e-06	1.83396e-05	5.62563e-06	2.02781e-06	1.87074e-05	4.84647e-06	1.49762e-06	1527.89	2.97913e-07	9.30473e-08	3.41231e-08	1527.89	0.54224				1527.89	2.77316	4.19068	4.91814	1527.89	0.84317	0.20098	0.57597		1527.89	2.63137	4.40172	4.71441	2.63072	4.42526	4.74636	1527.89	0.000138184
	1528.99	0.02207	0.00683	0.00167	0.02192	0.00906	0.00256	1528.99	-0.000149533	0.00223	0.000891496		1528.99	1.86545e-05	5.69171e-06	2.05279e-06	1.83538e-05	5.59776e-06	2.01839e-06	1.87112e-05	4.81904e-06	1.48986e-06	1528.99	3.00719e-07	9.39433e-08	3.44007e-08	1528.99	0.54234				1528.99	2.7939	4.20823	4.90196	1528.99	0.85404	0.21559	0.55953		1528.99	2.64118	4.40466	4.71494	2.64062	4.42842	4.74693	1528.99	9.68622e-05
	1530.1	0.02208	0.0068	0.00166	0.0216	0.00885	0.00235	1530.1	-0.000484666	0.00205	0.000691103		1530.1	1.86684e-05	5.66431e-06	2.04351e-06	1.83639e-05	5.56967e-06	2.00931e-06	1.87142e-05	4.79185e-06	1.48221e-06	1530.1	3.04453e-07	9.46392e-08	3.42054e-08	1530.1	0.54244				1530.1	2.81527	4.22662	4.88291	1530.1	0.86527	0.2308	0.54004		1530.1	2.65126	4.40788	4.71549	2.65052	4.43152	4.74742	1530.1	3.63502e-05
	1531.21	0.02209	0.00676	0.00165	0.02143	0.00873	0.00236	1531.21	-0.000660208	0.00197	0.000709259		1531.21	1.8675e-05	5.63503e-06	2.03405e-06	1.83662e-05	5.54005e-06	1.99993e-06	1.87163e-05	4.76504e-06	1.47472e-06	1531.21	3.08852e-07	9.49795e-08	3.41159e-08	1531.21	0.54253				1531.21	2.82353	4.22424	4.81978	1531.21	0.86342	0.22522	0.47625		1531.21	2.66134	4.41112	4.71605	2.66041	4.43459	4.74792	1531.21	8.60178e-06
	1532.32	0.02209	0.00673	0.00164	0.02127	0.00861	0.0024	1532.32	-0.000818382	0.00188	0.000756344		1532.32	1.86783e-05	5.60508e-06	2.02448e-06	1.83652e-05	5.50982e-06	1.99011e-06	1.87174e-05	4.73849e-06	1.46729e-06	1532.32	3.13119e-07	9.52648e-08	3.43689e-08	1532.32	0.54263				1532.32	2.83073	4.21993	4.75485	1532.32	0.86082	0.21794	0.41069		1532.32	2.67117	4.41406	4.71655	2.6703	4.43768	4.74848	1532.32	3.01745e-05
	1533.43	0.02209	0.00669	0.00163	0.02113	0.0085	0.00245	1533.43	-0.000963241	0.00181	0.000819547		1533.43	1.86852e-05	5.57673e-06	2.01498e-06	1.83684e-05	5.48087e-06	1.98032e-06	1.87172e-05	4.71199e-06	1.45981e-06	1533.43	3.16732e-07	9.58547e-08	3.46668e-08	1533.43	0.54272				1533.43	2.83832	4.21577	4.6972	1533.43	0.85883	0.21104	0.35269		1533.43	2.68079	4.41674	4.71693	2.68019	4.44076	4.74907	1533.43	7.22902e-05
	1534.53	0.0221	0.00666	0.00163	0.02116	0.0085	0.00258	1534.53	-0.000941238	0.00184	0.000950026		1534.53	1.86964e-05	5.55036e-06	2.00574e-06	1.83766e-05	5.45367e-06	1.97104e-06	1.87159e-05	4.68551e-06	1.45228e-06	1534.53	3.1983e-07	9.66881e-08	3.46999e-08	1534.53	0.54282				1534.53	2.84864	4.21429	4.69029	1534.53	0.85943	0.20679	0.34557		1534.53	2.69053	4.41952	4.71719	2.69007	4.44381	4.74959	1534.53	9.57775e-05
	1535.64	0.02211	0.00662	0.00162	0.02119	0.0085	0.0027	1535.64	-0.000915022	0.00187	0.00108		1535.64	1.8706e-05	5.52409e-06	1.99681e-06	1.83831e-05	5.42674e-06	1.96219e-06	1.87137e-05	4.65922e-06	1.44484e-06	1535.64	3.22906e-07	9.73479e-08	3.462e-08	1535.64	0.54291				1535.64	2.85893	4.21282	4.684	1535.64	0.85971	0.20231	0.33896		1535.64	2.70054	4.42257	4.7174	2.69992	4.4468	4.75002	1535.64	8.93739e-05
	1536.75	0.02211	0.00659	0.00161	0.02124	0.00851	0.00282	1536.75	-0.000868596	0.00191	0.00121		1536.75	1.87084e-05	5.49612e-06	1.98807e-06	1.83822e-05	5.39853e-06	1.95322e-06	1.87107e-05	4.63329e-06	1.43757e-06	1536.75	3.2625e-07	9.75915e-08	3.48467e-08	1536.75	0.54301				1536.75	2.87052	4.21281	4.6863	1536.75	0.86122	0.19922	0.34071		1536.75	2.7106	4.42571	4.71771	2.70977	4.44975	4.75044	1536.75	7.30198e-05
	1537.86	0.0221	0.00655	0.0016	0.02131	0.00853	0.00293	1537.86	-0.00078666	0.00198	0.00133		1537.86	1.87061e-05	5.46705e-06	1.97933e-06	1.83763e-05	5.36937e-06	1.94383e-06	1.87068e-05	4.60765e-06	1.43038e-06	1537.86	3.29764e-07	9.76793e-08	3.54916e-08	1537.86	0.5431				1537.86	2.88575	4.21692	4.71019	1537.86	0.86663	0.20043	0.36401		1537.86	2.72042	4.42858	4.71816	2.71962	4.45271	4.75092	1537.86	6.9863e-05
	1538.97	0.02209	0.00652	0.0016	0.02139	0.00856	0.00304	1538.97	-0.00070289	0.00204	0.00145		1538.97	1.87063e-05	5.43916e-06	1.97047e-06	1.83731e-05	5.34109e-06	1.9343e-06	1.87016e-05	4.58211e-06	1.42315e-06	1538.97	3.33199e-07	9.80703e-08	3.61666e-08	1538.97	0.54319				1538.97	2.90087	4.221	4.73233	1538.97	0.8722	0.20186	0.38572		1538.97	2.72999	4.43116	4.71868	2.72946	4.45567	4.75145	1538.97	8.18764e-05
	1540.08	0.0221	0.00649	0.00159	0.02146	0.0086	0.00314	1540.08	-0.000641039	0.00211	0.00155		1540.08	1.87119e-05	5.41352e-06	1.96151e-06	1.83754e-05	5.31465e-06	1.92508e-06	1.86953e-05	4.55657e-06	1.41586e-06	1540.08	3.36468e-07	9.88625e-08	3.64247e-08	1540.08	0.54328				1540.08	2.91794	4.22736	4.767	1540.08	0.87965	0.20558	0.42017		1540.08	2.7396	4.43375	4.71914	2.73929	4.45861	4.75192	1540.08	9.34605e-05
	1541.18	0.0221	0.00646	0.00158	0.0215	0.00865	0.00322	1541.18	-0.000598013	0.00219	0.00164		1541.18	1.87174e-05	5.38849e-06	1.95253e-06	1.83777e-05	5.28881e-06	1.91624e-06	1.86881e-05	4.53117e-06	1.40864e-06	1541.18	3.39668e-07	9.96778e-08	3.62816e-08	1541.18	0.54337				1541.18	2.9376	4.23666	4.81787	1541.18	0.88943	0.21202	0.47083		1541.18	2.74949	4.43663	4.71947	2.74909	4.46149	4.7523	1541.18	9.33126e-05
	1542.29	0.0221	0.00642	0.00157	0.02156	0.00869	0.00331	1542.29	-0.000538818	0.00227	0.00174		1542.29	1.87163e-05	5.36202e-06	1.9437e-06	1.83734e-05	5.26188e-06	1.90751e-06	1.868e-05	4.50609e-06	1.40156e-06	1542.29	3.42931e-07	1.00138e-07	3.61948e-08	1542.29	0.54347				1542.29	2.95717	4.24586	4.8661	1542.29	0.89898	0.21822	0.51869		1542.29	2.7595	4.43969	4.71971	2.75888	4.46433	4.75266	1542.29	8.73528e-05
	1543.4	0.02208	0.00639	0.00157	0.0215	0.00871	0.00327	1543.4	-0.0005847	0.00232	0.00171		1543.4	1.87094e-05	5.33405e-06	1.93511e-06	1.83631e-05	5.23374e-06	1.89857e-06	1.86711e-05	4.48133e-06	1.3946e-06	1543.4	3.46257e-07	1.00315e-07	3.65434e-08	1543.4	0.54356				1543.4	2.97637	4.26028	4.92811	1543.4	0.90836	0.22979	0.58021		1543.4	2.76933	4.44257	4.71999	2.76867	4.46717	4.75306	1543.4	9.01916e-05
	1544.51	0.02207	0.00636	0.00156	0.02137	0.00872	0.00316	1544.51	-0.000702927	0.00236	0.0016		1544.51	1.87033e-05	5.30658e-06	1.92664e-06	1.83538e-05	5.20598e-06	1.8894e-06	1.86611e-05	4.45668e-06	1.38761e-06	1544.51	3.49524e-07	1.00605e-07	3.72429e-08	1544.51	0.54365				1544.51	2.99556	4.27817	5.00473	1544.51	0.91803	0.24509	0.65636		1544.51	2.77887	4.44512	4.7204	2.77846	4.47002	4.75352	1544.51	0.000107933
	1545.62	0.02207	0.00632	0.00155	0.02125	0.00872	0.00307	1545.62	-0.000820048	0.0024	0.00152		1545.62	1.87027e-05	5.28118e-06	1.91808e-06	1.83501e-05	5.17998e-06	1.88017e-06	1.86499e-05	4.43204e-06	1.38056e-06	1545.62	3.526e-07	1.01196e-07	3.79066e-08	1545.62	0.54374				1545.62	3.01498	4.29603	5.08642	1545.62	0.92796	0.26046	0.73772		1545.62	2.78838	4.44759	4.72091	2.78823	4.47286	4.75394	1545.62	0.000131945
	1546.73	0.02206	0.00629	0.00154	0.02119	0.00865	0.00288	1546.73	-0.000876979	0.00236	0.00134		1546.73	1.87035e-05	5.25687e-06	1.90927e-06	1.83481e-05	5.15504e-06	1.87099e-06	1.86378e-05	4.40749e-06	1.37354e-06	1546.73	3.55425e-07	1.01822e-07	3.8275e-08	1546.73	0.54382				1546.73	3.02473	4.30804	5.08826	1546.73	0.92797	0.2698	0.73941		1546.73	2.79814	4.45029	4.72136	2.79797	4.47563	4.75427	1546.73	0.000148052
	1547.83	0.02206	0.00626	0.00154	0.02115	0.00856	0.00267	1547.83	-0.000909635	0.0023	0.00113		1547.83	1.86987e-05	5.23152e-06	1.90035e-06	1.83406e-05	5.1294e-06	1.86196e-06	1.86248e-05	4.38325e-06	1.36666e-06	1547.83	3.58063e-07	1.02121e-07	3.8383e-08	1547.83	0.54391				1547.83	3.03165	4.31855	5.06275	1547.83	0.92495	0.27745	0.71393		1547.83	2.80808	4.45321	4.72164	2.8077	4.47836	4.75456	1547.83	0.000149095
	1548.94	0.02204	0.00623	0.00153	0.02111	0.00847	0.00245	1548.94	-0.000933187	0.00224	0.000923993		1548.94	1.86871e-05	5.20462e-06	1.89164e-06	1.83264e-05	5.10249e-06	1.85331e-06	1.86111e-05	4.35933e-06	1.35992e-06	1548.94	3.60693e-07	1.02126e-07	3.83322e-08	1548.94	0.544				1548.94	3.03859	4.32929	5.03276	1548.94	0.92208	0.28539	0.68407		1548.94	2.81787	4.45602	4.72182	2.81742	4.48108	4.75488	1548.94	0.000138565
	1550.05	0.02202	0.0062	0.00152	0.02122	0.00843	0.00248	1550.05	-0.00079644	0.00223	0.000954834		1550.05	1.86748e-05	5.17773e-06	1.88323e-06	1.83113e-05	5.07549e-06	1.84519e-06	1.85963e-05	4.33557e-06	1.35317e-06	1550.05	3.63503e-07	1.02248e-07	3.80407e-08	1550.05	0.54409				1550.05	3.05042	4.33343	4.99148	1550.05	0.92442	0.28699	0.64286		1550.05	2.82735	4.45851	4.72209	2.82713	4.48382	4.75527	1550.05	0.000125055
	1551.16	0.02201	0.00616	0.00152	0.02135	0.00839	0.00252	1551.16	-0.000653824	0.00223	0.001		1551.16	1.86682e-05	5.15274e-06	1.87481e-06	1.83016e-05	5.04998e-06	1.83748e-06	1.85804e-05	4.3118e-06	1.34635e-06	1551.16	3.66574e-07	1.02763e-07	3.73321e-08	1551.16	0.54418				1551.16	3.06239	4.33721	4.95099	1551.16	0.92701	0.28838	0.60219		1551.16	2.83672	4.46084	4.72254	2.83683	4.48655	4.75565	1551.16	0.000115702
	1552.27	0.022	0.00614	0.00151	0.02148	0.00836	0.00257	1552.27	-0.000516932	0.00222	0.00106		1552.27	1.86648e-05	5.12923e-06	1.8659e-06	1.8295e-05	5.02577e-06	1.82965e-06	1.85634e-05	4.2881e-06	1.33954e-06	1552.27	3.69776e-07	1.03457e-07	3.62501e-08	1552.27	0.54426				1552.27	3.0747	4.34112	4.91653	1552.27	0.92973	0.28978	0.56728		1552.27	2.84631	4.46335	4.72301	2.8465	4.48923	4.75594	1552.27	0.000113985
	1553.37	0.02199	0.00611	0.0015	0.02158	0.00835	0.00264	1553.37	-0.000408898	0.00224	0.00114		1553.37	1.86573e-05	5.1052e-06	1.85648e-06	1.82844e-05	5.00131e-06	1.82128e-06	1.85457e-05	4.26465e-06	1.33285e-06	1553.37	3.72873e-07	1.0389e-07	3.52049e-08	1553.37	0.54435				1553.37	3.09055	4.34572	4.91819	1553.37	0.93576	0.29168	0.56839		1553.37	2.85614	4.46612	4.72315	2.85615	4.49186	4.75617	1553.37	0.00012047
	1554.48	0.02197	0.00607	0.0015	0.02168	0.00833	0.00272	1554.48	-0.000286717	0.00226	0.00122		1554.48	1.86423e-05	5.07954e-06	1.84722e-06	1.82665e-05	4.97559e-06	1.81247e-06	1.85273e-05	4.24153e-06	1.3263e-06	1554.48	3.75716e-07	1.03942e-07	3.47495e-08	1554.48	0.54443				1554.48	3.10627	4.35035	4.91976	1554.48	0.94171	0.29358	0.5696		1554.48	2.86592	4.46889	4.72278	2.86578	4.49447	4.75642	1554.48	0.000133354
	1555.59	0.02194	0.00604	0.00149	0.02177	0.00832	0.00278	1555.59	-0.000176619	0.00228	0.0013		1555.59	1.86245e-05	5.05338e-06	1.83899e-06	1.82462e-05	4.94943e-06	1.8038e-06	1.85079e-05	4.21862e-06	1.31978e-06	1555.59	3.78353e-07	1.03954e-07	3.51934e-08	1555.59	0.54452				1555.59	3.12215	4.35463	4.92698	1555.59	0.94813	0.29534	0.57671		1555.59	2.8754	4.47137	4.7221	2.87542	4.4971	4.75674	1555.59	0.000148689
	1556.7	0.02192	0.00601	0.00148	0.02181	0.00831	0.00284	1556.7	-0.000117029	0.0023	0.00135		1556.7	1.86113e-05	5.02871e-06	1.83204e-06	1.82304e-05	4.92442e-06	1.79564e-06	1.84874e-05	4.19571e-06	1.31319e-06	1556.7	3.80936e-07	1.04286e-07	3.63919e-08	1556.7	0.5446				1556.7	3.13875	4.35802	4.94798	1556.7	0.95546	0.29642	0.59766		1556.7	2.88468	4.47362	4.72163	2.88503	4.49973	4.75707	1556.7	0.000161788
	1557.81	0.02191	0.00598	0.00147	0.02185	0.0083	0.00289	1557.81	-5.67177e-05	0.00232	0.00141		1557.81	1.86024e-05	5.00565e-06	1.82558e-06	1.82189e-05	4.9008e-06	1.78775e-06	1.84659e-05	4.17283e-06	1.30658e-06	1557.81	3.83519e-07	1.04858e-07	3.78264e-08	1557.81	0.54469				1557.81	3.15528	4.36141	4.96822	1557.81	0.96257	0.29746	0.61767		1557.81	2.89411	4.47597	4.72181	2.89462	4.50232	4.75732	1557.81	0.000169335
	1558.92	0.02189	0.00595	0.00147	0.02186	0.00831	0.00292	1558.92	-2.94882e-05	0.00236	0.00145		1558.92	1.85913e-05	4.98255e-06	1.81846e-06	1.82052e-05	4.87728e-06	1.77959e-06	1.84436e-05	4.15015e-06	1.30008e-06	1558.92	3.86038e-07	1.05271e-07	3.88708e-08	1558.92	0.54477				1558.92	3.17097	4.36324	4.99436	1558.92	0.96858	0.29672	0.64346		1558.92	2.90379	4.47858	4.72255	2.90418	4.50485	4.7575	1558.92	0.000170326
	1560.02	0.02187	0.00592	0.00146	0.02183	0.00835	0.00291	1560.02	-3.82236e-05	0.00242	0.00145		1560.02	1.85729e-05	4.95803e-06	1.81014e-06	1.81844e-05	4.85269e-06	1.77103e-06	1.84207e-05	4.1278e-06	1.29372e-06	1560.02	3.88464e-07	1.0534e-07	3.9112e-08	1560.02	0.54485				1560.02	3.18575	4.3632	5.02831	1560.02	0.97366	0.29405	0.67714		1560.02	2.91349	4.48124	4.72336	2.91373	4.50736	4.75768	1560.02	0.00016583
	1561.13	0.02184	0.00589	0.00145	0.0218	0.00838	0.00291	1561.13	-3.72225e-05	0.00249	0.00146		1561.13	1.85504e-05	4.93277e-06	1.80112e-06	1.81594e-05	4.82742e-06	1.76251e-06	1.83968e-05	4.10568e-06	1.28741e-06	1561.13	3.90926e-07	1.05351e-07	3.86112e-08	1561.13	0.54494				1561.13	3.20058	4.36315	5.06229	1561.13	0.97905	0.29155	0.71112		1561.13	2.92292	4.48366	4.72372	2.92327	4.50988	4.75793	1561.13	0.000159371
	1562.24	0.02181	0.00586	0.00145	0.02179	0.00847	0.00285	1562.24	-2.36391e-05	0.00261	0.0014		1562.24	1.85313e-05	4.90869e-06	1.79245e-06	1.81377e-05	4.80299e-06	1.75453e-06	1.8372e-05	4.08361e-06	1.28104e-06	1562.24	3.93601e-07	1.05695e-07	3.79181e-08	1562.24	0.54502				1562.24	3.21009	4.36943	5.07968	1562.24	0.97937	0.2956	0.72863		1562.24	2.9321	4.48582	4.72354	2.93279	4.51242	4.75821	1562.24	0.000157673
	1563.35	0.02179	0.00584	0.00144	0.02178	0.00861	0.00274	1563.35	-7.52283e-06	0.00277	0.0013		1563.35	1.85173e-05	4.88632e-06	1.78467e-06	1.81209e-05	4.77998e-06	1.74696e-06	1.83461e-05	4.06152e-06	1.27463e-06	1563.35	3.96434e-07	1.06342e-07	3.77046e-08	1563.35	0.5451				1563.35	3.21642	4.37921	5.08769	1563.35	0.97647	0.30315	0.73659		1563.35	2.94135	4.48804	4.72318	2.94229	4.51492	4.75843	1563.35	0.000168358
	1564.46	0.02177	0.00581	0.00143	0.02178	0.00874	0.00264	1564.46	9.63142e-06	0.00293	0.0012		1564.46	1.8503e-05	4.86429e-06	1.77751e-06	1.81039e-05	4.75743e-06	1.7393e-06	1.83194e-05	4.03958e-06	1.2683e-06	1564.46	3.99098e-07	1.06857e-07	3.82142e-08	1564.46	0.54518				1564.46	3.22275	4.3887	5.09633	1564.46	0.97331	0.31021	0.74497		1564.46	2.95086	4.49053	4.72306	2.95175	4.51736	4.75855	1564.46	0.000193226
	1565.57	0.02174	0.00578	0.00143	0.02185	0.00877	0.00263	1565.57	0.000111075	0.003	0.0012		1565.57	1.8482e-05	4.84089e-06	1.77024e-06	1.80808e-05	4.73396e-06	1.73122e-06	1.82921e-05	4.01796e-06	1.26211e-06	1565.57	4.01256e-07	1.06929e-07	3.90238e-08	1565.57	0.54526				1565.57	3.23271	4.4092	5.07207	1565.57	0.97367	0.32817	0.72044		1565.57	2.96048	4.49315	4.72329	2.9612	4.51977	4.75867	1565.57	0.000222684
	1566.67	0.02171	0.00575	0.00142	0.02195	0.00879	0.00265	1566.67	0.000240088	0.00304	0.00123		1566.67	1.84556e-05	4.81639e-06	1.76251e-06	1.80527e-05	4.7096e-06	1.72304e-06	1.8264e-05	3.9966e-06	1.25601e-06	1566.67	4.02944e-07	1.06782e-07	3.94654e-08	1566.67	0.54535				1566.67	3.24349	4.43247	5.03972	1566.67	0.97506	0.34902	0.68801		1566.67	2.96989	4.49556	4.72362	2.97063	4.52219	4.75885	1566.67	0.000239562
	1567.78	0.02168	0.00572	0.00142	0.02205	0.00881	0.00267	1567.78	0.000369796	0.00309	0.00125		1567.78	1.84307e-05	4.79259e-06	1.75457e-06	1.80261e-05	4.68568e-06	1.71521e-06	1.8235e-05	3.97531e-06	1.24986e-06	1567.78	4.04595e-07	1.06901e-07	3.93556e-08	1567.78	0.54543				1567.78	3.25417	4.45564	5.00783	1567.78	0.97662	0.37001	0.65613		1567.78	2.97902	4.49768	4.72379	2.98005	4.52463	4.75908	1567.78	0.000232573
	1568.89	0.02165	0.00569	0.00141	0.02204	0.00874	0.00275	1568.89	0.000389592	0.00305	0.00134		1568.89	1.8411e-05	4.77055e-06	1.74686e-06	1.80044e-05	4.66313e-06	1.70763e-06	1.8205e-05	3.954e-06	1.24365e-06	1568.89	4.06646e-07	1.07419e-07	3.92333e-08	1568.89	0.54551				1568.89	3.26764	4.47157	5.00915	1568.89	0.98096	0.38383	0.65731		1568.89	2.98812	4.49976	4.72377	2.98944	4.52705	4.75927	1568.89	0.000207789
	1570	0.02163	0.00567	0.0014	0.02204	0.00867	0.00283	1570	0.000409295	0.00301	0.00143		1570	1.83923e-05	4.74923e-06	1.7395e-06	1.79832e-05	4.6413e-06	1.69975e-06	1.81741e-05	3.9328e-06	1.23748e-06	1570	4.09127e-07	1.07929e-07	3.97457e-08	1570	0.54558				1570	3.28121	4.48752	5.01139	1570	0.98517	0.3975	0.65928		1570	2.99746	4.50209	4.72377	2.9988	4.52942	4.75936	1570	0.000185235
	1571.11	0.02159	0.00564	0.0014	0.02202	0.00861	0.00291	1571.11	0.000427032	0.00297	0.00152		1571.11	1.83682e-05	4.72688e-06	1.73218e-06	1.79565e-05	4.6189e-06	1.69138e-06	1.81427e-05	3.91187e-06	1.23146e-06	1571.11	4.11667e-07	1.0798e-07	4.08014e-08	1571.11	0.54566				1571.11	3.29456	4.50289	5.01623	1571.11	0.98903	0.41045	0.66403		1571.11	3.00694	4.5046	4.72395	3.00813	4.53174	4.75941	1571.11	0.000181562
	1572.22	0.02155	0.00561	0.00139	0.02193	0.00853	0.00298	1572.22	0.000377162	0.00291	0.00159		1572.22	1.83381e-05	4.70323e-06	1.72455e-06	1.79242e-05	4.59558e-06	1.68306e-06	1.81107e-05	3.89121e-06	1.22553e-06	1572.22	4.13895e-07	1.07644e-07	4.14949e-08	1572.22	0.54574				1572.22	3.30657	4.51339	5.03732	1572.22	0.99174	0.41861	0.68547		1572.22	3.01625	4.50697	4.72427	3.01745	4.53406	4.75952	1572.22	0.000195151
	1573.32	0.02152	0.00558	0.00138	0.02185	0.00844	0.00304	1573.32	0.000329771	0.00286	0.00166		1573.32	1.83082e-05	4.67986e-06	1.71661e-06	1.78924e-05	4.5724e-06	1.67559e-06	1.80777e-05	3.87066e-06	1.21958e-06	1573.32	4.15811e-07	1.07458e-07	4.10279e-08	1573.32	0.54582				1573.32	3.31867	4.5241	5.05752	1573.32	0.99483	0.42717	0.70624		1573.32	3.02528	4.50903	4.72453	3.02675	4.53641	4.75969	1573.32	0.000209217
	1574.43	0.02148	0.00556	0.00138	0.02174	0.00836	0.0031	1574.43	0.000258403	0.00281	0.00172		1574.43	1.82837e-05	4.65823e-06	1.70862e-06	1.7866e-05	4.55044e-06	1.66897e-06	1.80438e-05	3.85009e-06	1.21356e-06	1574.43	4.17721e-07	1.07793e-07	3.96446e-08	1574.43	0.5459				1574.43	3.32978	4.53324	5.08101	1574.43	0.99701	0.43428	0.73		1574.43	3.03421	4.51097	4.72457	3.03603	4.53875	4.75984	1574.43	0.00021013
	1575.54	0.02146	0.00553	0.00137	0.0216	0.00827	0.00313	1575.54	0.000140292	0.00275	0.00176		1575.54	1.82615e-05	4.63773e-06	1.70074e-06	1.78416e-05	4.52931e-06	1.66227e-06	1.80091e-05	3.82957e-06	1.20757e-06	1575.54	4.19846e-07	1.08425e-07	3.84719e-08	1575.54	0.54598				1575.54	3.3386	4.5386	5.11306	1575.54	0.99667	0.43747	0.76179		1575.54	3.04336	4.51312	4.7244	3.04528	4.54103	4.75989	1575.54	0.000201761
	1576.65	0.02142	0.0055	0.00137	0.02145	0.00819	0.00316	1576.65	2.91314e-05	0.00268	0.0018		1576.65	1.8235e-05	4.61662e-06	1.69306e-06	1.78129e-05	4.5078e-06	1.6547e-06	1.79738e-05	3.80931e-06	1.20169e-06	1576.65	4.22085e-07	1.0882e-07	3.836e-08	1576.65	0.54605				1576.65	3.34753	4.54407	5.14447	1576.65	0.99625	0.44061	0.79279		1576.65	3.05271	4.51552	4.72412	3.05449	4.54326	4.75989	1576.65	0.000200519
	1577.76	0.02138	0.00548	0.00136	0.02131	0.00811	0.00316	1577.76	-6.73011e-05	0.00264	0.0018		1577.76	1.82018e-05	4.59406e-06	1.68556e-06	1.77777e-05	4.4853e-06	1.64657e-06	1.7938e-05	3.78934e-06	1.19594e-06	1577.76	4.24117e-07	1.08762e-07	3.89926e-08	1577.76	0.54613				1577.76	3.35375	4.54631	5.17567	1577.76	0.99323	0.44055	0.82402		1577.76	3.06197	4.51789	4.72378	3.06368	4.54549	4.75993	1577.76	0.000216313
	1578.86	0.02133	0.00545	0.00135	0.02118	0.00806	0.00312	1578.86	-0.000156208	0.00261	0.00177		1578.86	1.8167e-05	4.57122e-06	1.67839e-06	1.77412e-05	4.46265e-06	1.63906e-06	1.79014e-05	3.76951e-06	1.19018e-06	1578.86	4.25767e-07	1.08562e-07	3.93247e-08	1578.86	0.54621				1578.86	3.35697	4.54494	5.20778	1578.86	0.98753	0.43709	0.85667		1578.86	3.07091	4.51996	4.72341	3.07287	4.54775	4.76004	1578.86	0.000239973
	1579.97	0.0213	0.00542	0.00135	0.02105	0.008	0.00309	1579.97	-0.000250872	0.00258	0.00174		1579.97	1.8137e-05	4.54977e-06	1.67165e-06	1.77098e-05	4.44115e-06	1.63277e-06	1.78638e-05	3.74966e-06	1.18436e-06	1579.97	4.27176e-07	1.08623e-07	3.8877e-08	1579.97	0.54628				1579.97	3.36024	4.54355	5.24066	1579.97	0.98202	0.43377	0.88993		1579.97	3.07969	4.52183	4.72309	3.08202	4.55	4.76015	1579.97	0.000250768
	1581.08	0.02126	0.0054	0.00134	0.02098	0.00799	0.00303	1581.08	-0.000279283	0.00259	0.00169		1581.08	1.81106e-05	4.52964e-06	1.66517e-06	1.76819e-05	4.4207e-06	1.62681e-06	1.78255e-05	3.72983e-06	1.17853e-06	1581.08	4.2865e-07	1.08937e-07	3.83649e-08	1581.08	0.54636				1581.08	3.3627	4.54305	5.25818	1581.08	0.97555	0.43124	0.90706		1581.08	3.08862	4.52383	4.72297	3.09115	4.55222	4.76017	1581.08	0.000236561
	1582.19	0.02123	0.00537	0.00134	0.02096	0.008	0.00296	1582.19	-0.000266402	0.00263	0.00163		1582.19	1.80816e-05	4.5093e-06	1.65858e-06	1.76511e-05	4.40014e-06	1.61969e-06	1.77866e-05	3.71019e-06	1.17281e-06	1582.19	4.3042e-07	1.0916e-07	3.88871e-08	1582.19	0.54643				1582.19	3.36473	4.54302	5.26755	1582.19	0.96839	0.42899	0.91541		1582.19	3.09777	4.52608	4.72312	3.10023	4.55437	4.76011	1582.19	0.000206282
	1583.3	0.02118	0.00535	0.00133	0.02094	0.00801	0.0029	1583.3	-0.000245686	0.00266	0.00157		1583.3	1.80464e-05	4.48774e-06	1.65158e-06	1.76139e-05	4.37863e-06	1.611e-06	1.77472e-05	3.69085e-06	1.16721e-06	1583.3	4.32492e-07	1.09111e-07	4.05767e-08	1583.3	0.54651				1583.3	3.36676	4.543	5.27736	1583.3	0.96126	0.4267	0.92453		1583.3	3.1069	4.52836	4.72338	3.10929	4.5565	4.76009	1583.3	0.000182786
	1584.41	0.02113	0.00532	0.00132	0.02093	0.00802	0.00287	1584.41	-0.000202406	0.0027	0.00155		1584.41	1.80084e-05	4.46563e-06	1.64426e-06	1.75737e-05	4.35659e-06	1.60196e-06	1.77072e-05	3.67169e-06	1.16164e-06	1584.41	4.3468e-07	1.09033e-07	4.22973e-08	1584.41	0.54658				1584.41	3.37085	4.54724	5.27596	1584.41	0.95649	0.42887	0.92347		1584.41	3.11577	4.53038	4.72355	3.11834	4.55867	4.76014	1584.41	0.000183723
	1585.51	0.02109	0.00529	0.00132	0.02093	0.00803	0.00285	1585.51	-0.000159116	0.00274	0.00153		1585.51	1.79741e-05	4.44463e-06	1.63701e-06	1.75373e-05	4.33536e-06	1.59422e-06	1.76663e-05	3.65254e-06	1.156e-06	1585.51	4.36758e-07	1.09268e-07	4.27883e-08	1585.51	0.54665				1585.51	3.37538	4.55238	5.27202	1585.51	0.95239	0.43215	0.92063		1585.51	3.12443	4.53218	4.72351	3.12737	4.56084	4.7602	1585.51	0.000208425
	1586.62	0.02105	0.00527	0.00131	0.02093	0.00804	0.00282	1586.62	-0.000120922	0.00277	0.00151		1586.62	1.7944e-05	4.42511e-06	1.63005e-06	1.75055e-05	4.31533e-06	1.58808e-06	1.76247e-05	3.63338e-06	1.15034e-06	1586.62	4.38536e-07	1.09781e-07	4.19677e-08	1586.62	0.54673				1586.62	3.37991	4.55752	5.26801	1586.62	0.94819	0.4354	0.91749		1586.62	3.13319	4.53404	4.72341	3.13636	4.56298	4.76019	1586.62	0.000241093
	1587.73	0.02101	0.00524	0.00131	0.02092	0.00804	0.00284	1587.73	-9.0068e-05	0.00279	0.00153		1587.73	1.79124e-05	4.40574e-06	1.6232e-06	1.74724e-05	4.29557e-06	1.58227e-06	1.75824e-05	3.61437e-06	1.14476e-06	1587.73	4.39942e-07	1.10162e-07	4.09232e-08	1587.73	0.5468				1587.73	3.38498	4.56344	5.269	1587.73	0.94427	0.43925	0.91846		1587.73	3.1422	4.53618	4.72346	3.14531	4.56506	4.76009	1587.73	0.000264852
	1588.84	0.02096	0.00522	0.0013	0.02091	0.00803	0.00285	1588.84	-5.13114e-05	0.00281	0.00155		1588.84	1.78743e-05	4.38514e-06	1.61605e-06	1.74332e-05	4.275e-06	1.57541e-06	1.75398e-05	3.59565e-06	1.13931e-06	1588.84	4.41087e-07	1.10134e-07	4.06432e-08	1588.84	0.54687				1588.84	3.39005	4.56939	5.27001	1588.84	0.94032	0.44302	0.91894		1588.84	3.15123	4.53842	4.72363	3.15424	4.56711	4.76	1588.84	0.000273283
	1589.95	0.02091	0.00519	0.00129	0.02091	0.00802	0.00287	1589.95	-5.9092e-06	0.00283	0.00157		1589.95	1.78323e-05	4.36367e-06	1.60852e-06	1.73901e-05	4.25376e-06	1.56754e-06	1.74966e-05	3.57713e-06	1.13392e-06	1589.95	4.42211e-07	1.09909e-07	4.09825e-08	1589.95	0.54695				1589.95	3.39524	4.5752	5.27269	1589.95	0.93673	0.44679	0.92146		1589.95	3.16	4.54046	4.72371	3.16315	4.56919	4.75999	1589.95	0.000271164
	1591.06	0.02086	0.00517	0.00129	0.02091	0.00801	0.00289	1591.06	4.41615e-05	0.00285	0.0016		1591.06	1.77928e-05	4.34289e-06	1.60096e-06	1.73493e-05	4.23296e-06	1.55993e-06	1.74526e-05	3.55863e-06	1.12846e-06	1591.06	4.43513e-07	1.09928e-07	4.10237e-08	1591.06	0.54702				1591.06	3.40099	4.58029	5.28382	1591.06	0.93398	0.45006	0.93317		1591.06	3.1685	4.54221	4.72345	3.17203	4.57129	4.76001	1591.06	0.000266849
	1592.16	0.02082	0.00514	0.00128	0.02091	0.008	0.00292	1592.16	8.85724e-05	0.00286	0.00163		1592.16	1.77589e-05	4.32369e-06	1.59386e-06	1.73139e-05	4.21338e-06	1.55355e-06	1.74079e-05	3.54011e-06	1.12296e-06	1592.16	4.44996e-07	1.10309e-07	4.0311e-08	1592.16	0.54709				1592.16	3.40673	4.5854	5.29476	1592.16	0.93119	0.45339	0.94487		1592.16	3.17703	4.54395	4.72293	3.18088	4.57335	4.75997	1592.16	0.000264684
	1593.27	0.02078	0.00512	0.00128	0.02091	0.008	0.00293	1593.27	0.000129747	0.00288	0.00166		1593.27	1.77252e-05	4.30503e-06	1.58731e-06	1.72787e-05	4.19433e-06	1.54787e-06	1.73627e-05	3.52169e-06	1.11752e-06	1593.27	4.46477e-07	1.10695e-07	3.94427e-08	1593.27	0.54716				1593.27	3.41319	4.59071	5.30926	1593.27	0.92887	0.45677	0.95951		1593.27	3.18581	4.54593	4.72245	3.18969	4.57536	4.75984	1593.27	0.000263718
	1594.38	0.02073	0.0051	0.00127	0.0209	0.008	0.00294	1594.38	0.000171797	0.0029	0.00167		1594.38	1.76857e-05	4.28537e-06	1.58094e-06	1.72379e-05	4.17466e-06	1.54159e-06	1.7317e-05	3.50353e-06	1.1122e-06	1594.38	4.47812e-07	1.10715e-07	3.93525e-08	1594.38	0.54723				1594.38	3.42109	4.59641	5.33108	1594.38	0.92787	0.46039	0.98079		1594.38	3.19471	4.54809	4.72225	3.19847	4.57734	4.75969	1594.38	0.000262197
	1595.49	0.02067	0.00507	0.00127	0.0209	0.008	0.00295	1595.49	0.000221128	0.00293	0.00169		1595.49	1.76411e-05	4.26467e-06	1.57432e-06	1.7192e-05	4.15421e-06	1.53413e-06	1.7271e-05	3.48561e-06	1.10696e-06	1595.49	4.49055e-07	1.10461e-07	4.01972e-08	1595.49	0.5473				1595.49	3.42899	4.60212	5.35276	1595.49	0.92708	0.4641	1.00193		1595.49	3.2034	4.55011	4.72228	3.20723	4.57933	4.75961	1595.49	0.000262054
	1596.6	0.02062	0.00505	0.00126	0.02085	0.008	0.00294	1596.6	0.00023306	0.00295	0.00168		1596.6	1.75977e-05	4.24433e-06	1.56744e-06	1.71474e-05	4.13395e-06	1.52625e-06	1.72242e-05	3.46775e-06	1.10168e-06	1596.6	4.50326e-07	1.10373e-07	4.11973e-08	1596.6	0.54737				1596.6	3.43763	4.60894	5.37567	1596.6	0.92733	0.46913	1.02495		1596.6	3.21179	4.55183	4.72226	3.21597	4.58134	4.75958	1596.6	0.000267663
	1597.7	0.02057	0.00502	0.00125	0.02078	0.00799	0.00291	1597.7	0.000203824	0.00297	0.00165		1597.7	1.75595e-05	4.22543e-06	1.56058e-06	1.71079e-05	4.11476e-06	1.51902e-06	1.71767e-05	3.44984e-06	1.09634e-06	1597.7	4.51602e-07	1.10666e-07	4.15581e-08	1597.7	0.54744				1597.7	3.44704	4.61686	5.40032	1597.7	0.92842	0.47537	1.05022		1597.7	3.22012	4.55347	4.72207	3.22468	4.58334	4.75952	1597.7	0.000279075
	1598.81	0.02053	0.005	0.00125	0.0207	0.00798	0.00288	1598.81	0.00017408	0.00298	0.00163		1598.81	1.75231e-05	4.20736e-06	1.55391e-06	1.70704e-05	4.09631e-06	1.51261e-06	1.71287e-05	3.432e-06	1.09103e-06	1598.81	4.52706e-07	1.11044e-07	4.13078e-08	1598.81	0.54751				1598.81	3.45652	4.62479	5.42551	1598.81	0.92936	0.4815	1.07591		1598.81	3.22868	4.55532	4.72184	3.23334	4.58528	4.75935	1598.81	0.000287304
	1599.92	0.02048	0.00498	0.00124	0.02058	0.00796	0.00282	1599.92	9.77685e-05	0.00298	0.00158		1599.92	1.74823e-05	4.1886e-06	1.54725e-06	1.70287e-05	4.07755e-06	1.50617e-06	1.70804e-05	3.4144e-06	1.08584e-06	1599.92	4.53584e-07	1.11058e-07	4.10852e-08	1599.92	0.54758				1599.92	3.464	4.63252	5.44362	1599.92	0.92811	0.48725	1.09406		1599.92	3.2374	4.55739	4.72175	3.24197	4.58718	4.75914	1599.92	0.000279787
	1601.03	0.02042	0.00495	0.00124	0.02042	0.00793	0.00276	1601.03	3.67166e-06	0.00298	0.00153		1601.03	1.74357e-05	4.16862e-06	1.54026e-06	1.69811e-05	4.05794e-06	1.49901e-06	1.70317e-05	3.39704e-06	1.08075e-06	1601.03	4.54516e-07	1.10685e-07	4.12427e-08	1601.03	0.54765				1601.03	3.47058	4.6402	5.45872	1601.03	0.92609	0.49297	1.10909		1601.03	3.24597	4.55939	4.72171	3.25058	4.58909	4.759	1601.03	0.000254473
	1602.14	0.02036	0.00493	0.00123	0.02027	0.0079	0.0027	1602.14	-8.89736e-05	0.00297	0.00147		1602.14	1.73891e-05	4.1486e-06	1.53298e-06	1.69332e-05	4.03822e-06	1.49153e-06	1.69824e-05	3.37978e-06	1.07562e-06	1602.14	4.559e-07	1.10378e-07	4.14453e-08	1602.14	0.54772				1602.14	3.47726	4.64793	5.47451	1602.14	0.92449	0.49894	1.12531		1602.14	3.25423	4.56108	4.72144	3.25916	4.59102	4.75892	1602.14	0.000228818
	1603.25	0.02031	0.00491	0.00122	0.02015	0.00787	0.00264	1603.25	-0.000162855	0.00297	0.00141		1603.25	1.73474e-05	4.12987e-06	1.52591e-06	1.68897e-05	4.01936e-06	1.48468e-06	1.69325e-05	3.36248e-06	1.07044e-06	1603.25	4.57751e-07	1.10512e-07	4.12273e-08	1603.25	0.54779				1603.25	3.47984	4.65314	5.47869	1603.25	0.91892	0.50253	1.13043		1603.25	3.26238	4.56261	4.72076	3.26771	4.59295	4.75881	1603.25	0.000229932
	1604.35	0.02026	0.00488	0.00122	0.02003	0.00784	0.00257	1604.35	-0.000236297	0.00296	0.00135		1604.35	1.7309e-05	4.11236e-06	1.51955e-06	1.68495e-05	4.00143e-06	1.47883e-06	1.6882e-05	3.34521e-06	1.06526e-06	1604.35	4.59505e-07	1.1093e-07	4.07177e-08	1604.35	0.54786				1604.35	3.48169	4.65792	5.48078	1604.35	0.91246	0.50562	1.13335		1604.35	3.27073	4.56428	4.71988	3.27622	4.59483	4.75861	1604.35	0.000269612
	1605.46	0.02021	0.00486	0.00122	0.01991	0.00781	0.00251	1605.46	-0.000304387	0.00295	0.0013		1605.46	1.72668e-05	4.09456e-06	1.5138e-06	1.68064e-05	3.98343e-06	1.47326e-06	1.68313e-05	3.32813e-06	1.06019e-06	1605.46	4.60464e-07	1.11132e-07	4.05422e-08	1605.46	0.54793				1605.46	3.48356	4.66271	5.48278	1605.46	0.90582	0.50855	1.13556		1605.46	3.2793	4.56622	4.71928	3.2847	4.59666	4.75834	1605.46	0.000327425
	1606.57	0.02015	0.00484	0.00121	0.01989	0.00781	0.00247	1606.57	-0.000262134	0.00297	0.00126		1606.57	1.72182e-05	4.07557e-06	1.50803e-06	1.67576e-05	3.96466e-06	1.46702e-06	1.67803e-05	3.3113e-06	1.05523e-06	1606.57	4.60544e-07	1.10908e-07	4.10091e-08	1606.57	0.54799				1606.57	3.4854	4.66643	5.47343	1606.57	0.8992	0.51037	1.126		1606.57	3.28779	4.56819	4.71916	3.29314	4.59848	4.75813	1606.57	0.000363112
	1607.68	0.02009	0.00482	0.0012	0.01987	0.0078	0.00242	1607.68	-0.000217935	0.00299	0.00122		1607.68	1.71678e-05	4.05614e-06	1.50171e-06	1.67073e-05	3.94555e-06	1.46007e-06	1.67288e-05	3.2946e-06	1.05027e-06	1607.68	4.60454e-07	1.10585e-07	4.16358e-08	1607.68	0.54806				1607.68	3.48724	4.67016	5.46375	1607.68	0.89288	0.51234	1.11631		1607.68	3.29594	4.5699	4.71929	3.30156	4.60034	4.75799	1607.68	0.000351947
	1608.79	0.02004	0.00479	0.0012	0.01986	0.0078	0.00238	1608.79	-0.000172554	0.00301	0.00119		1608.79	1.7122e-05	4.03768e-06	1.49488e-06	1.6661e-05	3.92706e-06	1.45321e-06	1.66767e-05	3.27787e-06	1.04524e-06	1608.79	4.61046e-07	1.10613e-07	4.16749e-08	1608.79	0.54813				1608.79	3.49023	4.67488	5.45288	1608.79	0.88789	0.51549	1.10598		1608.79	3.30388	4.57139	4.71918	3.30996	4.6022	4.75785	1608.79	0.000309759
	1609.9	0.01998	0.00477	0.00119	0.01988	0.00783	0.00237	1609.9	-0.000105284	0.00305	0.00118		1609.9	1.70808e-05	4.02044e-06	1.4881e-06	1.66183e-05	3.90945e-06	1.44708e-06	1.66241e-05	3.26114e-06	1.0402e-06	1609.9	4.6245e-07	1.10989e-07	4.10237e-08	1609.9	0.54819				1609.9	3.49816	4.68386	5.43828	1609.9	0.88772	0.52288	1.09206		1609.9	3.31195	4.57295	4.71867	3.31831	4.60402	4.75762	1609.9	0.000279689
	1611	0.01993	0.00475	0.00119	0.0199	0.00785	0.00236	1611	-3.50628e-05	0.0031	0.00118		1611	1.70382e-05	4.00335e-06	1.48181e-06	1.65743e-05	3.89209e-06	1.4414e-06	1.65712e-05	3.24457e-06	1.03524e-06	1611	4.63965e-07	1.11258e-07	4.04136e-08	1611	0.54826				1611	3.50609	4.6928	5.42355	1611	0.88731	0.53008	1.07759		1611	3.3203	4.57476	4.71799	3.32662	4.60577	4.75731	1611	0.000290462
	1612.11	0.01987	0.00473	0.00118	0.01987	0.00786	0.00236	1612.11	-2.34734e-06	0.00313	0.00118		1612.11	1.69892e-05	3.98517e-06	1.47585e-06	1.65244e-05	3.87408e-06	1.43523e-06	1.65182e-05	3.22826e-06	1.0304e-06	1612.11	4.64786e-07	1.11084e-07	4.06239e-08	1612.11	0.54832				1612.11	3.5155	4.70417	5.41209	1612.11	0.88839	0.53962	1.06588		1612.11	3.32867	4.57667	4.71751	3.3349	4.60752	4.75703	1612.11	0.000328062
	1613.22	0.01981	0.00471	0.00118	0.01976	0.00784	0.00238	1613.22	-4.59595e-05	0.00313	0.0012		1613.22	1.69367e-05	3.9663e-06	1.46981e-06	1.64718e-05	3.85562e-06	1.42815e-06	1.64648e-05	3.21211e-06	1.02559e-06	1613.22	4.64892e-07	1.10677e-07	4.16523e-08	1613.22	0.54839				1613.22	3.52769	4.72005	5.40669	1613.22	0.89252	0.55379	1.06032		1613.22	3.33674	4.57838	4.71726	3.34316	4.60929	4.75683	1613.22	0.000351489
	1614.33	0.01975	0.00468	0.00117	0.01966	0.00782	0.0024	1614.33	-9.03511e-05	0.00313	0.00123		1614.33	1.68873e-05	3.94812e-06	1.46354e-06	1.64223e-05	3.83759e-06	1.42075e-06	1.64108e-05	3.19595e-06	1.0207e-06	1614.33	4.65013e-07	1.10534e-07	4.27879e-08	1614.33	0.54846				1614.33	3.54001	4.736	5.40137	1614.33	0.89704	0.56822	1.05548		1614.33	3.34454	4.57981	4.71696	3.35139	4.61108	4.75664	1614.33	0.000337041
	1615.44	0.01969	0.00466	0.00117	0.01948	0.00776	0.00241	1615.44	-0.000210363	0.0031	0.00125		1615.44	1.6843e-05	3.93124e-06	1.45732e-06	1.63772e-05	3.82041e-06	1.41391e-06	1.63564e-05	3.17975e-06	1.01579e-06	1615.44	4.6578e-07	1.10826e-07	4.34124e-08	1615.44	0.54852				1615.44	3.55002	4.75123	5.40096	1615.44	0.89918	0.58195	1.05613		1615.44	3.35237	4.58124	4.71646	3.35958	4.61284	4.75638	1615.44	0.000303506
	1616.55	0.01964	0.00464	0.00116	0.01925	0.00767	0.00242	1616.55	-0.000394007	0.00302	0.00126		1616.55	1.67991e-05	3.91483e-06	1.45148e-06	1.63321e-05	3.80364e-06	1.40795e-06	1.63017e-05	3.16367e-06	1.01095e-06	1616.55	4.67031e-07	1.11188e-07	4.35311e-08	1616.55	0.54858				1616.55	3.55803	4.76603	5.40485	1616.55	0.89908	0.59511	1.0611		1616.55	3.36047	4.58292	4.71592	3.36772	4.61454	4.75602	1616.55	0.000290245
	1617.65	0.01958	0.00462	0.00116	0.01901	0.00757	0.00243	1617.65	-0.000570137	0.00295	0.00128		1617.65	1.67498e-05	3.89755e-06	1.44582e-06	1.62818e-05	3.78638e-06	1.40233e-06	1.62469e-05	3.14783e-06	1.00623e-06	1617.65	4.68011e-07	1.11173e-07	4.34845e-08	1617.65	0.54865				1617.65	3.56624	4.78119	5.4087	1617.65	0.89912	0.60851	1.0656		1617.65	3.36867	4.58478	4.71569	3.37583	4.6162	4.75566	1617.65	0.000312239
	1618.76	0.01951	0.0046	0.00115	0.01879	0.00745	0.00244	1618.76	-0.000727748	0.00285	0.00129		1618.76	1.6696e-05	3.87935e-06	1.43981e-06	1.62277e-05	3.76855e-06	1.39644e-06	1.61918e-05	3.13219e-06	1.00155e-06	1618.76	4.68278e-07	1.108e-07	4.33657e-08	1618.76	0.54871				1618.76	3.56838	4.79028	5.41265	1618.76	0.89331	0.61591	1.06989		1618.76	3.37664	4.5865	4.71576	3.38392	4.6179	4.75539	1618.76	0.000342803
	1619.87	0.01945	0.00458	0.00115	0.01857	0.00732	0.00244	1619.87	-0.00088206	0.00274	0.0013		1619.87	1.66438e-05	3.86141e-06	1.43318e-06	1.61756e-05	3.75089e-06	1.39022e-06	1.61363e-05	3.11656e-06	9.96822e-07	1619.87	4.68209e-07	1.10516e-07	4.29617e-08	1619.87	0.54878				1619.87	3.56784	4.79684	5.41664	1619.87	0.88511	0.62097	1.07433		1619.87	3.3843	4.58794	4.71575	3.39198	4.61961	4.75516	1619.87	0.000344101
	1620.98	0.0194	0.00456	0.00114	0.01835	0.00718	0.00245	1620.98	-0.00104	0.00262	0.0013		1620.98	1.6597e-05	3.8447e-06	1.42636e-06	1.61285e-05	3.73406e-06	1.38411e-06	1.60803e-05	3.10089e-06	9.9204e-07	1620.98	4.68567e-07	1.10638e-07	4.22451e-08	1620.98	0.54884				1620.98	3.56728	4.80364	5.42062	1620.98	0.8769	0.62635	1.07906		1620.98	3.39192	4.58928	4.71524	3.40001	4.62131	4.75486	1620.98	0.000311192
	1622.09	0.01934	0.00454	0.00114	0.01829	0.00707	0.00246	1622.09	-0.00105	0.00253	0.00132		1622.09	1.65519e-05	3.82869e-06	1.42e-06	1.60823e-05	3.71773e-06	1.37837e-06	1.60241e-05	3.0853e-06	9.87308e-07	1622.09	4.69606e-07	1.10968e-07	4.16319e-08	1622.09	0.5489				1622.09	3.56401	4.79909	5.42503	1622.09	0.86573	0.62027	1.08427		1622.09	3.39978	4.59081	4.71431	3.40798	4.62294	4.75446	1622.09	0.000279146
	1623.19	0.01928	0.00452	0.00113	0.01826	0.00696	0.00247	1623.19	-0.00102	0.00244	0.00134		1623.19	1.65024e-05	3.81216e-06	1.41434e-06	1.60316e-05	3.7011e-06	1.37281e-06	1.59677e-05	3.06993e-06	9.82697e-07	1623.19	4.70803e-07	1.11063e-07	4.15354e-08	1623.19	0.54897				1623.19	3.56031	4.79262	5.42947	1623.19	0.85401	0.61214	1.08932		1623.19	3.40782	4.59256	4.71345	3.41592	4.62454	4.75404	1623.19	0.000284517
	1624.3	0.01921	0.0045	0.00113	0.01822	0.00685	0.00248	1624.3	-0.000987176	0.00235	0.00136		1624.3	1.64476e-05	3.79468e-06	1.40892e-06	1.59761e-05	3.6839e-06	1.36717e-06	1.59113e-05	3.05477e-06	9.78154e-07	1624.3	4.71451e-07	1.10788e-07	4.17479e-08	1624.3	0.54903				1624.3	3.55702	4.78577	5.43434	1624.3	0.84287	0.60366	1.09466		1624.3	3.4157	4.59424	4.71306	3.42383	4.62615	4.75369	1624.3	0.000324802
	1625.41	0.01915	0.00448	0.00112	0.01831	0.00686	0.0025	1625.41	-0.00083875	0.00239	0.00138		1625.41	1.63929e-05	3.77718e-06	1.40308e-06	1.59214e-05	3.66671e-06	1.36152e-06	1.58545e-05	3.03967e-06	9.73572e-07	1625.41	4.71438e-07	1.10467e-07	4.15559e-08	1625.41	0.54909				1625.41	3.56346	4.77464	5.45066	1625.41	0.84181	0.59108	1.1115		1625.41	3.42324	4.59567	4.71298	3.43172	4.6278	4.75341	1625.41	0.000361972
	1626.52	0.01909	0.00446	0.00112	0.01839	0.00687	0.00252	1626.52	-0.000695603	0.00242	0.0014		1626.52	1.63431e-05	3.76069e-06	1.39669e-06	1.58718e-05	3.65024e-06	1.3561e-06	1.57973e-05	3.02451e-06	9.68924e-07	1626.52	4.71308e-07	1.10458e-07	4.05941e-08	1626.52	0.54915				1626.52	3.56985	4.76356	5.46676	1626.52	0.84079	0.57865	1.12815		1626.52	3.43066	4.59694	4.71272	3.43957	4.62943	4.75308	1626.52	0.000365269
	1627.63	0.01903	0.00444	0.00111	0.01844	0.0069	0.00253	1627.63	-0.00059025	0.00246	0.00141		1627.63	1.62964e-05	3.74509e-06	1.39027e-06	1.58248e-05	3.63439e-06	1.35084e-06	1.57398e-05	3.00939e-06	9.643e-07	1627.63	4.71583e-07	1.10702e-07	3.94265e-08	1627.63	0.54921				1627.63	3.57794	4.75624	5.48419	1627.63	0.84125	0.56991	1.14589		1627.63	3.43826	4.59835	4.712	3.44738	4.63101	4.75265	1627.63	0.000343562
	1628.74	0.01897	0.00442	0.00111	0.01836	0.00697	0.0025	1628.74	-0.000610318	0.00255	0.00139		1628.74	1.62467e-05	3.72922e-06	1.38433e-06	1.57745e-05	3.61841e-06	1.34528e-06	1.56822e-05	2.99447e-06	9.59788e-07	1628.74	4.72176e-07	1.10807e-07	3.90474e-08	1628.74	0.54928				1628.74	3.59264	4.76281	5.50762	1628.74	0.84811	0.57492	1.16928		1628.74	3.44608	4.59999	4.71108	3.45514	4.63254	4.75216	1628.74	0.000330717
	1629.84	0.0189	0.0044	0.0011	0.01828	0.00704	0.00248	1629.84	-0.000620235	0.00265	0.00137		1629.84	1.61917e-05	3.71247e-06	1.37882e-06	1.57191e-05	3.60192e-06	1.33905e-06	1.56246e-05	2.97977e-06	9.55365e-07	1629.84	4.72578e-07	1.10545e-07	3.97651e-08	1629.84	0.54934				1629.84	3.60746	4.76925	5.5315	1629.84	0.8552	0.57978	1.19313		1629.84	3.45383	4.60163	4.71037	3.46288	4.63408	4.75174	1629.84	0.000343087
	1630.95	0.01884	0.00438	0.0011	0.01815	0.00708	0.00244	1630.95	-0.00068702	0.00271	0.00134		1630.95	1.61354e-05	3.69542e-06	1.37322e-06	1.56629e-05	3.58529e-06	1.33244e-06	1.55668e-05	2.96516e-06	9.50924e-07	1630.95	4.72532e-07	1.10134e-07	4.07765e-08	1630.95	0.5494				1630.95	3.62007	4.77957	5.55036	1630.95	0.86038	0.58867	1.21243		1630.95	3.46128	4.60305	4.70996	3.4706	4.63565	4.7514	1630.95	0.000360516
	1632.06	0.01877	0.00436	0.00109	0.01792	0.00707	0.00238	1632.06	-0.000857048	0.00271	0.00129		1632.06	1.60832e-05	3.67919e-06	1.36726e-06	1.56108e-05	3.56923e-06	1.32624e-06	1.55086e-05	2.95049e-06	9.46413e-07	1632.06	4.72377e-07	1.09958e-07	4.10125e-08	1632.06	0.54946				1632.06	3.62908	4.79638	5.56081	1632.06	0.86214	0.60418	1.22392		1632.06	3.46852	4.60427	4.70951	3.47828	4.63723	4.75103	1632.06	0.00035313
	1633.17	0.01871	0.00434	0.00109	0.01768	0.00706	0.00233	1633.17	-0.00103	0.00272	0.00124		1633.17	1.60347e-05	3.66389e-06	1.36121e-06	1.5562e-05	3.55378e-06	1.32089e-06	1.54501e-05	2.93583e-06	9.41901e-07	1633.17	4.72634e-07	1.10103e-07	4.0323e-08	1633.17	0.54952				1633.17	3.63833	4.81325	5.57179	1633.17	0.864	0.6197	1.236		1633.17	3.47588	4.60556	4.7087	3.48591	4.63875	4.75056	1633.17	0.00032082
	1634.28	0.01865	0.00432	0.00109	0.01748	0.007	0.00227	1634.28	-0.00117	0.00268	0.00119		1634.28	1.59847e-05	3.64864e-06	1.3556e-06	1.55114e-05	3.53836e-06	1.31596e-06	1.53915e-05	2.92133e-06	9.37489e-07	1634.28	4.73377e-07	1.10285e-07	3.96403e-08	1634.28	0.54958				1634.28	3.64254	4.82785	5.57132	1634.28	0.86059	0.6328	1.23609		1634.28	3.48348	4.60707	4.7077	3.4935	4.64021	4.75002	1634.28	0.000296978
	1635.39	0.01859	0.0043	0.00108	0.01729	0.00691	0.00222	1635.39	-0.00129	0.00261	0.00114		1635.39	1.59298e-05	3.63265e-06	1.35048e-06	1.54557e-05	3.52242e-06	1.31059e-06	1.53331e-05	2.90707e-06	9.33177e-07	1635.39	4.74103e-07	1.10222e-07	3.98954e-08	1635.39	0.54964				1635.39	3.64252	4.84084	5.56088	1635.39	0.85299	0.64427	1.22569		1635.39	3.49107	4.60865	4.70693	3.50106	4.64168	4.74953	1635.39	0.000310839
	1636.49	0.01852	0.00428	0.00108	0.0171	0.00682	0.00217	1636.49	-0.00141	0.00254	0.0011		1636.49	1.58725e-05	3.61616e-06	1.34533e-06	1.53982e-05	3.50619e-06	1.30441e-06	1.52744e-05	2.89292e-06	9.28867e-07	1636.49	4.74288e-07	1.09974e-07	4.09182e-08	1636.49	0.5497				1636.49	3.6425	4.85419	5.54996	1636.49	0.84569	0.65623	1.21491		1636.49	3.49839	4.61006	4.7066	3.5086	4.64317	4.74912	1636.49	0.000352632
	1637.6	0.01845	0.00426	0.00107	0.01705	0.00671	0.00216	1637.6	-0.0014	0.00244	0.00109		1637.6	1.58184e-05	3.60023e-06	1.33963e-06	1.53444e-05	3.4904e-06	1.29803e-06	1.52155e-05	2.87874e-06	9.24487e-07	1637.6	4.7396e-07	1.09829e-07	4.15993e-08	1637.6	0.54976				1637.6	3.64148	4.85805	5.52885	1637.6	0.83762	0.65885	1.19461		1637.6	3.50547	4.61125	4.7064	3.5161	4.64469	4.74871	1637.6	0.00038301
	1638.71	0.01839	0.00424	0.00107	0.01705	0.00658	0.00216	1638.71	-0.00135	0.00234	0.0011		1638.71	1.57684e-05	3.58522e-06	1.33346e-06	1.52948e-05	3.47531e-06	1.29234e-06	1.51563e-05	2.86452e-06	9.20085e-07	1638.71	4.73619e-07	1.0991e-07	4.11183e-08	1638.71	0.54982				1638.71	3.64008	4.85819	5.50403	1638.71	0.82907	0.65776	1.17114		1638.71	3.51261	4.61246	4.70584	3.52357	4.64616	4.74821	1638.71	0.000376187
	1639.82	0.01833	0.00422	0.00106	0.01704	0.00646	0.00217	1639.82	-0.00129	0.00224	0.00111		1639.82	1.57183e-05	3.5705e-06	1.32749e-06	1.52446e-05	3.46048e-06	1.28763e-06	1.5097e-05	2.85044e-06	9.15764e-07	1639.82	4.73676e-07	1.10021e-07	3.98686e-08	1639.82	0.54987				1639.82	3.63867	4.85833	5.47932	1639.82	0.82025	0.65653	1.14759		1639.82	3.51999	4.61386	4.70476	3.53098	4.64756	4.74762	1639.82	0.000347015
	1640.93	0.01827	0.00421	0.00106	0.01711	0.00642	0.00223	1640.93	-0.00116	0.00222	0.00118		1640.93	1.56635e-05	3.55517e-06	1.32226e-06	1.51895e-05	3.44526e-06	1.28319e-06	1.50379e-05	2.83659e-06	9.11555e-07	1640.93	4.7402e-07	1.09912e-07	3.90688e-08	1640.93	0.54993				1640.93	3.64768	4.84664	5.47611	1640.93	0.8218	0.64337	1.14474		1640.93	3.52744	4.61538	4.70353	3.53836	4.64895	4.74704	1640.93	0.000331767
	1642.03	0.0182	0.00419	0.00105	0.01719	0.00639	0.0023	1642.03	-0.00101	0.00221	0.00125		1642.03	1.56053e-05	3.5392e-06	1.3176e-06	1.5131e-05	3.4296e-06	1.27808e-06	1.49787e-05	2.82289e-06	9.07372e-07	1642.03	4.74217e-07	1.09596e-07	3.9519e-08	1642.03	0.54999				1642.03	3.65784	4.83342	5.47548	1642.03	0.82477	0.62877	1.14391		1642.03	3.53464	4.61678	4.70267	3.54572	4.65037	4.74656	1642.03	0.000346514
	1643.14	0.01813	0.00417	0.00105	0.01726	0.00637	0.00237	1643.14	-0.000873374	0.0022	0.00132		1643.14	1.55491e-05	3.52353e-06	1.31295e-06	1.50751e-05	3.4142e-06	1.27209e-06	1.49192e-05	2.80919e-06	9.03127e-07	1643.14	4.74051e-07	1.09338e-07	4.08641e-08	1643.14	0.55005				1643.14	3.66838	4.82081	5.47718	1643.14	0.82843	0.61495	1.14554		1643.14	3.54155	4.61794	4.70232	3.55305	4.65181	4.7461	1643.14	0.000371343
	1644.25	0.01807	0.00415	0.00104	0.01715	0.00646	0.00241	1644.25	-0.000915906	0.00231	0.00136		1644.25	1.54977e-05	3.50878e-06	1.30782e-06	1.5024e-05	3.39946e-06	1.26577e-06	1.48595e-05	2.79543e-06	8.98842e-07	1644.25	4.73715e-07	1.09329e-07	4.20495e-08	1644.25	0.55011				1644.25	3.68592	4.81891	5.51172	1644.25	0.83908	0.61188	1.18065		1644.25	3.54844	4.61905	4.70224	3.56034	4.65323	4.74556	1644.25	0.000376089
	1645.36	0.01801	0.00413	0.00104	0.01705	0.00655	0.00244	1645.36	-0.000954851	0.00242	0.0014		1645.36	1.5448e-05	3.49458e-06	1.30221e-06	1.49744e-05	3.38508e-06	1.25987e-06	1.47998e-05	2.78176e-06	8.94617e-07	1645.36	4.73547e-07	1.09498e-07	4.23355e-08	1645.36	0.55016				1645.36	3.70366	4.81706	5.54529	1645.36	0.84969	0.60875	1.21529		1645.36	3.55555	4.62031	4.70207	3.56758	4.65458	4.74492	1645.36	0.000354765
	1646.47	0.01794	0.00411	0.00104	0.01692	0.00664	0.00246	1646.47	-0.00102	0.00252	0.00143		1646.47	1.53944e-05	3.47996e-06	1.29635e-06	1.49208e-05	3.37033e-06	1.25454e-06	1.47402e-05	2.76831e-06	8.90506e-07	1646.47	4.73628e-07	1.09629e-07	4.18039e-08	1646.47	0.55022				1646.47	3.72005	4.81944	5.57748	1646.47	0.85878	0.60973	1.24854		1646.47	3.56282	4.62174	4.70171	3.57478	4.6559	4.74427	1646.47	0.000328996
	1647.58	0.01787	0.0041	0.00103	0.01666	0.00671	0.00242	1647.58	-0.00122	0.00262	0.00139		1647.58	1.53367e-05	3.46471e-06	1.29045e-06	1.48629e-05	3.3551e-06	1.24943e-06	1.46807e-05	2.75504e-06	8.86445e-07	1647.58	4.73778e-07	1.09608e-07	4.1021e-08	1647.58	0.55028				1647.58	3.73168	4.83524	5.60874	1647.58	0.86328	0.62421	1.28054		1647.58	3.56995	4.62313	4.70115	3.58196	4.65725	4.74371	1647.58	0.000320595
	1648.68	0.0178	0.00408	0.00103	0.01639	0.00679	0.00238	1648.68	-0.00141	0.00271	0.00136		1648.68	1.52795e-05	3.44956e-06	1.28463e-06	1.48057e-05	3.34011e-06	1.24421e-06	1.4621e-05	2.74179e-06	8.82335e-07	1648.68	4.73841e-07	1.0945e-07	4.04202e-08	1648.68	0.55033				1648.68	3.74368	4.85069	5.641	1648.68	0.86845	0.63853	1.31341		1648.68	3.57678	4.62433	4.70038	3.58912	4.65863	4.7432	1648.68	0.000329194
	1649.79	0.01774	0.00406	0.00102	0.01612	0.00684	0.00234	1649.79	-0.00162	0.00278	0.00131		1649.79	1.52264e-05	3.43506e-06	1.27897e-06	1.47525e-05	3.32591e-06	1.23888e-06	1.4561e-05	2.72848e-06	8.78171e-07	1649.79	4.73834e-07	1.09151e-07	4.00858e-08	1649.79	0.55039				1649.79	3.75124	4.8701	5.664	1649.79	0.86928	0.6569	1.33711		1649.79	3.58353	4.62544	4.69941	3.59624	4.65999	4.74263	1649.79	0.000339932
	1650.9	0.01768	0.00404	0.00102	0.01583	0.00686	0.00227	1650.9	-0.00184	0.00281	0.00125		1650.9	1.51752e-05	3.421e-06	1.2736e-06	1.47014e-05	3.31232e-06	1.23363e-06	1.4501e-05	2.71522e-06	8.74045e-07	1650.9	4.73839e-07	1.08681e-07	3.99698e-08	1650.9	0.55045				1650.9	3.75185	4.89568	5.67262	1650.9	0.86299	0.68128	1.34648		1650.9	3.59044	4.62666	4.69832	3.6033	4.66129	4.74195	1650.9	0.000346239
	1652.01	0.01761	0.00403	0.00101	0.01555	0.00688	0.0022	1652.01	-0.00207	0.00285	0.00119		1652.01	1.51211e-05	3.40659e-06	1.26852e-06	1.46473e-05	3.29843e-06	1.22844e-06	1.44412e-05	2.70215e-06	8.70027e-07	1652.01	4.73768e-07	1.08153e-07	4.00754e-08	1652.01	0.5505				1652.01	3.75249	4.92114	5.68177	1652.01	0.85656	0.70531	1.35626		1652.01	3.59751	4.62801	4.69738	3.61033	4.66255	4.74124	1652.01	0.000355701
	1653.12	0.01754	0.00401	0.00101	0.01535	0.00681	0.00216	1653.12	-0.0022	0.00281	0.00115		1653.12	1.50631e-05	3.39171e-06	1.26348e-06	1.45897e-05	3.2838e-06	1.22309e-06	1.43815e-05	2.68929e-06	8.66077e-07	1653.12	4.73451e-07	1.07911e-07	4.03834e-08	1653.12	0.55056				1653.12	3.74564	4.94991	5.67369	1653.12	0.84277	0.73263	1.34868		1653.12	3.60447	4.62929	4.69669	3.61734	4.66383	4.7406	1653.12	0.00037292
	1654.23	0.01748	0.00399	0.001	0.01522	0.0067	0.00214	1654.23	-0.00226	0.00271	0.00114		1654.23	1.5005e-05	3.37696e-06	1.2582e-06	1.45321e-05	3.26873e-06	1.21747e-06	1.43217e-05	2.67648e-06	8.62093e-07	1654.23	4.72877e-07	1.0823e-07	4.07267e-08	1654.23	0.55061				1654.23	3.7331	4.98208	5.65235	1654.23	0.82358	0.76354	1.32799		1654.23	3.61113	4.63037	4.69608	3.62432	4.66514	4.74004	1654.23	0.000385999
	1655.33	0.01741	0.00397	0.000999817	0.01509	0.00659	0.00213	1655.33	-0.00232	0.00262	0.00113		1655.33	1.49507e-05	3.36302e-06	1.25276e-06	1.44784e-05	3.25409e-06	1.21188e-06	1.42617e-05	2.6636e-06	8.58046e-07	1655.33	4.72323e-07	1.08933e-07	4.08799e-08	1655.33	0.55067				1655.33	3.72034	5.01534	5.63066	1655.33	0.80431	0.79579	1.30737		1655.33	3.61764	4.63137	4.69526	3.63126	4.66646	4.73943	1655.33	0.00037868
	1656.44	0.01735	0.00396	0.000995603	0.01519	0.00638	0.00217	1656.44	-0.00216	0.00242	0.00118		1656.44	1.48998e-05	3.3497e-06	1.24753e-06	1.44277e-05	3.24031e-06	1.20677e-06	1.42016e-05	2.65073e-06	8.54015e-07	1656.44	4.72097e-07	1.09397e-07	4.07581e-08	1656.44	0.55072				1656.44	3.71445	5.0275	5.63759	1656.44	0.79173	0.80699	1.31562		1656.44	3.6243	4.63254	4.69418	3.63816	4.66772	4.73871	1656.44	0.000353912
	1657.55	0.01729	0.00394	0.000991861	0.01536	0.00613	0.00224	1657.55	-0.00193	0.00219	0.00125		1657.55	1.48469e-05	3.336e-06	1.24269e-06	1.43747e-05	3.22689e-06	1.20223e-06	1.41417e-05	2.63803e-06	8.50086e-07	1657.55	4.72144e-07	1.09103e-07	4.04587e-08	1657.55	0.55078				1657.55	3.711	5.03262	5.65339	1657.55	0.78138	0.81099	1.33253		1657.55	3.63118	4.63393	4.6932	3.64502	4.66892	4.73794	1657.55	0.000335824
	1658.66	0.01722	0.00392	0.000988243	0.01553	0.00587	0.00231	1658.66	-0.00168	0.00195	0.00132		1658.66	1.47897e-05	3.32143e-06	1.23796e-06	1.43176e-05	3.21324e-06	1.19785e-06	1.4082e-05	2.62553e-06	8.46241e-07	1658.66	4.72101e-07	1.08187e-07	4.01134e-08	1658.66	0.55083				1658.66	3.70763	5.03818	5.66825	1658.66	0.77117	0.81529	1.34791		1658.66	3.63803	4.63531	4.69263	3.65184	4.67013	4.73722	1658.66	0.000342839
	1659.77	0.01715	0.00391	0.000984254	0.01558	0.00579	0.00229	1659.77	-0.00157	0.00188	0.0013		1659.77	1.47308e-05	3.30653e-06	1.2328e-06	1.42591e-05	3.19919e-06	1.19301e-06	1.40223e-05	2.61312e-06	8.4238e-07	1659.77	4.71682e-07	1.07342e-07	3.9784e-08	1659.77	0.55089				1659.77	3.71754	5.02302	5.70958	1659.77	0.77454	0.7989	1.38933		1659.77	3.64459	4.63642	4.69234	3.65865	4.67138	4.7366	1659.77	0.000364064
	1660.88	0.01708	0.00389	0.000979708	0.01561	0.00572	0.00226	1660.88	-0.00147	0.00183	0.00128		1660.88	1.46753e-05	3.29237e-06	1.22705e-06	1.42042e-05	3.18524e-06	1.1875e-06	1.39624e-05	2.60067e-06	8.38452e-07	1660.88	4.7105e-07	1.07127e-07	3.95514e-08	1660.88	0.55094				1660.88	3.72859	5.00558	5.75445	1660.88	0.77926	0.78037	1.43434		1660.88	3.65093	4.63731	4.69182	3.66543	4.67264	4.73596	1660.88	0.000370893
	1661.98	0.01702	0.00387	0.000974835	0.01564	0.00566	0.00223	1661.98	-0.00138	0.00179	0.00126		1661.98	1.46236e-05	3.27919e-06	1.2212e-06	1.4153e-05	3.17177e-06	1.18159e-06	1.39024e-05	2.58819e-06	8.34515e-07	1661.98	4.70604e-07	1.07419e-07	3.96047e-08	1661.98	0.55099				1661.98	3.73913	4.989	5.79805	1661.98	0.78337	0.76277	1.47853		1661.98	3.65735	4.63823	4.69071	3.67216	4.67385	4.7352	1661.98	0.000352532
	1663.09	0.01696	0.00386	0.000970009	0.01556	0.00567	0.00215	1663.09	-0.00139	0.00182	0.00118		1663.09	1.45715e-05	3.26619e-06	1.21584e-06	1.41011e-05	3.15857e-06	1.17575e-06	1.38426e-05	2.57584e-06	8.30668e-07	1663.09	4.7048e-07	1.07624e-07	4.00963e-08	1663.09	0.55105				1663.09	3.74485	4.98548	5.81917	1663.09	0.78242	0.75814	1.50071		1663.09	3.664	4.6394	4.6892	3.67884	4.675	4.73437	1663.09	0.000330703
	1664.2	0.01689	0.00384	0.000965442	0.01549	0.00568	0.00206	1664.2	-0.0014	0.00184	0.0011		1664.2	1.45154e-05	3.25254e-06	1.21109e-06	1.40451e-05	3.14517e-06	1.17021e-06	1.3783e-05	2.56371e-06	8.26917e-07	1664.2	4.70347e-07	1.07371e-07	4.08833e-08	1664.2	0.5511				1664.2	3.75063	4.98198	5.842	1664.2	0.78149	0.75342	1.52484		1664.2	3.67069	4.6407	4.68783	3.68549	4.67615	4.73358	1664.2	0.000331499
	1665.31	0.01682	0.00382	0.000961137	0.01543	0.00569	0.00198	1665.31	-0.00139	0.00187	0.00102		1665.31	1.44568e-05	3.23832e-06	1.20652e-06	1.3987e-05	3.13143e-06	1.16499e-06	1.37235e-05	2.55169e-06	8.23172e-07	1665.31	4.69799e-07	1.06893e-07	4.15328e-08	1665.31	0.55115				1665.31	3.75521	4.98049	5.85822	1665.31	0.77964	0.75076	1.54244		1665.31	3.67715	4.64185	4.68682	3.69213	4.67733	4.73288	1665.31	0.000347243
	1666.42	0.01675	0.00381	0.000957049	0.01539	0.0057	0.00189	1666.42	-0.00136	0.00189	0.000931806		1666.42	1.44002e-05	3.22438e-06	1.20173e-06	1.39312e-05	3.11771e-06	1.16004e-06	1.36639e-05	2.53963e-06	8.19363e-07	1666.42	4.6895e-07	1.06667e-07	4.16904e-08	1666.42	0.55121				1666.42	3.75626	4.98475	5.85033	1666.42	0.77449	0.75399	1.536		1666.42	3.68334	4.64276	4.68597	3.69873	4.67854	4.7322	1666.42	0.000339657
	1667.52	0.01669	0.00379	0.000953227	0.01535	0.0057	0.0018	1667.52	-0.00134	0.00191	0.000844336		1667.52	1.43481e-05	3.21133e-06	1.19682e-06	1.38797e-05	3.10451e-06	1.1554e-06	1.36042e-05	2.52753e-06	8.15526e-07	1667.52	4.68466e-07	1.06817e-07	4.14176e-08	1667.52	0.55126				1667.52	3.75731	4.989	5.84165	1667.52	0.7693	0.75731	1.52876		1667.52	3.68953	4.64362	4.68493	3.7053	4.67971	4.73141	1667.52	0.000288483
	1668.63	0.01663	0.00377	0.000949629	0.01535	0.0057	0.00172	1668.63	-0.00128	0.00193	0.000774465		1668.63	1.42967e-05	3.19861e-06	1.19212e-06	1.38279e-05	3.09162e-06	1.15104e-06	1.35446e-05	2.51553e-06	8.11761e-07	1668.63	4.68823e-07	1.06984e-07	4.10761e-08	1668.63	0.55131				1668.63	3.75864	4.99499	5.81138	1668.63	0.76415	0.7623	1.49975		1668.63	3.69595	4.64465	4.6838	3.71181	4.68081	4.73053	1668.63	0.000229537
	1669.74	0.01656	0.00376	0.000946123	0.0154	0.0057	0.00168	1669.74	-0.00116	0.00194	0.000732353		1669.74	1.42423e-05	3.18558e-06	1.18769e-06	1.37726e-05	3.07875e-06	1.14679e-06	1.34852e-05	2.50374e-06	8.08098e-07	1669.74	4.69712e-07	1.0683e-07	4.08963e-08	1669.74	0.55137				1669.74	3.76032	5.00331	5.75101	1669.74	0.75928	0.76951	1.44025		1669.74	3.70249	4.64582	4.68291	3.71829	4.68189	4.72967	1669.74	0.000228855
	1670.85	0.01649	0.00374	0.000942409	0.01546	0.0057	0.00164	1670.85	-0.00104	0.00196	0.000696892		1670.85	1.41844e-05	3.172e-06	1.18305e-06	1.37143e-05	3.06553e-06	1.14229e-06	1.34261e-05	2.49208e-06	8.04462e-07	1670.85	4.70094e-07	1.06464e-07	4.07576e-08	1670.85	0.55142				1670.85	3.76198	5.01162	5.68752	1670.85	0.75464	0.77671	1.37728		1670.85	3.70888	4.64693	4.68241	3.72475	4.68301	4.7289	1670.85	0.000310961
	1671.96	0.01642	0.00373	0.00093835	0.01552	0.00569	0.00171	1671.96	-0.000905032	0.00196	0.000772948		1671.96	1.41275e-05	3.15862e-06	1.17786e-06	1.36582e-05	3.05233e-06	1.13737e-06	1.33669e-05	2.48042e-06	8.00768e-07	1671.96	4.69219e-07	1.06291e-07	4.04911e-08	1671.96	0.55147				1671.96	3.76934	5.0229	5.62806	1671.96	0.75599	0.78698	1.3183		1671.96	3.715	4.64783	4.68187	3.73119	4.68416	4.72817	1671.96	0.000419307
	1673.07	0.01636	0.00371	0.000934004	0.01559	0.00567	0.00186	1673.07	-0.000769564	0.00195	0.000923908		1673.07	1.40739e-05	3.14593e-06	1.17238e-06	1.36065e-05	3.03946e-06	1.1321e-06	1.33076e-05	2.4687e-06	7.9703e-07	1673.07	4.67387e-07	1.06466e-07	4.02761e-08	1673.07	0.55152				1673.07	3.78043	5.03624	5.57955	1673.07	0.76108	0.79941	1.27055		1673.07	3.72104	4.64867	4.68077	3.73759	4.68529	4.72735	1673.07	0.000461019
	1674.17	0.0163	0.0037	0.000929609	0.01567	0.00564	0.00201	1674.17	-0.000633799	0.00195	0.00108		1674.17	1.40218e-05	3.13362e-06	1.16733e-06	1.3556e-05	3.02694e-06	1.12678e-06	1.32484e-05	2.45704e-06	7.93343e-07	1674.17	4.65787e-07	1.06686e-07	4.05517e-08	1674.17	0.55157				1674.17	3.79141	5.04967	5.53821	1674.17	0.76581	0.81189	1.23035		1674.17	3.72722	4.64967	4.67914	3.74394	4.68635	4.72642	1674.17	0.000397557
	1675.28	0.01624	0.00368	0.000925392	0.01558	0.00559	0.00215	1675.28	-0.000658353	0.00191	0.00122		1675.28	1.39678e-05	3.12099e-06	1.1631e-06	1.35024e-05	3.01441e-06	1.12167e-06	1.31895e-05	2.44557e-06	7.89763e-07	1675.28	4.65429e-07	1.06576e-07	4.1439e-08	1675.28	0.55162				1675.28	3.80447	5.06202	5.59311	1675.28	0.77246	0.82317	1.28664		1675.28	3.73353	4.65083	4.67758	3.75025	4.68737	4.72548	1675.28	0.000287522
	1676.39	0.01617	0.00366	0.000921437	0.01544	0.00552	0.00229	1676.39	-0.000724932	0.00185	0.00137		1676.39	1.39112e-05	3.10777e-06	1.15925e-06	1.3445e-05	3.00159e-06	1.11687e-06	1.31308e-05	2.43427e-06	7.86233e-07	1676.39	4.66205e-07	1.06183e-07	4.23824e-08	1676.39	0.55167				1676.39	3.81839	5.07428	5.66666	1676.39	0.78012	0.83435	1.36169		1676.39	3.73973	4.65194	4.6767	3.75654	4.68843	4.72463	1676.39	0.000233338
	1677.5	0.0161	0.00365	0.000917756	0.01531	0.00545	0.00244	1677.5	-0.000789149	0.0018	0.00153		1677.5	1.38552e-05	3.0946e-06	1.15497e-06	1.33881e-05	2.98868e-06	1.11241e-06	1.30722e-05	2.42298e-06	7.82657e-07	1677.5	4.67032e-07	1.05926e-07	4.25638e-08	1677.5	0.55172				1677.5	3.83255	5.08685	5.73119	1677.5	0.78836	0.84596	1.42773		1677.5	3.7457	4.65282	4.67638	3.76281	4.68953	4.72384	1677.5	0.000284317
	1678.61	0.01604	0.00363	0.000914295	0.01513	0.00537	0.00241	1678.61	-0.000910017	0.00174	0.0015		1678.61	1.3802e-05	3.08209e-06	1.14993e-06	1.33352e-05	2.97603e-06	1.10822e-06	1.30134e-05	2.41162e-06	7.79025e-07	1678.61	4.6686e-07	1.06066e-07	4.171e-08	1678.61	0.55178				1678.61	3.83432	5.09308	5.80708	1678.61	0.78432	0.85134	1.50502		1678.61	3.75162	4.65359	4.67599	3.76905	4.69061	4.72299	1678.61	0.000394607
	1679.72	0.01598	0.00362	0.00091097	0.01494	0.00529	0.00238	1679.72	-0.00104	0.00168	0.00147		1679.72	1.37503e-05	3.07019e-06	1.14458e-06	1.32848e-05	2.96383e-06	1.10418e-06	1.29548e-05	2.40029e-06	7.75423e-07	1679.72	4.65579e-07	1.0636e-07	4.0396e-08	1679.72	0.55183				1679.72	3.83534	5.09907	5.88622	1679.72	0.77935	0.85647	1.58532		1679.72	3.7577	4.65448	4.67505	3.77524	4.69164	4.72203	1679.72	0.000475026
	1680.82	0.01591	0.0036	0.000907581	0.01477	0.00522	0.00236	1680.82	-0.00115	0.00161	0.00145		1680.82	1.36964e-05	3.05814e-06	1.13955e-06	1.32324e-05	2.95179e-06	1.10008e-06	1.28964e-05	2.38912e-06	7.71921e-07	1680.82	4.63946e-07	1.06355e-07	3.94774e-08	1680.82	0.55188				1680.82	3.83573	5.1048	5.96364	1680.82	0.77353	0.86123	1.66352		1680.82	3.76391	4.6556	4.67374	3.78139	4.69261	4.72103	1680.82	0.000479551
	1681.93	0.01585	0.00359	0.000903937	0.01471	0.00514	0.00226	1681.93	-0.00114	0.00155	0.00135		1681.93	1.3639e-05	3.04544e-06	1.13494e-06	1.31763e-05	2.93948e-06	1.09566e-06	1.28382e-05	2.37815e-06	7.68485e-07	1681.93	4.6276e-07	1.05952e-07	3.92807e-08	1681.93	0.55193				1681.93	3.83091	5.10721	6.01897	1681.93	0.76259	0.8626	1.71943		1681.93	3.76999	4.65674	4.67251	3.78751	4.6936	4.7201	1681.93	0.000437154
	1683.04	0.01578	0.00357	0.000900008	0.01465	0.00506	0.00216	1683.04	-0.00113	0.00149	0.00126		1683.04	1.35816e-05	3.03243e-06	1.13034e-06	1.31195e-05	2.9269e-06	1.0909e-06	1.27802e-05	2.36722e-06	7.65018e-07	1683.04	4.62173e-07	1.05527e-07	3.94476e-08	1683.04	0.55198				1683.04	3.82605	5.1097	6.07934	1683.04	0.75192	0.86411	1.78049		1683.04	3.77576	4.65767	4.6715	3.79362	4.69464	4.71926	1683.04	0.000405427
	1684.15	0.01571	0.00356	0.000896013	0.01463	0.00498	0.00206	1684.15	-0.00108	0.00142	0.00116		1684.15	1.35282e-05	3.01995e-06	1.12559e-06	1.30665e-05	2.91449e-06	1.08606e-06	1.27221e-05	2.35622e-06	7.61488e-07	1684.15	4.61782e-07	1.05464e-07	3.95329e-08	1684.15	0.55202				1684.15	3.82243	5.11006	6.13642	1684.15	0.74268	0.86365	1.83859		1684.15	3.78139	4.65841	4.6704	3.7997	4.69568	4.71838	1684.15	0.000406649
	1685.26	0.01565	0.00354	0.000892146	0.0147	0.0049	0.0019	1685.26	-0.000951625	0.00135	0.00101		1685.26	1.34779e-05	3.00816e-06	1.12091e-06	1.30167e-05	2.9025e-06	1.08137e-06	1.2664e-05	2.34521e-06	7.57964e-07	1685.26	4.61192e-07	1.05662e-07	3.95381e-08	1685.26	0.55207				1685.26	3.82203	5.10475	6.17769	1685.26	0.73649	0.85757	1.88108		1685.26	3.78718	4.65919	4.66907	3.80573	4.69667	4.71738	1685.26	0.000416352
	1686.36	0.01559	0.00353	0.000888429	0.01478	0.00481	0.00174	1686.36	-0.000816864	0.00128	0.0008564		1686.36	1.34261e-05	2.99648e-06	1.1166e-06	1.29657e-05	2.89081e-06	1.07686e-06	1.26062e-05	2.33434e-06	7.54532e-07	1686.36	4.60435e-07	1.05668e-07	3.97382e-08	1686.36	0.55212				1686.36	3.82164	5.09925	6.22631	1686.36	0.73006	0.85122	1.93085		1686.36	3.79321	4.66018	4.66779	3.81171	4.6976	4.71632	1686.36	0.000406622
	1687.47	0.01553	0.00351	0.000884668	0.01483	0.00476	0.00157	1687.47	-0.000692576	0.00124	0.000688117		1687.47	1.33704e-05	2.98427e-06	1.1124e-06	1.29106e-05	2.87903e-06	1.0723e-06	1.25487e-05	2.32366e-06	7.5118e-07	1687.47	4.59789e-07	1.05237e-07	4.01001e-08	1687.47	0.55217				1687.47	3.82729	5.08786	6.23669	1687.47	0.72968	0.83887	1.94221		1687.47	3.79922	4.66127	4.66699	3.81767	4.69854	4.71532	1687.47	0.000384428
	1688.58	0.01546	0.0035	0.00088074	0.01487	0.00473	0.00138	1688.58	-0.000582791	0.00123	0.000495561		1688.58	1.33131e-05	2.97162e-06	1.10769e-06	1.28538e-05	2.86699e-06	1.06754e-06	1.24914e-05	2.31306e-06	7.47815e-07	1688.58	4.59333e-07	1.04634e-07	4.0148e-08	1688.58	0.55222				1688.58	3.84019	5.06941	6.18348	1688.58	0.73685	0.81947	1.89004		1688.58	3.80495	4.66222	4.66653	3.82361	4.69952	4.71442	1688.58	0.00037946
	1689.69	0.01539	0.00349	0.000876788	0.01492	0.00471	0.00118	1689.69	-0.000474043	0.00123	0.000308212		1689.69	1.32587e-05	2.95926e-06	1.10227e-06	1.27999e-05	2.85496e-06	1.06275e-06	1.2434e-05	2.30241e-06	7.44384e-07	1689.69	4.58836e-07	1.04296e-07	3.95216e-08	1689.69	0.55227				1689.69	3.85302	5.05078	6.11284	1689.69	0.74421	0.80001	1.82077		1689.69	3.81043	4.66294	4.66571	3.82953	4.70052	4.7135	1689.69	0.000401607
	1690.8	0.01533	0.00347	0.000873083	0.01481	0.00474	0.00114	1690.8	-0.000523257	0.00127	0.000263698		1690.8	1.32081e-05	2.94757e-06	1.09678e-06	1.275e-05	2.84327e-06	1.05826e-06	1.23767e-05	2.29171e-06	7.40939e-07	1690.8	4.58065e-07	1.04304e-07	3.85201e-08	1690.8	0.55232				1690.8	3.86442	5.04044	5.97926	1690.8	0.7501	0.78892	1.68887		1690.8	3.81598	4.66363	4.66403	3.8354	4.70147	4.71247	1690.8	0.000424656
	1691.91	0.01527	0.00346	0.000869698	0.01461	0.0048	0.00119	1691.91	-0.000664674	0.00134	0.000324778		1691.91	1.31574e-05	2.93616e-06	1.09204e-06	1.27003e-05	2.83184e-06	1.05416e-06	1.23196e-05	2.28112e-06	7.37573e-07	1691.91	4.57122e-07	1.04316e-07	3.78816e-08	1691.91	0.55237				1691.91	3.87524	5.03529	5.82815	1691.91	0.75512	0.78295	1.53928		1691.91	3.82177	4.66448	4.66183	3.84123	4.70235	4.71135	1691.91	0.000417695
	1693.01	0.01521	0.00344	0.000866397	0.01441	0.00486	0.00128	1693.01	-0.000800175	0.00142	0.000410254		1693.01	1.31035e-05	2.92444e-06	1.08814e-06	1.26471e-05	2.82039e-06	1.05016e-06	1.22628e-05	2.27073e-06	7.34299e-07	1693.01	4.56372e-07	1.0405e-07	3.79873e-08	1693.01	0.55241				1693.01	3.88636	5.03026	5.69369	1693.01	0.76035	0.777	1.40595		1693.01	3.82763	4.66546	4.65998	3.84703	4.70323	4.71027	1693.01	0.000385334
	1694.12	0.01514	0.00343	0.000862843	0.01422	0.00489	0.00139	1694.12	-0.000925086	0.00146	0.0005284		1694.12	1.30473e-05	2.91233e-06	1.0843e-06	1.25913e-05	2.80868e-06	1.04585e-06	1.22063e-05	2.26045e-06	7.31034e-07	1694.12	4.55992e-07	1.03648e-07	3.84483e-08	1694.12	0.55246				1694.12	3.88556	5.03346	5.66634	1694.12	0.75388	0.77925	1.37949		1694.12	3.83327	4.66636	4.65886	3.85281	4.70415	4.70929	1694.12	0.000366095
	1695.23	0.01508	0.00341	0.00085901	0.01403	0.00491	0.00151	1695.23	-0.00105	0.00149	0.000651901		1695.23	1.29928e-05	2.90034e-06	1.07981e-06	1.2537e-05	2.79687e-06	1.0412e-06	1.21497e-05	2.25013e-06	7.27706e-07	1695.23	4.55725e-07	1.03475e-07	3.86075e-08	1695.23	0.55251				1695.23	3.88153	5.03872	5.66421	1695.23	0.7445	0.78369	1.37852		1695.23	3.83864	4.66708	4.6579	3.85857	4.7051	4.70833	1695.23	0.00038877
	1696.34	0.01502	0.0034	0.000855259	0.01384	0.00493	0.00163	1696.34	-0.00118	0.00153	0.000775326		1696.34	1.29422e-05	2.88897e-06	1.07498e-06	1.2487e-05	2.78536e-06	1.03666e-06	1.20932e-05	2.23975e-06	7.24345e-07	1696.34	4.55133e-07	1.03608e-07	3.83208e-08	1696.34	0.55256				1696.34	3.87739	5.04393	5.66239	1696.34	0.73504	0.7882	1.37839		1696.34	3.84401	4.66774	4.65634	3.86429	4.70602	4.70727	1696.34	0.000437606
	1697.45	0.01496	0.00339	0.000851945	0.01378	0.00493	0.00171	1697.45	-0.00118	0.00154	0.000859685		1697.45	1.28924e-05	2.87788e-06	1.07068e-06	1.24383e-05	2.77418e-06	1.03264e-06	1.20368e-05	2.22944e-06	7.21046e-07	1697.45	4.54054e-07	1.03698e-07	3.80364e-08	1697.45	0.5526				1697.45	3.86805	5.04385	5.68835	1697.45	0.72016	0.7874	1.40624		1697.45	3.84959	4.66853	4.65421	3.86996	4.70686	4.70609	1697.45	0.000467829
	1698.56	0.0149	0.00337	0.000849064	0.01373	0.00492	0.00179	1698.56	-0.00116	0.00155	0.000943333		1698.56	1.28397e-05	2.86648e-06	1.06725e-06	1.23868e-05	2.76306e-06	1.02915e-06	1.19809e-05	2.21932e-06	7.17846e-07	1698.56	4.52829e-07	1.0342e-07	3.81029e-08	1698.56	0.55265				1698.56	3.85847	5.04357	5.71294	1698.56	0.70485	0.78628	1.43232		1698.56	3.8553	4.66948	4.65242	3.8756	4.70769	4.70493	1698.56	0.000454599
	1699.66	0.01483	0.00336	0.000846233	0.01371	0.00493	0.00187	1699.66	-0.00112	0.00157	0.00103		1699.66	1.27844e-05	2.85468e-06	1.06396e-06	1.23324e-05	2.75176e-06	1.02572e-06	1.19252e-05	2.20934e-06	7.14676e-07	1699.66	4.51951e-07	1.02924e-07	3.82422e-08	1699.66	0.5527				1699.66	3.84906	5.04206	5.73868	1699.66	0.68986	0.78387	1.45888		1699.66	3.86085	4.67036	4.65158	3.88122	4.70855	4.70388	1699.66	0.000419908
	1700.77	0.01477	0.00335	0.000843022	0.01383	0.00496	0.00195	1700.77	-0.000932067	0.00162	0.0011		1700.77	1.27302e-05	2.84297e-06	1.05978e-06	1.22786e-05	2.7403e-06	1.02183e-06	1.18695e-05	2.19934e-06	7.11451e-07	1700.77	4.51516e-07	1.02677e-07	3.79528e-08	1700.77	0.55274				1700.77	3.84121	5.03277	5.78246	1700.77	0.67673	0.77377	1.50308		1700.77	3.86611	4.67104	4.65122	3.88682	4.70945	4.70287	1700.77	0.000407447
	1701.88	0.01471	0.00333	0.000839336	0.01396	0.005	0.00203	1701.88	-0.000748352	0.00167	0.00119		1701.88	1.26795e-05	2.83186e-06	1.05471e-06	1.22283e-05	2.72899e-06	1.01736e-06	1.18139e-05	2.18927e-06	7.08178e-07	1701.88	4.51136e-07	1.0287e-07	3.73579e-08	1701.88	0.55279				1701.88	3.8335	5.02361	5.82293	1701.88	0.66386	0.76393	1.54409		1701.88	3.8713	4.67164	4.6502	3.89239	4.71034	4.70178	1701.88	0.000434745
	1702.99	0.01465	0.00332	0.000835374	0.01413	0.00508	0.00208	1702.99	-0.000515324	0.00177	0.00125		1702.99	1.26303e-05	2.82115e-06	1.04988e-06	1.218e-05	2.71801e-06	1.01256e-06	1.17584e-05	2.17922e-06	7.04944e-07	1702.99	4.50352e-07	1.03135e-07	3.73253e-08	1702.99	0.55284				1702.99	3.83211	5.01812	5.87723	1702.99	0.65712	0.75778	1.5993		1702.99	3.87669	4.67238	4.64811	3.89791	4.71115	4.70057	1702.99	0.000476139
	1704.1	0.01459	0.0033	0.0008314	0.01442	0.00528	0.0021	1704.1	-0.000163296	0.00197	0.00126		1704.1	1.2579e-05	2.81016e-06	1.04625e-06	1.21299e-05	2.70721e-06	1.00774e-06	1.17032e-05	2.16934e-06	7.01807e-07	1704.1	4.49136e-07	1.02953e-07	3.85155e-08	1704.1	0.55288				1704.1	3.84443	5.02052	5.96826	1704.1	0.6639	0.75944	1.69159		1704.1	3.88224	4.67332	4.64578	3.9034	4.71193	4.69935	1704.1	0.000493545
	1705.21	0.01452	0.00329	0.000827537	0.01472	0.00547	0.00213	1705.21	0.000194455	0.00218	0.0013		1705.21	1.25247e-05	2.79856e-06	1.04345e-06	1.20768e-05	2.69628e-06	1.00306e-06	1.16484e-05	2.15963e-06	6.98715e-07	1705.21	4.47887e-07	1.02287e-07	4.03973e-08	1705.21	0.55293				1705.21	3.85626	5.02275	6.05742	1705.21	0.67028	0.76084	1.78226		1705.21	3.88768	4.67424	4.64446	3.90886	4.71273	4.69822	1705.21	0.000478074
	1706.31	0.01446	0.00328	0.000823849	0.01479	0.00559	0.00205	1706.31	0.000328661	0.00232	0.00123		1706.31	1.24704e-05	2.78676e-06	1.04012e-06	1.20234e-05	2.68511e-06	9.98586e-07	1.15937e-05	2.14993e-06	6.95581e-07	1706.31	4.4697e-07	1.01659e-07	4.15296e-08	1706.31	0.55297				1706.31	3.8772	5.04963	6.11743	1706.31	0.68606	0.78693	1.84405		1706.31	3.89282	4.67492	4.64428	3.91431	4.71358	4.69715	1706.31	0.00045577
	1707.42	0.0144	0.00326	0.000820482	0.01462	0.00564	0.00186	1707.42	0.00022259	0.00238	0.00103		1707.42	1.24199e-05	2.77561e-06	1.03547e-06	1.19736e-05	2.67406e-06	9.94504e-07	1.1539e-05	2.14015e-06	6.92387e-07	1707.42	4.46339e-07	1.01556e-07	4.09698e-08	1707.42	0.55302				1707.42	3.90905	5.103	6.15281	1707.42	0.7129	0.83966	1.88143		1707.42	3.89783	4.67537	4.64412	3.91973	4.71442	4.69603	1707.42	0.000453777
	1708.53	0.01434	0.00325	0.000817493	0.01447	0.00571	0.00166	1708.53	0.000128833	0.00246	0.000842579		1708.53	1.23717e-05	2.76517e-06	1.03016e-06	1.19261e-05	2.66331e-06	9.90882e-07	1.14844e-05	2.13037e-06	6.89213e-07	1708.53	4.45595e-07	1.01856e-07	3.92823e-08	1708.53	0.55307				1708.53	3.9416	5.15529	6.19657	1708.53	0.74028	0.89137	1.92706		1708.53	3.90302	4.67589	4.64287	3.9251	4.7152	4.69478	1708.53	0.000468197
	1709.64	0.01428	0.00324	0.000814717	0.0142	0.00564	0.00158	1709.64	-7.83239e-05	0.0024	0.000764006		1709.64	1.23219e-05	2.75485e-06	1.02553e-06	1.18774e-05	2.65285e-06	9.87516e-07	1.14301e-05	2.12074e-06	6.86131e-07	1709.64	4.4453e-07	1.01996e-07	3.80184e-08	1709.64	0.55311				1709.64	3.95403	5.1864	6.17486	1709.64	0.7473	0.92183	1.90668		1709.64	3.90843	4.67667	4.64064	3.93043	4.71593	4.69348	1709.64	0.000470734
	1710.75	0.01422	0.00323	0.000811737	0.01387	0.0055	0.00156	1710.75	-0.000349571	0.00227	0.000751039		1710.75	1.22686e-05	2.744e-06	1.02208e-06	1.18252e-05	2.64236e-06	9.83905e-07	1.13762e-05	2.11128e-06	6.83111e-07	1710.75	4.43386e-07	1.0164e-07	3.81705e-08	1710.75	0.55316				1710.75	3.95532	5.20734	6.11246	1710.75	0.74322	0.942	1.84497		1710.75	3.91378	4.67758	4.6386	3.93573	4.71667	4.69226	1710.75	0.00044533
	1711.85	0.01416	0.00321	0.000808235	0.01354	0.00536	0.00155	1711.85	-0.000619498	0.00214	0.000744792		1711.85	1.22145e-05	2.7327e-06	1.01894e-06	1.17719e-05	2.63164e-06	9.7966e-07	1.13225e-05	2.10187e-06	6.80065e-07	1711.85	4.4258e-07	1.01056e-07	3.92844e-08	1711.85	0.5532				1711.85	3.95668	5.22939	6.04902	1711.85	0.7395	0.96327	1.78208		1711.85	3.91881	4.67834	4.63756	3.94102	4.71746	4.69113	1711.85	0.000411128
	1712.96	0.0141	0.0032	0.000804313	0.01338	0.00527	0.00161	1712.96	-0.000712268	0.00207	0.00080602		1712.96	1.21636e-05	2.72163e-06	1.01506e-06	1.17214e-05	2.62087e-06	9.74906e-07	1.12688e-05	2.09239e-06	6.76955e-07	1712.96	4.42178e-07	1.00756e-07	4.0149e-08	1712.96	0.55324				1712.96	3.95058	5.23698	6.04344	1712.96	0.72858	0.97022	1.77755		1712.96	3.92363	4.67884	4.63712	3.94629	4.71826	4.68995	1712.96	0.000403864
	1714.07	0.01404	0.00319	0.000800418	0.01327	0.00519	0.00168	1714.07	-0.00076831	0.00201	0.000881347		1714.07	1.21161e-05	2.71122e-06	1.01033e-06	1.16744e-05	2.61034e-06	9.70185e-07	1.12152e-05	2.08288e-06	6.73848e-07	1714.07	4.41741e-07	1.00879e-07	4.01472e-08	1714.07	0.55329				1714.07	3.9427	5.24134	6.05021	1714.07	0.71579	0.97401	1.78606		1714.07	3.92857	4.6793	4.63625	3.95152	4.719	4.68865	1714.07	0.000435211
	1715.18	0.01398	0.00317	0.000796929	0.01316	0.00512	0.00175	1715.18	-0.000823783	0.00194	0.00095634		1715.18	1.20684e-05	2.70123e-06	1.00568e-06	1.16276e-05	2.60016e-06	9.65956e-07	1.11619e-05	2.07349e-06	6.70827e-07	1715.18	4.40788e-07	1.01063e-07	3.9728e-08	1715.18	0.55333				1715.18	3.93468	5.24582	6.05644	1715.18	0.7026	0.97789	1.79433		1715.18	3.93379	4.67996	4.63458	3.9567	4.71969	4.68727	1715.18	0.000475633
	1716.29	0.01392	0.00316	0.000793769	0.01318	0.00508	0.0018	1716.29	-0.000747448	0.00192	0.00101		1716.29	1.20169e-05	2.6909e-06	1.00173e-06	1.15775e-05	2.58998e-06	9.62125e-07	1.1109e-05	2.06428e-06	6.67885e-07	1716.29	4.39334e-07	1.00921e-07	3.96074e-08	1716.29	0.55338				1716.29	3.93004	5.25012	6.12604	1716.29	0.69269	0.98145	1.86574		1716.29	3.93906	4.68082	4.63279	3.96185	4.72037	4.68596	1716.29	0.000481932
	1717.4	0.01386	0.00315	0.000790636	0.01319	0.00505	0.00185	1717.4	-0.000667024	0.0019	0.00106		1717.4	1.19635e-05	2.68006e-06	9.98132e-07	1.15255e-05	2.57955e-06	9.58328e-07	1.10563e-05	2.05515e-06	6.64936e-07	1717.4	4.37972e-07	1.00516e-07	3.9804e-08	1717.4	0.55342				1717.4	3.92545	5.25448	6.19254	1717.4	0.68306	0.98503	1.93376		1717.4	3.94405	4.68164	4.63157	3.96699	4.7211	4.68474	1717.4	0.000442249
	1718.5	0.0138	0.00314	0.000787377	0.01322	0.00501	0.00189	1718.5	-0.000578597	0.00188	0.0011		1718.5	1.19124e-05	2.66918e-06	9.94071e-07	1.14752e-05	2.56896e-06	9.54378e-07	1.10037e-05	2.04597e-06	6.61922e-07	1718.5	4.3725e-07	1.00217e-07	3.96936e-08	1718.5	0.55347				1718.5	3.92238	5.25969	6.26628	1718.5	0.67524	0.98959	2.00909		1718.5	3.94875	4.68223	4.63074	3.97212	4.72187	4.68353	1718.5	0.000391082
	1719.61	0.01374	0.00312	0.000784163	0.0133	0.00498	0.00178	1719.61	-0.000442248	0.00185	0.000992456		1719.61	1.18651e-05	2.65871e-06	9.89394e-07	1.1428e-05	2.55852e-06	9.50482e-07	1.09512e-05	2.03673e-06	6.58888e-07	1719.61	4.37065e-07	1.00191e-07	3.89125e-08	1719.61	0.55351				1719.61	3.92722	5.26918	6.40784	1719.61	0.67534	0.99857	2.15252		1719.61	3.95348	4.6827	4.62953	3.9772	4.72259	4.6822	1719.61	0.00037692
	1720.72	0.01369	0.00311	0.000781244	0.01338	0.00494	0.00171	1720.72	-0.000306717	0.00183	0.000926029		1720.72	1.18185e-05	2.64867e-06	9.84836e-07	1.13818e-05	2.54848e-06	9.46944e-07	1.08988e-05	2.02756e-06	6.55922e-07	1720.72	4.36748e-07	1.00194e-07	3.78919e-08	1720.72	0.55355				1720.72	3.93201	5.2788	6.56432	1720.72	0.67516	1.00769	2.31086		1720.72	3.95849	4.68326	4.62762	3.98224	4.72324	4.68077	1720.72	0.000414011
	1721.83	0.01363	0.0031	0.000778524	0.01341	0.00489	0.00153	1721.83	-0.000215649	0.00179	0.000753944		1721.83	1.17692e-05	2.63859e-06	9.80984e-07	1.13335e-05	2.53867e-06	9.43647e-07	1.08469e-05	2.01857e-06	6.53041e-07	1721.83	4.35736e-07	9.9917e-08	3.7337e-08	1721.83	0.5536				1721.83	3.94093	5.28601	6.68804	1721.83	0.679	1.01426	2.43598		1721.83	3.96363	4.684	4.62564	3.98725	4.72387	4.67938	1721.83	0.000467056
	1722.94	0.01357	0.00309	0.000775597	0.01335	0.00481	0.00107	1722.94	-0.000214698	0.00172	0.000296008		1722.94	1.17169e-05	2.62806e-06	9.77437e-07	1.12827e-05	2.52863e-06	9.401e-07	1.07953e-05	2.00969e-06	6.50168e-07	1722.94	4.34149e-07	9.94224e-08	3.73377e-08	1722.94	0.55364				1722.94	3.95845	5.28809	6.75242	1722.94	0.69159	1.0156	2.50128		1722.94	3.96857	4.68475	4.62431	3.99224	4.72455	4.67809	1722.94	0.000485085
	1724.05	0.01351	0.00307	0.000772247	0.0133	0.00472	0.000621781	1724.05	-0.000210937	0.00165	-0.000150466		1724.05	1.16658e-05	2.6174e-06	9.73316e-07	1.12331e-05	2.51832e-06	9.36038e-07	1.07437e-05	2.00077e-06	6.47233e-07	1724.05	4.32696e-07	9.90864e-08	3.72774e-08	1724.05	0.55368				1724.05	3.97612	5.29026	6.91163	1724.05	0.70461	1.01709	2.66147		1724.05	3.97319	4.68531	4.62344	3.99722	4.72526	4.67683	1724.05	0.000450819
	1725.15	0.01345	0.00306	0.000768735	0.01319	0.00467	0.000313599	1725.15	-0.000260444	0.00161	-0.000455137		1725.15	1.16186e-05	2.60714e-06	9.68441e-07	1.11866e-05	2.50803e-06	9.31782e-07	1.06922e-05	1.99177e-06	6.44262e-07	1725.15	4.31914e-07	9.91094e-08	3.6659e-08	1725.15	0.55372				1725.15	3.98808	5.28666	6.58448	1725.15	0.71197	1.01299	2.33588		1725.15	3.97773	4.68572	4.62202	4.00216	4.72595	4.67545	1725.15	0.000396422
	1726.26	0.0134	0.00305	0.000765517	0.01303	0.00466	0.000478432	1726.26	-0.000363395	0.00161	-0.000287084		1726.26	1.15731e-05	2.59734e-06	9.63673e-07	1.11415e-05	2.4981e-06	9.27881e-07	1.06409e-05	1.98283e-06	6.41344e-07	1726.26	4.31638e-07	9.92402e-08	3.5792e-08	1726.26	0.55377				1726.26	3.99434	5.27721	5.51555	1726.26	0.71342	1.00313	1.26892		1726.26	3.98252	4.68618	4.61953	4.00705	4.72656	4.67395	1726.26	0.000370534
	1727.37	0.01334	0.00304	0.000762724	0.01288	0.00464	0.000851602	1727.37	-0.00046325	0.0016	8.88782e-05		1727.37	1.15254e-05	2.5876e-06	9.59961e-07	1.10942e-05	2.48852e-06	9.24496e-07	1.059e-05	1.97405e-06	6.3852e-07	1727.37	4.31232e-07	9.9081e-08	3.54652e-08	1727.37	0.55381				1727.37	4.00076	5.2677	5.18683	1727.37	0.71485	0.99311	0.94188		1727.37	3.98753	4.68682	4.61667	4.01191	4.72713	4.67246	1727.37	0.000390876
	1728.48	0.01328	0.00303	0.000759942	0.01279	0.00466	0.00115	1728.48	-0.000487545	0.00163	0.0003899		1728.48	1.14743e-05	2.57749e-06	9.57107e-07	1.1044e-05	2.47891e-06	9.21124e-07	1.05394e-05	1.9654e-06	6.35727e-07	1728.48	4.30266e-07	9.85846e-08	3.59824e-08	1728.48	0.55385				1728.48	4.00353	5.26459	5.23934	1728.48	0.71277	0.98934	0.99537		1728.48	3.99242	4.68755	4.61461	4.01676	4.72775	4.67107	1728.48	0.000430308
	1729.59	0.01322	0.00301	0.000756679	0.01274	0.00469	0.00141	1729.59	-0.00047734	0.00168	0.000656447		1729.59	1.14233e-05	2.56718e-06	9.53952e-07	1.09944e-05	2.46906e-06	9.17168e-07	1.0489e-05	1.95675e-06	6.32881e-07	1729.59	4.28948e-07	9.81146e-08	3.6784e-08	1729.59	0.55389				1729.59	4.00447	5.26464	5.34725	1729.59	0.7092	0.98872	1.10397		1729.59	3.99695	4.68813	4.6136	4.02159	4.72841	4.66974	1729.59	0.000448282
	1730.69	0.01317	0.003	0.000752886	0.01269	0.00472	0.00169	1730.69	-0.000471029	0.00172	0.000934762		1730.69	1.13758e-05	2.55702e-06	9.4971e-07	1.0948e-05	2.45904e-06	9.12571e-07	1.04387e-05	1.94801e-06	6.29984e-07	1730.69	4.27792e-07	9.79769e-08	3.71395e-08	1730.69	0.55394				1730.69	4.00542	5.26468	5.4207	1730.69	0.70577	0.98823	1.1786		1730.69	4.00131	4.68855	4.61258	4.02639	4.72905	4.66832	1730.69	0.000432182
	1731.8	0.01311	0.00299	0.000749098	0.01271	0.00476	0.00186	1731.8	-0.000406765	0.00177	0.00111		1731.8	1.13312e-05	2.54729e-06	9.45034e-07	1.09042e-05	2.44925e-06	9.07979e-07	1.03884e-05	1.9393e-06	6.27122e-07	1731.8	4.2705e-07	9.80421e-08	3.70545e-08	1731.8	0.55398				1731.8	4.0095	5.27454	5.53118	1731.8	0.70528	0.99767	1.29112		1731.8	4.00585	4.68896	4.61043	4.03115	4.72962	4.66676	1731.8	0.000404909
	1732.91	0.01306	0.00298	0.000745826	0.01273	0.00479	0.00203	1732.91	-0.000329428	0.00182	0.00128		1732.91	1.12857e-05	2.53772e-06	9.4128e-07	1.08592e-05	2.4398e-06	9.04014e-07	1.03386e-05	1.93073e-06	6.24355e-07	1732.91	4.26477e-07	9.79192e-08	3.72666e-08	1732.91	0.55402				1732.91	4.01415	5.28607	5.63367	1732.91	0.70511	1.00875	1.39603		1732.91	4.01067	4.68951	4.60733	4.03587	4.73015	4.66517	1732.91	0.000394218
	1734.02	0.013	0.00297	0.00074302	0.01275	0.00483	0.00221	1734.02	-0.000247759	0.00186	0.00147		1734.02	1.12366e-05	2.52787e-06	9.38915e-07	1.08109e-05	2.4304e-06	9.00613e-07	1.02891e-05	1.92232e-06	6.21639e-07	1734.02	4.25719e-07	9.74693e-08	3.83021e-08	1734.02	0.55406				1734.02	4.01888	5.29765	5.72036	1734.02	0.70503	1.01973	1.48474		1734.02	4.01549	4.69015	4.60474	4.04056	4.7307	4.66367	1734.02	0.000402341
	1735.13	0.01294	0.00296	0.000740197	0.01278	0.00482	0.00225	1735.13	-0.000162441	0.00186	0.00151		1735.13	1.11864e-05	2.51778e-06	9.36911e-07	1.07616e-05	2.42079e-06	8.97191e-07	1.02399e-05	1.91393e-06	6.18886e-07	1735.13	4.24802e-07	9.69912e-08	3.97204e-08	1735.13	0.5541				1735.13	4.03105	5.32606	5.8588	1735.13	0.7127	1.04754	1.62461		1735.13	4.01999	4.69067	4.60375	4.04525	4.73131	4.66226	1735.13	0.000411944
	1736.24	0.01289	0.00294	0.000736974	0.01281	0.00481	0.00232	1736.24	-7.83745e-05	0.00187	0.00158		1736.24	1.11389e-05	2.50791e-06	9.33767e-07	1.07149e-05	2.41108e-06	8.93285e-07	1.01907e-05	1.90545e-06	6.16075e-07	1736.24	4.24047e-07	9.6829e-08	4.04823e-08	1736.24	0.55414				1736.24	4.04317	5.35461	5.99069	1736.24	0.72058	1.07561	1.75785		1736.24	4.02424	4.69099	4.60388	4.04992	4.73191	4.6608	1736.24	0.000418508
	1737.34	0.01283	0.00293	0.000733478	0.01281	0.00477	0.00236	1737.34	-2.46461e-05	0.00184	0.00163		1737.34	1.10948e-05	2.49851e-06	9.29082e-07	1.06712e-05	2.40158e-06	8.89046e-07	1.01416e-05	1.89697e-06	6.13277e-07	1737.34	4.23537e-07	9.69271e-08	4.00351e-08	1737.34	0.55419				1737.34	4.05611	5.382	6.10908	1737.34	0.7292	1.10264	1.87808		1737.34	4.02858	4.69128	4.60359	4.05454	4.73245	4.6592	1737.34	0.000444018
	1738.45	0.01278	0.00292	0.000730155	0.01269	0.00457	0.00209	1738.45	-9.52021e-05	0.00165	0.00136		1738.45	1.10507e-05	2.4894e-06	9.23926e-07	1.06279e-05	2.39248e-06	8.8502e-07	1.00928e-05	1.8886e-06	6.10564e-07	1738.45	4.22829e-07	9.69126e-08	3.89061e-08	1738.45	0.55423				1738.45	4.07309	5.40506	6.22358	1738.45	0.74161	1.12528	1.99491		1738.45	4.03322	4.69176	4.60183	4.05913	4.73293	4.65753	1738.45	0.000507012
	1739.56	0.01273	0.00291	0.000727257	0.01257	0.00437	0.00186	1739.56	-0.000159228	0.00146	0.00113		1739.56	1.10035e-05	2.48011e-06	9.1968e-07	1.05821e-05	2.3835e-06	8.81507e-07	1.00445e-05	1.8804e-06	6.07914e-07	1739.56	4.2135e-07	9.66033e-08	3.81727e-08	1739.56	0.55427				1739.56	4.09041	5.43021	6.36912	1739.56	0.75425	1.14981	2.1428		1739.56	4.03796	4.6924	4.59899	4.06369	4.73343	4.65595	1739.56	0.000580799
	1740.67	0.01267	0.0029	0.000724568	0.01242	0.00419	0.00165	1740.67	-0.00025259	0.00129	0.000923336		1740.67	1.09538e-05	2.47039e-06	9.16635e-07	1.05347e-05	2.37411e-06	8.78247e-07	9.99634e-06	1.87226e-06	6.05241e-07	1740.67	4.1914e-07	9.62749e-08	3.83886e-08	1740.67	0.55431				1740.67	4.10168	5.43754	6.44908	1740.67	0.76106	1.1564	2.22474		1740.67	4.04245	4.69302	4.59636	4.06824	4.73398	4.65447	1740.67	0.00059748
	1741.78	0.01261	0.00289	0.00072177	0.0122	0.00404	0.00142	1741.78	-0.00041068	0.00116	0.000696869		1741.78	1.09057e-05	2.46058e-06	9.13981e-07	1.04886e-05	2.36426e-06	8.74855e-07	9.94828e-06	1.86404e-06	6.02502e-07	1741.78	4.17123e-07	9.63215e-08	3.9126e-08	1741.78	0.55435				1741.78	4.10146	5.40743	6.33417	1741.78	0.75662	1.12572	2.11155		1741.78	4.04658	4.69343	4.59474	4.07277	4.73454	4.65296	1741.78	0.00051133
	1742.89	0.01256	0.00287	0.000718783	0.01199	0.0039	0.00122	1742.89	-0.000572018	0.00102	0.000496242		1742.89	1.08615e-05	2.45115e-06	9.10755e-07	1.04452e-05	2.35444e-06	8.71235e-07	9.90031e-06	1.85578e-06	5.99757e-07	1742.89	4.16382e-07	9.67125e-08	3.95195e-08	1742.89	0.55439				1742.89	4.10123	5.37507	6.17802	1742.89	0.75218	1.09305	1.95724		1742.89	4.05065	4.6937	4.59386	4.07726	4.73506	4.6513	1742.89	0.000363276
	1743.99	0.01251	0.00286	0.000715799	0.01188	0.00383	0.00121	1743.99	-0.000630273	0.000966801	0.000492532		1743.99	1.08195e-05	2.44212e-06	9.06742e-07	1.04025e-05	2.34516e-06	8.67619e-07	9.85265e-06	1.84761e-06	5.97088e-07	1743.99	4.1709e-07	9.69624e-08	3.91237e-08	1743.99	0.55443				1743.99	4.09725	5.34697	6.03264	1743.99	0.74377	1.06478	1.81387		1743.99	4.05498	4.69406	4.59293	4.08171	4.7355	4.64956	1743.99	0.000270442
	1745.1	0.01246	0.00285	0.000712972	0.01186	0.00383	0.00136	1745.1	-0.000591656	0.00097454	0.000649727		1745.1	1.0776e-05	2.43314e-06	9.02414e-07	1.03578e-05	2.33645e-06	8.64192e-07	9.80542e-06	1.8396e-06	5.94497e-07	1745.1	4.18162e-07	9.66873e-08	3.82222e-08	1745.1	0.55447				1745.1	4.08986	5.32433	5.94939	1745.1	0.73183	1.04183	1.73261		1745.1	4.05959	4.69459	4.59145	4.08613	4.73593	4.64786	1745.1	0.000332169
[truncated: 230 more rows]
[truncated: 14 more columns]

## Sheet: Fig4
							Panel (b)
		Panel (a)					Imag(Delta s_3)
		Delta sigma^ext					exp			calc
	wavenumber	L=2.1	L=2.6	L=3.0		wavenumber	L=2.1	L=2.6	L=3.0	L=2.1	L=2.6	L=3.0
	892.857	1.03172e-15	2.07229e-15	3.2613e-15		892.857	NaN	NaN	NaN	4.8436e-05	0.000119024	0.000150847
[truncated: 999 more rows]

## Sheet: Fig5
		Panel (a) top					Panel (a) bottom				Panel (b) top							Panel (b) bottom								Panel (c) top			Panel (c) bottom				Panel (d) top					Panel (d) bottom
[truncated: 1,002 more rows]

[truncated: 14 more sheets: SI Fig1 (1nm), SI Fig1 (3nm), SI Fig1 (10nm), SI Fig1 (30nm), SI Fig2 (2500nm), SI Fig2 (2800nm), SI Fig2 (3190nm), SI Fig2 (3500nm), SI Fig2 (3800nm), SI Fig3 (0.015), SI Fig3 (0.05), SI Fig3 (0.1), SI Fig3 (0.2), SI Fig3 (0.5)]
